# Supplementary material for: Revisiting the origin and diversification of vascular plants through a comprehensive Bayesian analysis of the fossil record
Source: New Phytol. 2015 Jan 26;207(2):425–36. doi: 10.1111/nph.13247 (PMC4949670; doi:10.1111/nph.13247)
Supplement: Supplementary file 1 — Table S1 Raw data downloaded from Paleobiology Database [file NPH-207-425-s001.xls]

## Sheet: Table S1.csv
Supporting Information Table S1
Raw fossil occurrence data downloaded from Paleobiology Database.
collection_no	collection.authorizer	license	class_name	order_name	family_name	parent_rank	parent_name	occurrence.genus_reso	occurrence.genus_name	occurrence.species_reso	occurrence.species_name	original.genus_reso	original.genus_name	original.species_reso	original.species_name	plant_organ	plant_organ2	plant_organ	collection.reference_no	country	state	county	latdec	lngdec	interval_base	interval_top	interval_midpoint
3961	J. Alroy	CC BY				phylum	Lycopodiophyta		Leptophloeum		rhombicum								273	China	Xinjiang	West Junggar	46.5833	85.9833	372.2	358.9	365.55
6996	J. Alroy	CC BY			Lepidodendraceae	family	Lepidodendraceae		Lepidodendron		sp.								437	United States	Virginia	Washington	36.75	-82.25	353.8	345	349.4
8124	L. Ivany				Posidoniaceae	family	Posidoniaceae		Posidonia		sp.								551	United Kingdom	England	West Sussex	50.7333	-0.783333	47.8	41.3	44.55
10596	P. Gensel		Psilophytopsida	Psilophytales	Psilophytaceae	genus	Psilophyton		Psilophyton		dawsonii					unassigned			3919	Canada	Ontario		51	-82	407.6	393.3	400.45
10598	P. Gensel		Psilophytopsida	Psilophytales	Psilophytaceae	genus	Psilophyton		Psilophyton		dawsonii					unassigned			3919	Canada	Ontario		51	-82	407.6	393.3	400.45
10599	P. Gensel					subphylum	Lycophytina	aff.	Zosterophyllum		b								3920	Canada	Nunavut	Bathurst Island	75.8394	-98.6167	427.4	419.2	423.3
10600	P. Gensel		Psilophytopsida	Psilophytales	Psilophytaceae	family	Psilophytaceae		Psilophyton	n. sp.	dapsile					fertile axis	sterile axis		3921	United States	Maine		46	-69	407.6	387.7	397.65
10600	P. Gensel		Psilophytopsida	Psilophytales	Psilophytaceae	family	Psilophytaceae	?	Psilophyton		sp.					axis			3921	United States	Maine		46	-69	407.6	387.7	397.65
10601	P. Gensel					unranked clade	Radiatopses	n. gen.	Pertica	n. sp.	quadrifaria					fertile axis	sterile axis		3924	United States	Maine	Baxter State Park	46.1	-68.55	402.5	387.7	395.1
10602	P. Gensel		Psilophytopsida	Psilophytales	Psilophytaceae	family	Psilophytaceae		Psilophyton	n. sp.	forbesii					fertile axis			3922	United States	Maine	Baxter State Park	46.1	-68.55	402.5	387.7	395.1
10602	P. Gensel		Psilophytopsida	Psilophytales	Psilophytaceae	family	Psilophytaceae		Psilophyton		princeps					fertile axis			3922	United States	Maine	Baxter State Park	46.1	-68.55	402.5	387.7	395.1
10617	P. Gensel		Psilophytopsida	Psilophytales	Psilophytaceae	family	Psilophytaceae		Psilophyton		forbesii					unassigned			3927	United States	Maine	Baxter State Park	46.1	-68.55	402.5	387.7	395.1
10620	P. Gensel		Psilophytopsida	Psilophytales	Psilophytaceae	family	Psilophytaceae		Psilophyton	n. sp.	microspinosum					unassigned			3925	United States	Maine	Baxter State Park	46.1	-68.55	402.5	387.7	395.1
10624	P. Gensel					unranked clade	Radiatopses		Pertica		quadrifaria					fertile axis	sterile axis		3927	United States	Maine	Baxter State Park	46.1	-68.55	402.5	387.7	395.1
10626	P. Gensel		Psilophytopsida	Psilophytales	Psilophytaceae	family	Psilophytaceae		Psilophyton	n. sp.	wyomingense					sterile axis			3931	United States	Wyoming	Park County	44	-109	419.2	393.3	406.25
10626	P. Gensel		Psilophytopsida	Psilophytales	Psilophytaceae	family	Psilophytaceae	?	Psilophyton		sp.					axis			3931	United States	Wyoming	Park County	44	-109	419.2	393.3	406.25
10636	P. Gensel					subphylum	Lycophytina		Zosterophyllum		sp..					unassigned			3920	Canada	Nunavut	Bathurst Island	75.8164	-98.4031	410.8	407.6	409.2
10642	H. Sims				Calamitaceae	family	Calamitaceae		Neocalamites		sp.					leaf			3945	United States	New Mexico	Santa Fe	35.2	-105.783	237	201.3	219.15
10642	H. Sims		Pinopsida	Coniferales		order	Coniferales		Brachyphyllum	n. sp.	comancheanum					axis	leaf		3945	United States	New Mexico	Santa Fe	35.2	-105.783	237	201.3	219.15
10642	H. Sims					phylum	Pinophyta		Masculostrobus	n. sp.	lafonii					seed repro	microspore		3945	United States	New Mexico	Santa Fe	35.2	-105.783	237	201.3	219.15
10642	H. Sims		Pinopsida	Cordaitanthales		order	Cordaitanthales		Samaropsis	n. sp.	lamyensis					seed/fruit			3945	United States	New Mexico	Santa Fe	35.2	-105.783	237	201.3	219.15
10642	H. Sims		Pinopsida	Cordaitanthales		order	Cordaitanthales		Samaropsis	n. sp.	romeri					seed/fruit			3945	United States	New Mexico	Santa Fe	35.2	-105.783	237	201.3	219.15
10642	H. Sims		Pinopsida	Cordaitanthales		order	Cordaitanthales		Samaropsis	n. sp.	finchii					seed/fruit			3945	United States	New Mexico	Santa Fe	35.2	-105.783	237	201.3	219.15
10642	H. Sims		Pinopsida	Cordaitanthales		order	Cordaitanthales		Samaropsis	n. sp.	bigelowii					seed/fruit			3945	United States	New Mexico	Santa Fe	35.2	-105.783	237	201.3	219.15
10642	H. Sims		Pinopsida	Cordaitanthales		order	Cordaitanthales		Samaropsis	n. sp.	whitensis					seed/fruit			3945	United States	New Mexico	Santa Fe	35.2	-105.783	237	201.3	219.15
10643	H. Sims		Magnoliopsida	Dipsacales	Caprifoliaceae	family	Caprifoliaceae		Viburnum	cf.	pugetensis					unassigned			6584	United States	Washington	King	47.25	-121.967	56	33.9	44.95
10643	H. Sims		Dicotyledonae	Juglandales	Juglandaceae	family	Juglandaceae		Carya	cf.	cashmanensis					unassigned			6584	United States	Washington	King	47.25	-121.967	56	33.9	44.95
10643	H. Sims		Magnoliopsida	Fabales	Leguminosae	family	Leguminosae		Cladrastis	cf.	pugetensis					unassigned			6584	United States	Washington	King	47.25	-121.967	56	33.9	44.95
10643	H. Sims		Dicotyledonae	Rhamnales	Rhamnaceae	family	Rhamnaceae	"	Rhamnites		sp.					unassigned			6584	United States	Washington	King	47.25	-121.967	56	33.9	44.95
10643	H. Sims		Dicotyledonae	Urticales	Ulmaceae	family	Ulmaceae		Chaetoptelea		sp.					unassigned			6584	United States	Washington	King	47.25	-121.967	56	33.9	44.95
10643	H. Sims		Equisetopsida	Equisetales	Equisetaceae	family	Equisetaceae		Equisetum	cf.	newberryi					unassigned			6584	United States	Washington	King	47.25	-121.967	56	33.9	44.95
10643	H. Sims		Magnoliopsida	Celastrales	Icacinaceae	family	Icacinaceae		Phytocrene	cf.	acutissima					unassigned			6584	United States	Washington	King	47.25	-121.967	56	33.9	44.95
10643	H. Sims		Dicotyledonae	Scrophulariales	Oleaceae	genus	Fraxinus		Fraxinus	cf.	yubaensis					unassigned			6584	United States	Washington	King	47.25	-121.967	56	33.9	44.95
10643	H. Sims		Pinopsida	Pinales	Taxodiaceae	family	Taxodiaceae		Metasequoia		sp.					unassigned			6584	United States	Washington	King	47.25	-121.967	56	33.9	44.95
10643	H. Sims			Zingiberales	Zingiberaceae	genus	Zingiberopsis		Zingiberopsis	cf.	isonervosa					unassigned			6584	United States	Washington	King	47.25	-121.967	56	33.9	44.95
10643	H. Sims		Polypodiopsida	Polypodiales	Dryopteridaceae	family	Dryopteridaceae		Dryopteris	cf.	whatcomensis					unassigned			6584	United States	Washington	King	47.25	-121.967	56	33.9	44.95
10644	H. Sims				Lepidodendraceae	family	Lepidodendraceae		Lepidophloios		kilpatrickensis					unassigned			3947	United Kingdom	Scotland		55.943	-4.478	360.7	345.3	353
10644	H. Sims				Lepidodendraceae	family	Lepidodendraceae		Lepidodendron		solenofolium					unassigned			3947	United Kingdom	Scotland		55.943	-4.478	360.7	345.3	353
10644	H. Sims					kingdom	Plantae		Stigmaria		ficoides					unassigned			3947	United Kingdom	Scotland		55.943	-4.478	360.7	345.3	353
10646	H. Sims		Equisetopsida	Sphenophyllales	Sphenophyllaceae	family	Sphenophyllaceae		Sphenophyllum		insigne					unassigned			3947	United Kingdom	Scotland	Fife	56.64	-3.19	339.4	336	337.7
10646	H. Sims				Lepidodendraceae	family	Lepidodendraceae		Lepidodendron		pettycurensis					unassigned			3947	United Kingdom	Scotland	Fife	56.64	-3.19	339.4	336	337.7
10646	H. Sims				Lepidodendraceae	family	Lepidodendraceae		Lepidophloios		scottii					unassigned			3947	United Kingdom	Scotland	Fife	56.64	-3.19	339.4	336	337.7
10646	H. Sims				Lepidodendraceae	family	Lepidodendraceae		Lepidostrobus		scottii					unassigned			3947	United Kingdom	Scotland	Fife	56.64	-3.19	339.4	336	337.7
10646	H. Sims				Lepidodendraceae	family	Lepidodendraceae		Lepidostrobus		cylindricus					unassigned			3947	United Kingdom	Scotland	Fife	56.64	-3.19	339.4	336	337.7
10646	H. Sims					kingdom	Plantae		Stigmaria		ficoides					unassigned			3947	United Kingdom	Scotland	Fife	56.64	-3.19	339.4	336	337.7
10646	H. Sims					kingdom	Plantae		Stigmaria		pettycurense					unassigned			3947	United Kingdom	Scotland	Fife	56.64	-3.19	339.4	336	337.7
10648	H. Sims				Lepidodendraceae	family	Lepidodendraceae		Lepidodendron		calamopsoides					unassigned			3947	United Kingdom	Scotland		56.57	-2.644	358.9	323.2	341.05
10648	H. Sims					kingdom	Plantae		Stigmaria		ficoides					unassigned			3947	United Kingdom	Scotland		56.57	-2.644	358.9	323.2	341.05
10652	H. Sims				Lepidodendraceae	family	Lepidodendraceae		Lepidodendron		calamopsoides					unassigned			3947	United Kingdom	Scotland		55.939	-2.336	358.9	330.9	344.9
10652	H. Sims		Cladoxylopsida	Pseudosporochnales		order	Pseudosporochnales		Cladoxylon		waltonii					unassigned			3947	United Kingdom	Scotland		55.939	-2.336	358.9	330.9	344.9
10655	H. Sims		Cladoxylopsida	Pseudosporochnales		order	Pseudosporochnales		Cladoxylon		waltonii					unassigned			3947	United Kingdom	Scotland	Berwickshire	55.843	-2.65	358.9	323.2	341.05
10656	H. Sims				Lepidodendraceae	family	Lepidodendraceae		Lepidodendron		calamopsoides					root	axis		3947	United Kingdom	Scotland		55.765	-2.364	358.9	330.9	344.9
10656	H. Sims		Cladoxylopsida	Pseudosporochnales		order	Pseudosporochnales		Cladoxylon		waltonii					unassigned			3947	United Kingdom	Scotland		55.765	-2.364	358.9	330.9	344.9
10656	H. Sims		Cladoxylopsida	Pseudosporochnales		order	Pseudosporochnales		Hierogramma		mysticum					unassigned			3947	United Kingdom	Scotland		55.765	-2.364	358.9	330.9	344.9
10657	H. Sims				Lepidodendraceae	family	Lepidodendraceae		Lepidodendron		calamopsoides					unassigned			3947	United Kingdom	Scotland	Berwickshire	55.797	-2.287	358.9	346.7	352.8
10657	H. Sims					kingdom	Plantae		Stigmaria		sp.					unassigned			3947	United Kingdom	Scotland	Berwickshire	55.797	-2.287	358.9	346.7	352.8
10657	H. Sims		Cladoxylopsida	Pseudosporochnales		order	Pseudosporochnales		Cladoxylon		waltonii					unassigned			3947	United Kingdom	Scotland	Berwickshire	55.797	-2.287	358.9	346.7	352.8
10657	H. Sims		Cladoxylopsida	Pseudosporochnales		order	Pseudosporochnales		Cladoxylon		kidstonii					unassigned			3947	United Kingdom	Scotland	Berwickshire	55.797	-2.287	358.9	346.7	352.8
10657	H. Sims		Cladoxylopsida	Pseudosporochnales		order	Pseudosporochnales		Hierogramma		mysticum					unassigned			3947	United Kingdom	Scotland	Berwickshire	55.797	-2.287	358.9	346.7	352.8
10657	H. Sims		Pinopsida	Cordaitanthales	Cordaitanthaceae	family	Cordaitanthaceae		Mitrospermum		bulbosum					unassigned			3947	United Kingdom	Scotland	Berwickshire	55.797	-2.287	358.9	346.7	352.8
10658	H. Sims				Lepidodendraceae	family	Lepidodendraceae		Lepidodendron		sp.					unassigned			3947	United Kingdom	Scotland		55.789	-2.125	358.9	323.2	341.05
10659	H. Sims				Lepidodendraceae	family	Lepidodendraceae		Lepidodendron		esnostense					unassigned			3947	France	Esnost	Massif Central	47.425	-4.358	358.9	323.2	341.05
10659	H. Sims				Lepidodendraceae	family	Lepidodendraceae		Lepidodendron		baylei					unassigned			3947	France	Esnost	Massif Central	47.425	-4.358	358.9	323.2	341.05
10659	H. Sims				Lepidodendraceae	family	Lepidodendraceae		Lepidostrobus		sp.					unassigned			3947	France	Esnost	Massif Central	47.425	-4.358	358.9	323.2	341.05
10659	H. Sims				Sigillariaceae	family	Sigillariaceae		Syringodendron		esnostense					unassigned			3947	France	Esnost	Massif Central	47.425	-4.358	358.9	323.2	341.05
10659	H. Sims				Lepidodendraceae	family	Lepidodendraceae		Lepidodendron		sp.					unassigned			3947	France	Esnost	Massif Central	47.425	-4.358	358.9	323.2	341.05
10659	H. Sims					kingdom	Plantae		Pecopteris		esnostensis					unassigned			3947	France	Esnost	Massif Central	47.425	-4.358	358.9	323.2	341.05
10660	H. Sims				Lepidodendraceae	family	Lepidodendraceae		Lepidodendron		rhodumnense					unassigned			3947	France	Roannis		45.944	-4.194	358.9	323.2	341.05
10660	H. Sims				Lepidodendraceae	family	Lepidodendraceae		Lepidostrobus		sp.					unassigned			3947	France	Roannis		45.944	-4.194	358.9	323.2	341.05
10660	H. Sims				Lepidodendraceae	family	Lepidodendraceae		Lepidophylloides		sp.					unassigned			3947	France	Roannis		45.944	-4.194	358.9	323.2	341.05
10663	H. Sims		Equisetopsida	Sphenophyllales	Sphenophyllaceae	family	Sphenophyllaceae		Sphenophyllum		sp.					unassigned			3947	France	Montagne Noire		43.467	-3.175	358.9	323.2	341.05
10663	H. Sims				Lepidodendraceae	family	Lepidodendraceae		Lepidostrobus		brownii					unassigned			3947	France	Montagne Noire		43.467	-3.175	358.9	323.2	341.05
10663	H. Sims				Lepidodendraceae	family	Lepidodendraceae		Lepidostrobus		delagei					unassigned			3947	France	Montagne Noire		43.467	-3.175	358.9	323.2	341.05
10663	H. Sims		Cladoxylopsida	Pseudosporochnales		order	Pseudosporochnales		Cladoxylon	cf.	taeniatum					unassigned			3947	France	Montagne Noire		43.467	-3.175	358.9	323.2	341.05
10663	H. Sims		Cladoxylopsida	Pseudosporochnales		order	Pseudosporochnales		Cladoxylon		sp.					unassigned			3947	France	Montagne Noire		43.467	-3.175	358.9	323.2	341.05
10670	H. Sims		Pinopsida	Pinales	Taxodiaceae	family	Taxodiaceae		Glyptostrobus		nordenskioeldii					leaf	seed repro		1198	Canada	Alberta		54.3333	-118.75	66	61.7	63.85
10670	H. Sims		Equisetopsida	Equisetales	Equisetaceae	family	Equisetaceae		Equisetum		sp.					unassigned			1198	Canada	Alberta		54.3333	-118.75	66	61.7	63.85
10672	H. Sims		Cladoxylopsida	Pseudosporochnales		order	Pseudosporochnales		Cladoxylon	cf.	waltonii					axis			3955	United Kingdom	Scotland	East Lothian	56	-3	358.9	346.7	352.8
10673	H. Sims		Cladoxylopsida	Pseudosporochnales		order	Pseudosporochnales		Cladoxylon	cf.	waltonii					axis	leaf		3955	United Kingdom	Scotland	East Lothian	56	-3	358.9	346.7	352.8
10674	H. Sims		Cladoxylopsida	Pseudosporochnales		order	Pseudosporochnales		Cladoxylon	cf.	waltonii					axis	leaf		3955	United Kingdom	Scotland	East Lothian	56	-3	358.9	346.7	352.8
10679	P. Gensel					subphylum	Lycophytina		Zosterophyllum	cf.	fertile					fertile axis			3915	United Kingdom	England	Ludlow	52	-2	419.2	410.8	415
10705	P. Gensel					subphylum	Lycophytina		Zosterophyllum		fertile					unassigned			3978	United Kingdom	Scotland	Angus	56	-2	419.2	410.8	415
10719	P. Gensel					subphylum	Lycophytina		Zosterophyllum		sp.					axis			3983	United Kingdom	Scotland	Strathclyde Region	55	-4	407.6	393.3	400.45
10726	H. Sims				Lepidodendraceae	family	Lepidodendraceae		Lepidophloios		sp.					unassigned			3946	United States	Indiana	Warrick	38.1	-87.1833	311.45	306.95	309.2
10726	H. Sims				Medullosaceae	family	Medullosaceae		Neuropteris		scheuchzeri					unassigned			3946	United States	Indiana	Warrick	38.1	-87.1833	311.45	306.95	309.2
10726	H. Sims				Medullosaceae	family	Medullosaceae		Neuropteris		ovata					unassigned			3946	United States	Indiana	Warrick	38.1	-87.1833	311.45	306.95	309.2
10726	H. Sims				Medullosaceae	family	Medullosaceae		Neuropteris		rarinervis					unassigned			3946	United States	Indiana	Warrick	38.1	-87.1833	311.45	306.95	309.2
10727	H. Sims		Equisetopsida	Sphenophyllales	Sphenophyllaceae	family	Sphenophyllaceae		Sphenophyllum		emarginatum					unassigned			3946	United States	Indiana	Warrick	38.1	-87.1833	311.45	306.95	309.2
10728	H. Sims				Sigillariaceae	family	Sigillariaceae		Sigillaria		sp.					unassigned			3946	United States	Indiana	Warrick	38.1	-87.1833	311.45	306.95	309.2
10728	H. Sims				Medullosaceae	family	Medullosaceae		Neuropteris		scheuchzeri					unassigned			3946	United States	Indiana	Warrick	38.1	-87.1833	311.45	306.95	309.2
10728	H. Sims				Medullosaceae	family	Medullosaceae		Neuropteris		ovata					unassigned			3946	United States	Indiana	Warrick	38.1	-87.1833	311.45	306.95	309.2
10729	H. Sims				Medullosaceae	family	Medullosaceae		Neuropteris		scheuchzeri					unassigned			3946	United States	Indiana	Warrick	38.1	-87.1833	311.45	306.95	309.2
10729	H. Sims				Medullosaceae	family	Medullosaceae		Neuropteris		ovata					unassigned			3946	United States	Indiana	Warrick	38.1	-87.1833	311.45	306.95	309.2
10729	H. Sims				Medullosaceae	family	Medullosaceae		Neuropteris		rarinervis					unassigned			3946	United States	Indiana	Warrick	38.1	-87.1833	311.45	306.95	309.2
10729	H. Sims				Medullosaceae	family	Medullosaceae		Neuropteris	cf.	flexuosa					unassigned			3946	United States	Indiana	Warrick	38.1	-87.1833	311.45	306.95	309.2
10729	H. Sims		Equisetopsida	Sphenophyllales	Sphenophyllaceae	family	Sphenophyllaceae		Sphenophyllum		emarginatum					unassigned			3946	United States	Indiana	Warrick	38.1	-87.1833	311.45	306.95	309.2
10730	H. Sims				Calamitaceae	family	Calamitaceae		Asterophyllites		equisetiformis					unassigned			3946	United States	Indiana	Warrick	38.1	-87.1833	311.45	306.95	309.2
10730	H. Sims		Equisetopsida	Sphenophyllales	Sphenophyllaceae	family	Sphenophyllaceae		Sphenophyllum		emarginatum					unassigned			3946	United States	Indiana	Warrick	38.1	-87.1833	311.45	306.95	309.2
10730	H. Sims					kingdom	Plantae		Pecopteris		sp.					unassigned			3946	United States	Indiana	Warrick	38.1	-87.1833	311.45	306.95	309.2
10731	H. Sims				Sigillariaceae	family	Sigillariaceae		Sigillaria		sp.					unassigned			3946	United States	Indiana	Warrick	38.1	-87.1833	311.45	306.95	309.2
10731	H. Sims				Lepidodendraceae	genus	Lepidodendron		Lepidodendron		aculeatum					unassigned			3946	United States	Indiana	Warrick	38.1	-87.1833	311.45	306.95	309.2
10731	H. Sims				Medullosaceae	family	Medullosaceae		Neuropteris		ovata					unassigned			3946	United States	Indiana	Warrick	38.1	-87.1833	311.45	306.95	309.2
10732	H. Sims				Lepidodendraceae	genus	Lepidodendron		Lepidodendron		aculeatum					unassigned			3946	United States	Indiana	Warrick	38.1	-87.1833	311.45	306.95	309.2
10732	H. Sims				Medullosaceae	family	Medullosaceae		Neuropteris		scheuchzeri					unassigned			3946	United States	Indiana	Warrick	38.1	-87.1833	311.45	306.95	309.2
10732	H. Sims				Medullosaceae	family	Medullosaceae		Neuropteris		ovata					unassigned			3946	United States	Indiana	Warrick	38.1	-87.1833	311.45	306.95	309.2
10732	H. Sims				Medullosaceae	family	Medullosaceae		Neuropteris		rarinervis					unassigned			3946	United States	Indiana	Warrick	38.1	-87.1833	311.45	306.95	309.2
10732	H. Sims				Medullosaceae	family	Medullosaceae		Mariopteris		sp.					unassigned			3946	United States	Indiana	Warrick	38.1	-87.1833	311.45	306.95	309.2
10732	H. Sims					kingdom	Plantae		Pecopteris		sp.					unassigned			3946	United States	Indiana	Warrick	38.1	-87.1833	311.45	306.95	309.2
10734	H. Sims				Medullosaceae	family	Medullosaceae		Neuropteris		scheuchzeri					unassigned			3946	United States	Indiana	Warrick	38.1	-87.1833	311.45	306.95	309.2
10734	H. Sims				Medullosaceae	family	Medullosaceae		Neuropteris		ovata					unassigned			3946	United States	Indiana	Warrick	38.1	-87.1833	311.45	306.95	309.2
10734	H. Sims					kingdom	Plantae		Stigmaria		sp.					unassigned			3946	United States	Indiana	Warrick	38.1	-87.1833	311.45	306.95	309.2
10735	H. Sims				Medullosaceae	family	Medullosaceae		Neuropteris		scheuchzeri					unassigned			3946	United States	Indiana	Warrick County	38.1	-87.1833	311.45	306.95	309.2
10735	H. Sims					kingdom	Plantae		Pecopteris		sp.					unassigned			3946	United States	Indiana	Warrick County	38.1	-87.1833	311.45	306.95	309.2
10736	H. Sims				Medullosaceae	family	Medullosaceae		Neuropteris		scheuchzeri					unassigned			3946	United States	Indiana	Warrick	38.1	-87.1833	311.45	306.95	309.2
10736	H. Sims				Medullosaceae	family	Medullosaceae		Neuropteris		ovata					unassigned			3946	United States	Indiana	Warrick	38.1	-87.1833	311.45	306.95	309.2
10736	H. Sims		Equisetopsida	Sphenophyllales	Sphenophyllaceae	family	Sphenophyllaceae		Sphenophyllum		emarginatum					unassigned			3946	United States	Indiana	Warrick	38.1	-87.1833	311.45	306.95	309.2
10736	H. Sims					kingdom	Plantae		Pecopteris		polymorpha					unassigned			3946	United States	Indiana	Warrick	38.1	-87.1833	311.45	306.95	309.2
10736	H. Sims			Cordaitales	Cordaitaceae	family	Cordaitaceae		Artisia		sp.					unassigned			3946	United States	Indiana	Warrick	38.1	-87.1833	311.45	306.95	309.2
10737	H. Sims				Medullosaceae	family	Medullosaceae		Neuropteris		scheuchzeri					unassigned			3946	United States	Indiana	Warrick	38.1	-87.1833	311.45	306.95	309.2
10737	H. Sims				Medullosaceae	family	Medullosaceae		Neuropteris		ovata					unassigned			3946	United States	Indiana	Warrick	38.1	-87.1833	311.45	306.95	309.2
10737	H. Sims					kingdom	Plantae		Pecopteris		sp.					unassigned			3946	United States	Indiana	Warrick	38.1	-87.1833	311.45	306.95	309.2
10738	H. Sims				Medullosaceae	family	Medullosaceae		Neuropteris		scheuchzeri					unassigned			3946	United States	Indiana	Warrick	38.1	-87.1833	311.45	306.95	309.2
10738	H. Sims				Medullosaceae	family	Medullosaceae		Neuropteris		ovata					unassigned			3946	United States	Indiana	Warrick	38.1	-87.1833	311.45	306.95	309.2
10742	H. Sims					kingdom	Plantae		Cyclogranisporites		minutus					microspore			3992	United States	Kansas	Labette	37.1858	-95.4219	313.8	305.9	309.85
10742	H. Sims					kingdom	Plantae		Cyclogranisporites		orbicularis					microspore			3992	United States	Kansas	Labette	37.1858	-95.4219	313.8	305.9	309.85
10742	H. Sims					kingdom	Plantae		Cyclogranisporites		spp.					microspore			3992	United States	Kansas	Labette	37.1858	-95.4219	313.8	305.9	309.85
10743	H. Sims					kingdom	Plantae		Cyclogranisporites		minutus					microspore			3992	United States	Kansas	Labette	37.1858	-95.4219	313.8	305.9	309.85
10743	H. Sims					kingdom	Plantae		Cyclogranisporites		orbicularis					microspore			3992	United States	Kansas	Labette	37.1858	-95.4219	313.8	305.9	309.85
10743	H. Sims					kingdom	Plantae		Cyclogranisporites		spp.					microspore			3992	United States	Kansas	Labette	37.1858	-95.4219	313.8	305.9	309.85
10744	H. Sims		Magnoliopsida	Dipsacales	Caprifoliaceae	family	Caprifoliaceae		Viburnum	cf.	pugetensis					unassigned			6584	United States	Washington	King	48.3667	-120.6	38	33.9	35.95
10744	H. Sims		Magnoliopsida	Fagales	Fagaceae	family	Fagaceae		Dryophyllum	cf.	pugetensis					unassigned			6584	United States	Washington	King	48.3667	-120.6	38	33.9	35.95
10744	H. Sims		Dicotyledonae	Juglandales	Juglandaceae	family	Juglandaceae		Pterocarya	cf.	pugetensis					unassigned			6584	United States	Washington	King	48.3667	-120.6	38	33.9	35.95
10744	H. Sims		Magnoliopsida			class	Magnoliopsida		Dicotylophyllum		kummerensis					unassigned			6584	United States	Washington	King	48.3667	-120.6	38	33.9	35.95
10744	H. Sims		Dicotyledonae	Juglandales	Juglandaceae	family	Juglandaceae		Carya	cf.	cashmanensis					unassigned			6584	United States	Washington	King	48.3667	-120.6	38	33.9	35.95
10744	H. Sims		Magnoliopsida	Fabales	Leguminosae	family	Leguminosae		Cladrastis	cf.	pugetensis					unassigned			6584	United States	Washington	King	48.3667	-120.6	38	33.9	35.95
10744	H. Sims		Pinopsida	Pinales	Taxodiaceae	family	Taxodiaceae		Glyptostrobus		sp.					unassigned			6584	United States	Washington	King	48.3667	-120.6	38	33.9	35.95
10744	H. Sims		Dicotyledonae	Urticales	Ulmaceae	family	Ulmaceae		Chaetoptelea		sp.					unassigned			6584	United States	Washington	King	48.3667	-120.6	38	33.9	35.95
10744	H. Sims		Dicotyledonae	Juglandales	Juglandaceae	family	Juglandaceae		Platycarya	cf.	pseudobrauni					unassigned			6584	United States	Washington	King	48.3667	-120.6	38	33.9	35.95
10744	H. Sims		Magnoliopsida	Fagales	Betulaceae	genus	Alnus		Alnus	cf.	operia					unassigned			6584	United States	Washington	King	48.3667	-120.6	38	33.9	35.95
10744	H. Sims		Polypodiopsida	Polypodiales	Aspleniaceae	family	Aspleniaceae		Asplenium	cf.	delicata					unassigned			6584	United States	Washington	King	48.3667	-120.6	38	33.9	35.95
10750	R. Gastaldo				Calamitaceae	family	Calamitaceae		Calamites		cisti					unassigned			3995	United States	Arizona		34	-111	358.9	252.17	305.535
10750	R. Gastaldo				Calamitaceae	family	Calamitaceae		Calamites		sp. 1					unassigned			3995	United States	Arizona		34	-111	358.9	252.17	305.535
10750	R. Gastaldo				Calamitaceae	family	Calamitaceae		Asterophyllites		grandis					unassigned			3995	United States	Arizona		34	-111	358.9	252.17	305.535
10750	R. Gastaldo				Calamitaceae	family	Calamitaceae		Asterophyllites		equisetiformis					unassigned			3995	United States	Arizona		34	-111	358.9	252.17	305.535
10750	R. Gastaldo		Equisetopsida	Sphenophyllales	Sphenophyllaceae	family	Sphenophyllaceae		Sphenophyllum		oblongifolium					unassigned			3995	United States	Arizona		34	-111	358.9	252.17	305.535
10750	R. Gastaldo				Medullosaceae	family	Medullosaceae		Neuropteris		scheuchzeri					unassigned			3995	United States	Arizona		34	-111	358.9	252.17	305.535
10750	R. Gastaldo				Medullosaceae	family	Medullosaceae		Neuropteris		missouriensis					unassigned			3995	United States	Arizona		34	-111	358.9	252.17	305.535
10750	R. Gastaldo				Medullosaceae	family	Medullosaceae		Neuropteris		heterophylla					unassigned			3995	United States	Arizona		34	-111	358.9	252.17	305.535
10750	R. Gastaldo				Medullosaceae	family	Medullosaceae		Neuropteris		sp. 1					unassigned			3995	United States	Arizona		34	-111	358.9	252.17	305.535
10750	R. Gastaldo				Neuropteridae	family	Neuropteridae		Cyclopteris		orbicularis					unassigned			3995	United States	Arizona		34	-111	358.9	252.17	305.535
10750	R. Gastaldo				Neuropteridae	family	Neuropteridae		Cyclopteris		sp. 1					unassigned			3995	United States	Arizona		34	-111	358.9	252.17	305.535
10750	R. Gastaldo				Neuropteridae	family	Neuropteridae		Cyclopteris		sp. 2					unassigned			3995	United States	Arizona		34	-111	358.9	252.17	305.535
10750	R. Gastaldo					kingdom	Plantae		Pecopteris		cyathea					unassigned			3995	United States	Arizona		34	-111	358.9	252.17	305.535
10750	R. Gastaldo					kingdom	Plantae		Pecopteris		lamuriana					unassigned			3995	United States	Arizona		34	-111	358.9	252.17	305.535
10750	R. Gastaldo					kingdom	Plantae		Pecopteris		sp. 1					unassigned			3995	United States	Arizona		34	-111	358.9	252.17	305.535
10750	R. Gastaldo					kingdom	Plantae		Pecopteris		sp. 2					unassigned			3995	United States	Arizona		34	-111	358.9	252.17	305.535
10750	R. Gastaldo				Sphenopteridae	family	Sphenopteridae		Sphenopteris	cf.	S. striata					unassigned			3995	United States	Arizona		34	-111	358.9	252.17	305.535
10750	R. Gastaldo		Pinopsida	Cordaitanthales		order	Cordaitanthales		Cordaites		principalis					unassigned			3995	United States	Arizona		34	-111	358.9	252.17	305.535
10750	R. Gastaldo		Pinopsida	Cordaitanthales		order	Cordaitanthales		Cordaites		sp. 1					unassigned			3995	United States	Arizona		34	-111	358.9	252.17	305.535
10750	R. Gastaldo					unranked clade	Sulcati		Alisporites		sp.					microspore			3995	United States	Arizona		34	-111	358.9	252.17	305.535
10756	R. Gastaldo				Lepidodendraceae	family	Lepidodendraceae		Lepidodendron		andrewsi					axis			3999	United States	Ohio	Athens	39.3333	-82.1	323.2	298.9	311.05
10756	R. Gastaldo				Lepidodendraceae	family	Lepidodendraceae		Lepidodendron		andrewsi					leaf			3999	United States	Ohio	Athens	39.3333	-82.1	323.2	298.9	311.05
10756	R. Gastaldo				Lepidodendraceae	family	Lepidodendraceae		Lepidodendron	cf.	jaraczewskii					leaf			3999	United States	Ohio	Athens	39.3333	-82.1	323.2	298.9	311.05
10756	R. Gastaldo				Lepidodendraceae	genus	Lepidodendron		Lepidodendron		aculeatum					axis			3999	United States	Ohio	Athens	39.3333	-82.1	323.2	298.9	311.05
10756	R. Gastaldo				Lepidodendraceae	genus	Lepidodendron		Lepidodendron		aculeatum					leaf			3999	United States	Ohio	Athens	39.3333	-82.1	323.2	298.9	311.05
10756	R. Gastaldo				Lepidodendraceae	family	Lepidodendraceae		Lepidodendron		scutatum					axis			3999	United States	Ohio	Athens	39.3333	-82.1	323.2	298.9	311.05
10756	R. Gastaldo				Lepidodendraceae	family	Lepidodendraceae		Lepidodendron		scutatum					leaf			3999	United States	Ohio	Athens	39.3333	-82.1	323.2	298.9	311.05
10756	R. Gastaldo				Lepidodendraceae	family	Lepidodendraceae		Lepidophloios		vaningeni					axis			3999	United States	Ohio	Athens	39.3333	-82.1	323.2	298.9	311.05
10756	R. Gastaldo				Lepidodendraceae	family	Lepidodendraceae		Lepidophloios		vaningeni					leaf			3999	United States	Ohio	Athens	39.3333	-82.1	323.2	298.9	311.05
10756	R. Gastaldo				Lepidodendraceae	family	Lepidodendraceae		Lepidophloios		larcinus					leaf			3999	United States	Ohio	Athens	39.3333	-82.1	323.2	298.9	311.05
10756	R. Gastaldo				Sigillariaceae	family	Sigillariaceae		Sigillaria		mamillaris					axis			3999	United States	Ohio	Athens	39.3333	-82.1	323.2	298.9	311.05
10756	R. Gastaldo				Sigillariaceae	family	Sigillariaceae		Sigillaria		mamillaris					leaf			3999	United States	Ohio	Athens	39.3333	-82.1	323.2	298.9	311.05
10756	R. Gastaldo				Sigillariaceae	family	Sigillariaceae		Sigillaria		elegans					leaf			3999	United States	Ohio	Athens	39.3333	-82.1	323.2	298.9	311.05
10756	R. Gastaldo				Sigillariaceae	family	Sigillariaceae		Sigillaria		lacoei					axis			3999	United States	Ohio	Athens	39.3333	-82.1	323.2	298.9	311.05
10756	R. Gastaldo				Sigillariaceae	family	Sigillariaceae		Sigillaria		lacoei					leaf			3999	United States	Ohio	Athens	39.3333	-82.1	323.2	298.9	311.05
10756	R. Gastaldo				Sigillariaceae	family	Sigillariaceae		Sigillaria		laurenciana					axis			3999	United States	Ohio	Athens	39.3333	-82.1	323.2	298.9	311.05
10756	R. Gastaldo				Sigillariaceae	family	Sigillariaceae		Sigillaria		laurenciana					leaf			3999	United States	Ohio	Athens	39.3333	-82.1	323.2	298.9	311.05
10756	R. Gastaldo				Sigillariaceae	family	Sigillariaceae		Sigillaria		rugosa					axis			3999	United States	Ohio	Athens	39.3333	-82.1	323.2	298.9	311.05
10756	R. Gastaldo				Sigillariaceae	family	Sigillariaceae		Sigillaria		rugosa					leaf			3999	United States	Ohio	Athens	39.3333	-82.1	323.2	298.9	311.05
10756	R. Gastaldo				Sigillariaceae	family	Sigillariaceae		Sigillaria		orbicularis					axis			3999	United States	Ohio	Athens	39.3333	-82.1	323.2	298.9	311.05
10756	R. Gastaldo				Sigillariaceae	family	Sigillariaceae		Sigillaria		orbicularis					leaf			3999	United States	Ohio	Athens	39.3333	-82.1	323.2	298.9	311.05
10756	R. Gastaldo				Sigillariaceae	family	Sigillariaceae		Sigillaria	n. sp.	pileata					axis			3999	United States	Ohio	Athens	39.3333	-82.1	323.2	298.9	311.05
10756	R. Gastaldo				Sigillariaceae	family	Sigillariaceae		Sigillaria	n. sp.	pileata					leaf			3999	United States	Ohio	Athens	39.3333	-82.1	323.2	298.9	311.05
10756	R. Gastaldo				Sigillariaceae	family	Sigillariaceae		Sigillaria		ficoides					leaf			3999	United States	Ohio	Athens	39.3333	-82.1	323.2	298.9	311.05
10756	R. Gastaldo				Calamitaceae	family	Calamitaceae		Calamostachys		tuberculata					seed repro			3999	United States	Ohio	Athens	39.3333	-82.1	323.2	298.9	311.05
10756	R. Gastaldo				Calamitaceae	family	Calamitaceae		Calamostachys		germanica					seed repro			3999	United States	Ohio	Athens	39.3333	-82.1	323.2	298.9	311.05
10756	R. Gastaldo				Calamitaceae	family	Calamitaceae		Calamostachys	n. sp.	bisporangiata					seed repro			3999	United States	Ohio	Athens	39.3333	-82.1	323.2	298.9	311.05
10756	R. Gastaldo				Calamitaceae	family	Calamitaceae		Calamostachys	n. sp.	minuta					seed repro			3999	United States	Ohio	Athens	39.3333	-82.1	323.2	298.9	311.05
10756	R. Gastaldo				Calamitaceae	family	Calamitaceae		Calamostachys	n. sp.	recurvata					seed repro			3999	United States	Ohio	Athens	39.3333	-82.1	323.2	298.9	311.05
10756	R. Gastaldo				Calamitaceae	family	Calamitaceae		Calamostachys	n. sp.	longibracteata					seed repro			3999	United States	Ohio	Athens	39.3333	-82.1	323.2	298.9	311.05
10756	R. Gastaldo				Calamitaceae	family	Calamitaceae		Calamostachys	n. sp.	interculata					seed repro			3999	United States	Ohio	Athens	39.3333	-82.1	323.2	298.9	311.05
10756	R. Gastaldo				Calamitaceae	family	Calamitaceae		Calamites		citiifromis					axis			3999	United States	Ohio	Athens	39.3333	-82.1	323.2	298.9	311.05
10756	R. Gastaldo				Calamitaceae	family	Calamitaceae		Calamites		cisti					axis			3999	United States	Ohio	Athens	39.3333	-82.1	323.2	298.9	311.05
10756	R. Gastaldo				Calamitaceae	family	Calamitaceae		Calamites		carinatus					axis			3999	United States	Ohio	Athens	39.3333	-82.1	323.2	298.9	311.05
10756	R. Gastaldo				Calamitaceae	family	Calamitaceae		Calamites		suckowi					axis			3999	United States	Ohio	Athens	39.3333	-82.1	323.2	298.9	311.05
10756	R. Gastaldo				Calamitaceae	family	Calamitaceae		Calamites		schützeiformis					axis			3999	United States	Ohio	Athens	39.3333	-82.1	323.2	298.9	311.05
10756	R. Gastaldo				Calamitaceae	family	Calamitaceae		Calamites		sachsi					axis			3999	United States	Ohio	Athens	39.3333	-82.1	323.2	298.9	311.05
10756	R. Gastaldo				Calamitaceae	genus	Calamites		Calamites		undulatus					axis			3999	United States	Ohio	Athens	39.3333	-82.1	323.2	298.9	311.05
10778	R. Gastaldo				Sphenopteridae	family	Sphenopteridae		Sphenopteris		sp.								4003	United States	Michigan	Jackson	42.25	-84.4	323.2	298.9	311.05
10778	R. Gastaldo		Ginkgoopsida	Callistophytales		unranked clade	Callistophytaceae		Eremopteris		sp.								4003	United States	Michigan	Jackson	42.25	-84.4	323.2	298.9	311.05
10778	R. Gastaldo				Medullosaceae	family	Medullosaceae		Neuropteris	?	gigntea								4003	United States	Michigan	Jackson	42.25	-84.4	323.2	298.9	311.05
10778	R. Gastaldo				Medullosaceae	family	Medullosaceae		Neuropteris		sp.								4003	United States	Michigan	Jackson	42.25	-84.4	323.2	298.9	311.05
10778	R. Gastaldo				Medullosaceae	family	Medullosaceae		Neuropteris		tenuifolia								4003	United States	Michigan	Jackson	42.25	-84.4	323.2	298.9	311.05
10778	R. Gastaldo		Pinopsida	Cordaitanthales		order	Cordaitanthales		Cordaites		principalis								4003	United States	Michigan	Jackson	42.25	-84.4	323.2	298.9	311.05
10778	R. Gastaldo				Sphenopteridae	family	Sphenopteridae		Sphenopteris		sp.								4003	United States	Michigan	Jackson	42.25	-84.4	323.2	298.9	311.05
10779	H. Sims					kingdom	Plantae		Cyclogranisporites		minutus					microspore			3992	United States	Kansas	Labette	37.2	-95.4167	313.8	305.9	309.85
10779	H. Sims					kingdom	Plantae		Cyclogranisporites		obliquus					microspore			3992	United States	Kansas	Labette	37.2	-95.4167	313.8	305.9	309.85
10779	H. Sims					kingdom	Plantae		Cyclogranisporites		orbicularis					microspore			3992	United States	Kansas	Labette	37.2	-95.4167	313.8	305.9	309.85
10780	H. Sims					kingdom	Plantae		Cyclogranisporites		aureus					microspore			3992	United States	Kansas	Labette	37.2	-95.4167	313.8	305.9	309.85
10780	H. Sims					kingdom	Plantae		Cyclogranisporites		obliquus					microspore			3992	United States	Kansas	Labette	37.2	-95.4167	313.8	305.9	309.85
10780	H. Sims					kingdom	Plantae		Cyclogranisporites		orbicularis					microspore			3992	United States	Kansas	Labette	37.2	-95.4167	313.8	305.9	309.85
10780	H. Sims					kingdom	Plantae		Cyclogranisporites		spp.					microspore			3992	United States	Kansas	Labette	37.2	-95.4167	313.8	305.9	309.85
10781	H. Sims					kingdom	Plantae		Cyclogranisporites		aureus					microspore			3992	United States	Kansas	Labette	37.2	-95.4167	313.8	305.9	309.85
10781	H. Sims					kingdom	Plantae		Cyclogranisporites		obliquus					microspore			3992	United States	Kansas	Labette	37.2	-95.4167	313.8	305.9	309.85
10781	H. Sims					kingdom	Plantae		Cyclogranisporites		orbicularis					microspore			3992	United States	Kansas	Labette	37.2	-95.4167	313.8	305.9	309.85
10781	H. Sims					kingdom	Plantae		Cyclogranisporites		spp.					microspore			3992	United States	Kansas	Labette	37.2	-95.4167	313.8	305.9	309.85
10782	H. Sims					kingdom	Plantae		Cyclogranisporites		aureus					microspore			3992	United States	Kansas	Labette	37.2	-95.4167	313.8	305.9	309.85
10782	H. Sims					kingdom	Plantae		Cyclogranisporites		minutus					microspore			3992	United States	Kansas	Labette	37.2	-95.4167	313.8	305.9	309.85
10782	H. Sims					kingdom	Plantae		Cyclogranisporites		obliquus					microspore			3992	United States	Kansas	Labette	37.2	-95.4167	313.8	305.9	309.85
10782	H. Sims					kingdom	Plantae		Cyclogranisporites		orbicularis					microspore			3992	United States	Kansas	Labette	37.2	-95.4167	313.8	305.9	309.85
10782	H. Sims					kingdom	Plantae		Cyclogranisporites		staplinii					microspore			3992	United States	Kansas	Labette	37.2	-95.4167	313.8	305.9	309.85
10782	H. Sims					kingdom	Plantae		Cyclogranisporites		spp.					microspore			3992	United States	Kansas	Labette	37.2	-95.4167	313.8	305.9	309.85
10783	H. Sims					kingdom	Plantae		Cyclogranisporites		aureus					microspore			3992	United States	Kansas	Labette	37.2	-95.4167	313.8	305.9	309.85
10783	H. Sims					kingdom	Plantae		Cyclogranisporites		obliquus					microspore			3992	United States	Kansas	Labette	37.2	-95.4167	313.8	305.9	309.85
10783	H. Sims					kingdom	Plantae		Cyclogranisporites		orbicularis					microspore			3992	United States	Kansas	Labette	37.2	-95.4167	313.8	305.9	309.85
10783	H. Sims					kingdom	Plantae		Cyclogranisporites		spp.					microspore			3992	United States	Kansas	Labette	37.2	-95.4167	313.8	305.9	309.85
10784	H. Sims					kingdom	Plantae		Cyclogranisporites		aureus					microspore			3992	United States	Kansas	Labette	37.2	-95.4167	313.8	305.9	309.85
10784	H. Sims					kingdom	Plantae		Cyclogranisporites		microgranus					microspore			3992	United States	Kansas	Labette	37.2	-95.4167	313.8	305.9	309.85
10784	H. Sims					kingdom	Plantae		Cyclogranisporites		minutus					microspore			3992	United States	Kansas	Labette	37.2	-95.4167	313.8	305.9	309.85
10784	H. Sims					kingdom	Plantae		Cyclogranisporites		obliquus					microspore			3992	United States	Kansas	Labette	37.2	-95.4167	313.8	305.9	309.85
10784	H. Sims					kingdom	Plantae		Cyclogranisporites		orbicularis					microspore			3992	United States	Kansas	Labette	37.2	-95.4167	313.8	305.9	309.85
10784	H. Sims					kingdom	Plantae		Cyclogranisporites		spp.					microspore			3992	United States	Kansas	Labette	37.2	-95.4167	313.8	305.9	309.85
10785	H. Sims					kingdom	Plantae		Cyclogranisporites		aureus					microspore			3992	United States	Kansas	Labette	37.2	-95.4167	313.8	305.9	309.85
10785	H. Sims					kingdom	Plantae		Cyclogranisporites		obliquus					microspore			3992	United States	Kansas	Labette	37.2	-95.4167	313.8	305.9	309.85
10785	H. Sims		Lycopsida		Selaginellaceae	family	Selaginellaceae		Foveosporites		insculptus					microspore			3992	United States	Kansas	Labette	37.2	-95.4167	313.8	305.9	309.85
10785	H. Sims					unranked clade	Sulcati		Alisporites		sp.					microspore			3992	United States	Kansas	Labette	37.2	-95.4167	313.8	305.9	309.85
10786	H. Sims					kingdom	Plantae		Cyclogranisporites		aureus					microspore			3992	United States	Kansas	Labette	37.2	-95.4167	313.8	305.9	309.85
10786	H. Sims					kingdom	Plantae		Cyclogranisporites		obliquus					microspore			3992	United States	Kansas	Labette	37.2	-95.4167	313.8	305.9	309.85
10786	H. Sims					kingdom	Plantae		Cyclogranisporites		spp.					microspore			3992	United States	Kansas	Labette	37.2	-95.4167	313.8	305.9	309.85
10787	H. Sims					kingdom	Plantae		Cyclogranisporites		obliquus					microspore			3992	United States	Kansas	Bourbon	37.8333	-94.9833	313.8	305.9	309.85
10787	H. Sims					kingdom	Plantae		Cyclogranisporites		staplinii					microspore			3992	United States	Kansas	Bourbon	37.8333	-94.9833	313.8	305.9	309.85
10787	H. Sims					kingdom	Plantae		Cyclogranisporites		spp.					microspore			3992	United States	Kansas	Bourbon	37.8333	-94.9833	313.8	305.9	309.85
10787	H. Sims					unranked clade	Sulcati		Alisporites		sp.					microspore			3992	United States	Kansas	Bourbon	37.8333	-94.9833	313.8	305.9	309.85
10789	H. Sims					kingdom	Plantae		Cyclogranisporites		aureus					microspore			3992	United States	Kansas	Bourbon	37.8333	-94.9833	313.8	305.9	309.85
10790	H. Sims					kingdom	Plantae		Cyclogranisporites		minutus					microspore			3992	United States	Kansas	Bourbon	37.8333	-94.9833	313.8	305.9	309.85
10790	H. Sims					kingdom	Plantae		Cyclogranisporites		orbicularis					microspore			3992	United States	Kansas	Bourbon	37.8333	-94.9833	313.8	305.9	309.85
10791	H. Sims					kingdom	Plantae		Cyclogranisporites		obliquus					microspore			3992	United States	Kansas	Bourbon	37.8333	-94.9833	313.8	305.9	309.85
10791	H. Sims					unranked clade	Sulcati		Alisporites		sp.					microspore			3992	United States	Kansas	Bourbon	37.8333	-94.9833	313.8	305.9	309.85
10792	H. Sims					kingdom	Plantae		Cyclogranisporites		obliquus					microspore			3992	United States	Kansas	Bourbon	37.8333	-94.9833	313.8	305.9	309.85
10792	H. Sims					kingdom	Plantae		Cyclogranisporites		orbicularis					microspore			3992	United States	Kansas	Bourbon	37.8333	-94.9833	313.8	305.9	309.85
10792	H. Sims					unranked clade	Sulcati		Alisporites		sp.					microspore			3992	United States	Kansas	Bourbon	37.8333	-94.9833	313.8	305.9	309.85
10793	H. Sims					kingdom	Plantae		Cyclogranisporites		aureus					microspore			3992	United States	Kansas	Bourbon	37.8333	-94.9833	313.8	305.9	309.85
10793	H. Sims					unranked clade	Sulcati		Alisporites		sp.					microspore			3992	United States	Kansas	Bourbon	37.8333	-94.9833	313.8	305.9	309.85
10794	H. Sims					kingdom	Plantae		Cyclogranisporites		aureus					microspore			3992	United States	Kansas	Bourbon	37.8333	-94.9833	313.8	305.9	309.85
10794	H. Sims					kingdom	Plantae		Cyclogranisporites		minutus					microspore			3992	United States	Kansas	Bourbon	37.8333	-94.9833	313.8	305.9	309.85
10794	H. Sims					kingdom	Plantae		Cyclogranisporites		orbicularis					microspore			3992	United States	Kansas	Bourbon	37.8333	-94.9833	313.8	305.9	309.85
10794	H. Sims					unranked clade	Sulcati		Alisporites		sp.					microspore			3992	United States	Kansas	Bourbon	37.8333	-94.9833	313.8	305.9	309.85
10795	H. Sims					kingdom	Plantae		Cyclogranisporites		minutus					microspore			3992	United States	Kansas	Bourbon	37.8333	-94.9833	313.8	305.9	309.85
10795	H. Sims					kingdom	Plantae		Cyclogranisporites		obliquus					microspore			3992	United States	Kansas	Bourbon	37.8333	-94.9833	313.8	305.9	309.85
10795	H. Sims					kingdom	Plantae		Cyclogranisporites		orbicularis					microspore			3992	United States	Kansas	Bourbon	37.8333	-94.9833	313.8	305.9	309.85
10796	H. Sims					kingdom	Plantae		Cyclogranisporites		minutus					microspore			3992	United States	Kansas	Bourbon	37.8333	-94.9833	305.9	303.4	304.65
10796	H. Sims					kingdom	Plantae		Cyclogranisporites		obliquus					microspore			3992	United States	Kansas	Bourbon	37.8333	-94.9833	305.9	303.4	304.65
10796	H. Sims					kingdom	Plantae		Cyclogranisporites		spp.					microspore			3992	United States	Kansas	Bourbon	37.8333	-94.9833	305.9	303.4	304.65
10797	H. Sims					kingdom	Plantae		Cyclogranisporites		aureus					microspore			3992	United States	Kansas	Bourbon	37.8333	-94.9833	305.9	303.4	304.65
10797	H. Sims					kingdom	Plantae		Cyclogranisporites		minutus					microspore			3992	United States	Kansas	Bourbon	37.8333	-94.9833	305.9	303.4	304.65
10797	H. Sims					kingdom	Plantae		Cyclogranisporites		obliquus					microspore			3992	United States	Kansas	Bourbon	37.8333	-94.9833	305.9	303.4	304.65
10798	H. Sims					kingdom	Plantae		Cyclogranisporites		minutus					microspore			3992	United States	Kansas	Bourbon	37.8333	-94.9833	305.9	303.4	304.65
10798	H. Sims					kingdom	Plantae		Cyclogranisporites		obliquus					microspore			3992	United States	Kansas	Bourbon	37.8333	-94.9833	305.9	303.4	304.65
10798	H. Sims					kingdom	Plantae		Cyclogranisporites		orbicularis					microspore			3992	United States	Kansas	Bourbon	37.8333	-94.9833	305.9	303.4	304.65
10798	H. Sims					kingdom	Plantae		Cyclogranisporites		staplinii					microspore			3992	United States	Kansas	Bourbon	37.8333	-94.9833	305.9	303.4	304.65
10798	H. Sims					kingdom	Plantae		Cyclogranisporites		spp.					microspore			3992	United States	Kansas	Bourbon	37.8333	-94.9833	305.9	303.4	304.65
10798	H. Sims		Lycopsida		Selaginellaceae	family	Selaginellaceae		Foveosporites		sp.					microspore			3992	United States	Kansas	Bourbon	37.8333	-94.9833	305.9	303.4	304.65
10800	H. Sims					kingdom	Plantae		Cyclogranisporites		aureus					microspore			3992	United States	Kansas	Bourbon	37.8333	-94.9833	305.9	303.4	304.65
10800	H. Sims					kingdom	Plantae		Cyclogranisporites		microgranus					microspore			3992	United States	Kansas	Bourbon	37.8333	-94.9833	305.9	303.4	304.65
10800	H. Sims					kingdom	Plantae		Cyclogranisporites		obliquus					microspore			3992	United States	Kansas	Bourbon	37.8333	-94.9833	305.9	303.4	304.65
10800	H. Sims					kingdom	Plantae		Cyclogranisporites		orbicularis					microspore			3992	United States	Kansas	Bourbon	37.8333	-94.9833	305.9	303.4	304.65
10800	H. Sims					kingdom	Plantae		Cyclogranisporites		spp.					microspore			3992	United States	Kansas	Bourbon	37.8333	-94.9833	305.9	303.4	304.65
10801	H. Sims					kingdom	Plantae		Cyclogranisporites		microgranus					microspore			3992	United States	Kansas	Bourbon	37.8333	-94.9833	305.9	303.4	304.65
10801	H. Sims					kingdom	Plantae		Cyclogranisporites		obliquus					microspore			3992	United States	Kansas	Bourbon	37.8333	-94.9833	305.9	303.4	304.65
10801	H. Sims					kingdom	Plantae		Cyclogranisporites		orbicularis					microspore			3992	United States	Kansas	Bourbon	37.8333	-94.9833	305.9	303.4	304.65
10802	H. Sims		Magnoliopsida	Myrtales	Melastomataceae	genus	Acrovena	n. gen.	Acrovena	n. sp.	laevis					leaf			4023	United States	North Dakota	Stark	45.5	-103.25	55.8	50.3	53.05
10802	H. Sims		Magnoliopsida	Fagales	Betulaceae	genus	Betula		Betula	n. sp.	hesterna					leaf			4023	United States	North Dakota	Stark	45.5	-103.25	55.8	50.3	53.05
10802	H. Sims					genus	Carpolithes		Carpolithes	n. sp.	bryangosus					seed/fruit			4023	United States	North Dakota	Stark	45.5	-103.25	55.8	50.3	53.05
10802	H. Sims			Cyperales	Cyperaceae	family	Cyperaceae		Cyperacites		sp.					flower			4023	United States	North Dakota	Stark	45.5	-103.25	55.8	50.3	53.05
10802	H. Sims		Equisetopsida	Equisetales	Equisetaceae	genus	Equisetum		Equisetum		magnum					axis	root		4023	United States	North Dakota	Stark	45.5	-103.25	55.8	50.3	53.05
10802	H. Sims		Pinopsida	Pinales	Taxodiaceae	genus	Glyptostrobus		Glyptostrobus		europaeus					leaf	seed repro		4023	United States	North Dakota	Stark	45.5	-103.25	55.8	50.3	53.05
10802	H. Sims		Polypodiopsida	Schizaeales	Schizaeaceae	genus	Lygodium		Lygodium		kaulfussi					leaf			4023	United States	North Dakota	Stark	45.5	-103.25	55.8	50.3	53.05
10802	H. Sims			Arecales	Palmae	family	Palmae		Palmacites		sp.					leaf			4023	United States	North Dakota	Stark	45.5	-103.25	55.8	50.3	53.05
10802	H. Sims		Dicotyledonae	Theales	Theaceae	genus	Paraternstroemia	n. gen.	Paraternstroemia	n. sp.	hyphovenosa					leaf			4023	United States	North Dakota	Stark	45.5	-103.25	55.8	50.3	53.05
10802	H. Sims		Dicotyledonae	Juglandales	Juglandaceae	genus	Platycarya		Platycarya		americana					seed repro			4023	United States	North Dakota	Stark	45.5	-103.25	55.8	50.3	53.05
10802	H. Sims		Polypodiopsida	Salviniales	Salviniaceae	genus	Salvinia		Salvinia		preauriculata					leaf			4023	United States	North Dakota	Stark	45.5	-103.25	55.8	50.3	53.05
10802	H. Sims			Typhales	Sparganiaceae	genus	Sparganium		Sparganium		stygium					seed repro			4023	United States	North Dakota	Stark	45.5	-103.25	55.8	50.3	53.05
10802	H. Sims		Dicotyledonae	Euphorbiales	Euphorbiaceae	genus	Stillingia		Stillingia	n. sp.	casca					leaf			4023	United States	North Dakota	Stark	45.5	-103.25	55.8	50.3	53.05
10802	H. Sims		Dicotyledonae	Theales	Theaceae	genus	Ternstroemites		Ternstroemites	n. sp.	aureavallis					leaf			4023	United States	North Dakota	Stark	45.5	-103.25	55.8	50.3	53.05
10802	H. Sims			Zingiberales	Zingiberaceae	genus	Zingiberopsis	n. gen.	Zingiberopsis	n. sp.	isonervosa					leaf			4023	United States	North Dakota	Stark	45.5	-103.25	55.8	50.3	53.05
10802	H. Sims		Dicotyledonae	Juglandales	Juglandaceae	genus	Platycarya		Platycarya		americana		Lamanonia	n. sp.	borealis			leaf	4023	United States	North Dakota	Stark	45.5	-103.25	55.8	50.3	53.05
10802	H. Sims		Dicotyledonae	Juglandales	Juglandaceae	genus	Platycarya		Platycarya		americana		Salix	n. sp.	heartensis			leaf	4023	United States	North Dakota	Stark	45.5	-103.25	55.8	50.3	53.05
10803	H. Sims		Magnoliopsida	Saxifragales	Cercidiphyllaceae	genus	Cercidiphyllum		Cercidiphyllum		genetrix					leaf			4023	United States	North Dakota	Morton	46.9833	-102.05	56.8	55.8	56.3
10803	H. Sims		Equisetopsida	Equisetales	Equisetaceae	genus	Equisetum		Equisetum		magnum					axis	root		4023	United States	North Dakota	Morton	46.9833	-102.05	56.8	55.8	56.3
10803	H. Sims		Pinopsida	Pinales	Taxodiaceae	genus	Glyptostrobus		Glyptostrobus		europaeus					leaf	seed repro		4023	United States	North Dakota	Morton	46.9833	-102.05	56.8	55.8	56.3
10803	H. Sims		Pinopsida	Pinales	Taxodiaceae	genus	Metasequoia		Metasequoia		occidentalis					axis	leaf		4023	United States	North Dakota	Morton	46.9833	-102.05	56.8	55.8	56.3
10803	H. Sims			Typhales	Sparganiaceae	genus	Sparganium		Sparganium	n. sp.	parvum					axis	seed repro		4023	United States	North Dakota	Morton	46.9833	-102.05	56.8	55.8	56.3
10804	H. Sims		Magnoliopsida	Ranunculales	Sabiaceae	genus	Meliosma		Meliosma		longifolia					leaf			4023	United States	North Dakota	Mercer	47.2486	-102.091	55.8	2.588	29.194
10805	H. Sims		Magnoliopsida	Sapindales	Aceraceae	family	Aceraceae		Acer		sp.					seed/fruit			4023	United States	North Dakota	Stark	46.8833	-102.783	56.8	55.8	56.3
10805	H. Sims					genus	Carpolithes		Carpolithes	n. sp.	lunatus					seed/fruit			4023	United States	North Dakota	Stark	46.8833	-102.783	56.8	55.8	56.3
10805	H. Sims		Magnoliopsida	Saxifragales	Cercidiphyllaceae	genus	Cercidiphyllum		Cercidiphyllum		genetrix					leaf			4023	United States	North Dakota	Stark	46.8833	-102.783	56.8	55.8	56.3
10805	H. Sims		Equisetopsida	Equisetales	Equisetaceae	genus	Equisetum		Equisetum		magnum					axis	root		4023	United States	North Dakota	Stark	46.8833	-102.783	56.8	55.8	56.3
10805	H. Sims		Pinopsida	Pinales	Pinaceae	genus	Pinus		Pinus		peregrinus					seed/fruit			4023	United States	North Dakota	Stark	46.8833	-102.783	56.8	55.8	56.3
10805	H. Sims		Magnoliopsida	Cornales	Cornaceae	genus	Cornus		Cornus		hyperborea					leaf			4023	United States	North Dakota	Stark	46.8833	-102.783	56.8	55.8	56.3
10806	H. Sims		Magnoliopsida	Malvales	Sterculiaceae	genus	Dombeya		Dombeya		novimundi					leaf			4023	United States	North Dakota	Morton	46.9833	-102	55.8	2.588	29.194
10806	H. Sims		Polypodiopsida	Filicales	Cyatheaceae	genus	Hemitelia		Hemitelia		magna					leaf			4023	United States	North Dakota	Morton	46.9833	-102	55.8	2.588	29.194
10806	H. Sims		Lycopsida		Isoetaceae	genus	Isoetites		Isoetites		horridus					leaf	megaspore		4023	United States	North Dakota	Morton	46.9833	-102	55.8	2.588	29.194
10806	H. Sims		Polypodiopsida	Salviniales	Salviniaceae	genus	Salvinia		Salvinia		preauriculata					leaf			4023	United States	North Dakota	Morton	46.9833	-102	55.8	2.588	29.194
10807	H. Sims		Magnoliopsida	Sapindales	Oxalidaceae	genus	Averrhoites		Averrhoites		affinis					leaf			4023	United States	North Dakota	Morton	47.9833	-102.05	55.8	2.588	29.194
10807	H. Sims		Magnoliopsida			genus	Dicotylophyllum		Dicotylophyllum	n. sp.	hamameloides					leaf			4023	United States	North Dakota	Morton	47.9833	-102.05	55.8	2.588	29.194
10807	H. Sims		Magnoliopsida			genus	Dicotylophyllum		Dicotylophyllum	n. sp.	hebronensis					leaf			4023	United States	North Dakota	Morton	47.9833	-102.05	55.8	2.588	29.194
10807	H. Sims		Lycopsida		Isoetaceae	genus	Isoetites		Isoetites		horridus					leaf	megaspore		4023	United States	North Dakota	Morton	47.9833	-102.05	55.8	2.588	29.194
10807	H. Sims		Magnoliopsida	Ranunculales	Sabiaceae	genus	Meliosma		Meliosma		longifolia					leaf			4023	United States	North Dakota	Morton	47.9833	-102.05	55.8	2.588	29.194
10807	H. Sims		Dicotyledonae	Juglandales	Juglandaceae	genus	Platycarya		Platycarya		americana					seed repro	seed/fruit		4023	United States	North Dakota	Morton	47.9833	-102.05	55.8	2.588	29.194
10807	H. Sims		Magnoliopsida	Proteales	Platanaceae	genus	Protophyllum		Protophyllum	n. sp.	semotum					leaf			4023	United States	North Dakota	Morton	47.9833	-102.05	55.8	2.588	29.194
10807	H. Sims		Polypodiopsida	Salviniales	Salviniaceae	genus	Salvinia		Salvinia		preauriculata					leaf			4023	United States	North Dakota	Morton	47.9833	-102.05	55.8	2.588	29.194
10807	H. Sims			Typhales	Sparganiaceae	genus	Sparganium		Sparganium		stygium					seed repro	seed/fruit		4023	United States	North Dakota	Morton	47.9833	-102.05	55.8	2.588	29.194
10808	H. Sims		Magnoliopsida	Sapindales	Oxalidaceae	genus	Averrhoites		Averrhoites		affinis					leaf			4023	United States	North Dakota	Stark	46.9167	-102.083	56.8	55.8	56.3
10808	H. Sims		Dicotyledonae	Juglandales	Juglandaceae	genus	Carya		Carya		antiquorum					leaf			4023	United States	North Dakota	Stark	46.9167	-102.083	56.8	55.8	56.3
10808	H. Sims		Magnoliopsida	Saxifragales	Cercidiphyllaceae	genus	Cercidiphyllum		Cercidiphyllum		genetrix					leaf			4023	United States	North Dakota	Stark	46.9167	-102.083	56.8	55.8	56.3
10808	H. Sims		Equisetopsida	Equisetales	Equisetaceae	genus	Equisetum		Equisetum		magnum					axis	root		4023	United States	North Dakota	Stark	46.9167	-102.083	56.8	55.8	56.3
10808	H. Sims		Magnoliopsida	Ranunculales	Sabiaceae	genus	Meliosma		Meliosma		longifolia					leaf			4023	United States	North Dakota	Stark	46.9167	-102.083	56.8	55.8	56.3
10808	H. Sims			Zingiberales	Musaceae	genus	Musophyllum		Musophyllum		complicatum					leaf			4023	United States	North Dakota	Stark	46.9167	-102.083	56.8	55.8	56.3
10808	H. Sims		Magnoliopsida	Saxifragales	Cercidiphyllaceae	genus	Trochodendroides		Trochodendroides		serrulata					leaf			4023	United States	North Dakota	Stark	46.9167	-102.083	56.8	55.8	56.3
10809	H. Sims		Magnoliopsida	Saxifragales	Cercidiphyllaceae	genus	Cercidiphyllum		Cercidiphyllum		genetrix					leaf			4023	United States	North Dakota	Stark	46.9167	-102.083	56.8	55.8	56.3
10810	H. Sims		Dicotyledonae	Rhamnales	Vitaceae	genus	Ampelopsis	"	Ampelopsis		acerifolia					leaf			4023	United States	North Dakota	Mercer	47.3064	-102.112	56.8	55.8	56.3
10810	H. Sims		Magnoliopsida	Sapindales	Oxalidaceae	genus	Averrhoites		Averrhoites		affinis					leaf			4023	United States	North Dakota	Mercer	47.3064	-102.112	56.8	55.8	56.3
10810	H. Sims		Magnoliopsida	Sapindales	Burseraceae	genus	Canariophyllum	n. gen.	Canariophyllum	n. sp.	ampla					leaf			4023	United States	North Dakota	Mercer	47.3064	-102.112	56.8	55.8	56.3
10810	H. Sims		Magnoliopsida	Fagales	Betulaceae	genus	Corylus		Corylus		acutertiaria					leaf			4023	United States	North Dakota	Mercer	47.3064	-102.112	56.8	55.8	56.3
10810	H. Sims		Magnoliopsida			genus	Dicotylophyllum		Dicotylophyllum		anomalum					leaf			4023	United States	North Dakota	Mercer	47.3064	-102.112	56.8	55.8	56.3
10810	H. Sims		Magnoliopsida			genus	Dicotylophyllum		Dicotylophyllum	n. sp.	mercerensis					leaf			4023	United States	North Dakota	Mercer	47.3064	-102.112	56.8	55.8	56.3
10810	H. Sims		Pinopsida	Pinales	Taxodiaceae	genus	Glyptostrobus		Glyptostrobus		europaeus					leaf			4023	United States	North Dakota	Mercer	47.3064	-102.112	56.8	55.8	56.3
10810	H. Sims		Magnoliopsida	Ranunculales	Sabiaceae	genus	Meliosma		Meliosma		longifolia					leaf			4023	United States	North Dakota	Mercer	47.3064	-102.112	56.8	55.8	56.3
10810	H. Sims		Pinopsida	Pinales	Taxodiaceae	genus	Metasequoia		Metasequoia		occidentalis					axis	leaf		4023	United States	North Dakota	Mercer	47.3064	-102.112	56.8	55.8	56.3
10810	H. Sims		Polypodiopsida	Osmundales	Osmundaceae	genus	Osmunda		Osmunda		macrophylla					leaf			4023	United States	North Dakota	Mercer	47.3064	-102.112	56.8	55.8	56.3
10810	H. Sims		Magnoliopsida	Magnoliales	Lauraceae	genus	Persites		Persites		argutus					leaf			4023	United States	North Dakota	Mercer	47.3064	-102.112	56.8	55.8	56.3
10810	H. Sims		Magnoliopsida	Proteales	Platanaceae	genus	Protophyllum		Protophyllum		semotum					leaf			4023	United States	North Dakota	Mercer	47.3064	-102.112	56.8	55.8	56.3
10810	H. Sims		Magnoliopsida	Myrtales	Trapaceae	genus	Trapa	"	Trapa		angulata					leaf			4023	United States	North Dakota	Mercer	47.3064	-102.112	56.8	55.8	56.3
10810	H. Sims		Magnoliopsida	Dipsacales	Caprifoliaceae	genus	Viburnum	"	Viburnum		antiquum					leaf			4023	United States	North Dakota	Mercer	47.3064	-102.112	56.8	55.8	56.3
10811	H. Sims		Dicotyledonae	Rhamnales	Vitaceae	genus	Ampelopsis	"	Ampelopsis		acerifolia					leaf			4023	United States	North Dakota	Oliver	47	-101.55	56.8	55.8	56.3
10811	H. Sims		Magnoliopsida	Saxifragales	Cercidiphyllaceae	genus	Cercidiphyllum		Cercidiphyllum		genetrix					leaf			4023	United States	North Dakota	Oliver	47	-101.55	56.8	55.8	56.3
10811	H. Sims		Dicotyledonae	Urticales	Ulmaceae	genus	Chaetoptelea		Chaetoptelea		microphylla					leaf			4023	United States	North Dakota	Oliver	47	-101.55	56.8	55.8	56.3
10811	H. Sims		Magnoliopsida	Fagales	Betulaceae	genus	Corylus		Corylus		acutertiaria					leaf			4023	United States	North Dakota	Oliver	47	-101.55	56.8	55.8	56.3
10811	H. Sims		Equisetopsida	Equisetales	Equisetaceae	genus	Equisetum		Equisetum	n. sp.	magnum					axis	root		4023	United States	North Dakota	Oliver	47	-101.55	56.8	55.8	56.3
10811	H. Sims		Pinopsida	Pinales	Taxodiaceae	genus	Glyptostrobus		Glyptostrobus		europaeus					leaf			4023	United States	North Dakota	Oliver	47	-101.55	56.8	55.8	56.3
10811	H. Sims		Pinopsida	Pinales	Taxodiaceae	genus	Metasequoia		Metasequoia		occidentalis					axis	leaf		4023	United States	North Dakota	Oliver	47	-101.55	56.8	55.8	56.3
10811	H. Sims		Magnoliopsida	Malvales	Sterculiaceae	genus	Penosphyllum		Penosphyllum		cordatum					leaf			4023	United States	North Dakota	Oliver	47	-101.55	56.8	55.8	56.3
10885	R. Gastaldo		Equisetopsida	Sphenophyllales	Sphenophyllaceae	family	Sphenophyllaceae		Sphenophyllum		bifurcatum					unassigned			4003	United States	Michigan		42	-85	323.2	298.9	311.05
10885	R. Gastaldo				Calamitaceae	family	Calamitaceae		Calamites		ramosus					unassigned			4003	United States	Michigan		42	-85	323.2	298.9	311.05
10885	R. Gastaldo					kingdom	Plantae		Stigmaria		verrucosa					unassigned			4003	United States	Michigan		42	-85	323.2	298.9	311.05
10885	R. Gastaldo		Equisetopsida	Sphenophyllales	Sphenophyllaceae	family	Sphenophyllaceae		Sphenophyllum		cuneifolium					unassigned			4003	United States	Michigan		42	-85	323.2	298.9	311.05
10885	R. Gastaldo				Calamitaceae	family	Calamitaceae		Calamites		sp.					unassigned			4003	United States	Michigan		42	-85	323.2	298.9	311.05
10885	R. Gastaldo				Calamitaceae	family	Calamitaceae		Asterophyllites	cf.	longifolius					unassigned			4003	United States	Michigan		42	-85	323.2	298.9	311.05
10885	R. Gastaldo				Lepidodendraceae	genus	Lepidodendron		Lepidodendron		obovatum					unassigned			4003	United States	Michigan		42	-85	323.2	298.9	311.05
10885	R. Gastaldo		Equisetopsida	Sphenophyllales	Sphenophyllaceae	family	Sphenophyllaceae		Sphenophyllum		saxifragaefolium					unassigned			4003	United States	Michigan		42	-85	323.2	298.9	311.05
10885	R. Gastaldo		Equisetopsida	Sphenophyllales	Sphenophyllaceae	family	Sphenophyllaceae		Sphenophyllum		cuneifolium					unassigned			4003	United States	Michigan		42	-85	323.2	298.9	311.05
10885	R. Gastaldo				Calamitaceae	family	Calamitaceae		Asterophyllites		equisetiformis					unassigned			4003	United States	Michigan		42	-85	323.2	298.9	311.05
10885	R. Gastaldo				Medullosaceae	family	Medullosaceae		Neuropteris		dilitata					unassigned			4003	United States	Michigan		42	-85	323.2	298.9	311.05
10885	R. Gastaldo				Medullosaceae	family	Medullosaceae		Neuropteris		sp.					unassigned			4003	United States	Michigan		42	-85	323.2	298.9	311.05
10885	R. Gastaldo				Medullosaceae	family	Medullosaceae		Neuropteris	cf.	tenuifolia					unassigned			4003	United States	Michigan		42	-85	323.2	298.9	311.05
10885	R. Gastaldo				Alethopteridae	family	Alethopteridae		Alethopteris		decurrens					unassigned			4003	United States	Michigan		42	-85	323.2	298.9	311.05
10885	R. Gastaldo				Alethopteridae	family	Alethopteridae		Alethopteris		Helenae					unassigned			4003	United States	Michigan		42	-85	323.2	298.9	311.05
10885	R. Gastaldo				Medullosaceae	family	Medullosaceae		Mariopteris		nervosa					unassigned			4003	United States	Michigan		42	-85	323.2	298.9	311.05
10885	R. Gastaldo					kingdom	Plantae	"	Trigonocarpus		Noeggerathi					unassigned			4003	United States	Michigan		42	-85	323.2	298.9	311.05
10885	R. Gastaldo				Lepidodendraceae	family	Lepidodendraceae		Lepidodendron		ophiurioides					unassigned			4003	United States	Michigan		42	-85	323.2	298.9	311.05
10885	R. Gastaldo				Lepidodendraceae	genus	Lepidodendron		Lepidodendron		aculeatum					unassigned			4003	United States	Michigan		42	-85	323.2	298.9	311.05
10885	R. Gastaldo				Lepidodendraceae	family	Lepidodendraceae		Lepidodendron		Brittsii					unassigned			4003	United States	Michigan		42	-85	323.2	298.9	311.05
10885	R. Gastaldo				Lepidodendraceae	family	Lepidodendraceae		Lepidodendron		vestitum					unassigned			4003	United States	Michigan		42	-85	323.2	298.9	311.05
10885	R. Gastaldo				Lepidodendraceae	family	Lepidodendraceae		Lepidostrobus		sp.					unassigned			4003	United States	Michigan		42	-85	323.2	298.9	311.05
10885	R. Gastaldo				Medullosaceae	family	Medullosaceae		Neuropteris		Schlehani					unassigned			4003	United States	Michigan		42	-85	323.2	298.9	311.05
10885	R. Gastaldo				Medullosaceae	family	Medullosaceae		Neuropteris		saginawensis					unassigned			4003	United States	Michigan		42	-85	323.2	298.9	311.05
10885	R. Gastaldo				Medullosaceae	family	Medullosaceae		Neuropteris		obliqua					unassigned			4003	United States	Michigan		42	-85	323.2	298.9	311.05
10885	R. Gastaldo				Medullosaceae	family	Medullosaceae		Neuropteris		tenuifolia					unassigned			4003	United States	Michigan		42	-85	323.2	298.9	311.05
10885	R. Gastaldo		Pinopsida	Cordaitanthales		order	Cordaitanthales		Cordaites		sp.					unassigned			4003	United States	Michigan		42	-85	323.2	298.9	311.05
10885	R. Gastaldo				Calamitaceae	genus	Calamites		Calamites		undulatus					unassigned			4003	United States	Michigan		42	-85	323.2	298.9	311.05
10885	R. Gastaldo					kingdom	Plantae	"	Trigonocarpus		Noeggerathi					unassigned			4003	United States	Michigan		42	-85	323.2	298.9	311.05
10885	R. Gastaldo				Alethopteridae	family	Alethopteridae		Alethopteris		decurrens					unassigned			4003	United States	Michigan		42	-85	323.2	298.9	311.05
10886	R. Gastaldo				Medullosaceae	family	Medullosaceae		Mariopteris		muricata					unassigned			4003	United States	Michigan		42	-84	323.2	298.9	311.05
10886	R. Gastaldo					kingdom	Plantae		Pecopteris	?	dentata					unassigned			4003	United States	Michigan		42	-84	323.2	298.9	311.05
10886	R. Gastaldo				Medullosaceae	family	Medullosaceae		Neuropteris		rarinervis					unassigned			4003	United States	Michigan		42	-84	323.2	298.9	311.05
10886	R. Gastaldo				Calamitaceae	family	Calamitaceae		Calamites		ramosus					unassigned			4003	United States	Michigan		42	-84	323.2	298.9	311.05
10886	R. Gastaldo		Equisetopsida	Sphenophyllales	Sphenophyllaceae	family	Sphenophyllaceae		Sphenophyllum		emarginatum					unassigned			4003	United States	Michigan		42	-84	323.2	298.9	311.05
10886	R. Gastaldo				Lepidodendraceae	genus	Lepidodendron		Lepidodendron		aculeatum					unassigned			4003	United States	Michigan		42	-84	323.2	298.9	311.05
10886	R. Gastaldo					kingdom	Plantae		Stigmaria		verrucosa					unassigned			4003	United States	Michigan		42	-84	323.2	298.9	311.05
10886	R. Gastaldo		Pinopsida	Cordaitanthales		order	Cordaitanthales		Cordaites		sp.					unassigned			4003	United States	Michigan		42	-84	323.2	298.9	311.05
10887	R. Gastaldo		Pinopsida	Cordaitanthales		order	Cordaitanthales		Cordaites	?	Robbii					unassigned			4003	United States	Michigan		43	-84.1833	298.9	252.17	275.535
10887	R. Gastaldo				Medullosaceae	family	Medullosaceae		Neuropteris		sp.					unassigned			4003	United States	Michigan		43	-84.1833	298.9	252.17	275.535
10887	R. Gastaldo				Medullosaceae	family	Medullosaceae		Neuropteris		obliqua					unassigned			4003	United States	Michigan		43	-84.1833	298.9	252.17	275.535
10887	R. Gastaldo		Pinopsida	Cordaitanthales		order	Cordaitanthales		Samaropsis		Newberryi					unassigned			4003	United States	Michigan		43	-84.1833	298.9	252.17	275.535
10887	R. Gastaldo		Pinopsida	Cordaitanthales		order	Cordaitanthales		Cordaites		sp.					unassigned			4003	United States	Michigan		43	-84.1833	298.9	252.17	275.535
10888	R. Gastaldo				Lepidodendraceae	family	Lepidodendraceae		Lepidodendron		dichotomum					unassigned			4003	United States	Michigan		42	-84	323.2	298.9	311.05
10888	R. Gastaldo				Lepidodendraceae	genus	Lepidodendron		Lepidodendron		obovatum					unassigned			4003	United States	Michigan		42	-84	323.2	298.9	311.05
10888	R. Gastaldo				Lepidodendraceae	family	Lepidodendraceae		Lepidostrobus		sp.					unassigned			4003	United States	Michigan		42	-84	323.2	298.9	311.05
10889	R. Gastaldo				Calamitaceae	family	Calamitaceae		Asterophyllites		equisetiformis					unassigned			4003	United States	Michigan		42.75	-85.4167	323.2	298.9	311.05
10889	R. Gastaldo				Medullosaceae	family	Medullosaceae		Neuropteris	cf.	heterophylla					unassigned			4003	United States	Michigan		42.75	-85.4167	323.2	298.9	311.05
10889	R. Gastaldo				Medullosaceae	family	Medullosaceae		Neuropteris		caudata					unassigned			4003	United States	Michigan		42.75	-85.4167	323.2	298.9	311.05
10889	R. Gastaldo				Medullosaceae	family	Medullosaceae		Neuropteris		obliqua					unassigned			4003	United States	Michigan		42.75	-85.4167	323.2	298.9	311.05
10889	R. Gastaldo		Pinopsida	Cordaitanthales		order	Cordaitanthales		Samaropsis		newberryi					unassigned			4003	United States	Michigan		42.75	-85.4167	323.2	298.9	311.05
10889	R. Gastaldo		Pinopsida	Cordaitanthales		order	Cordaitanthales		Cordaites		sp.					unassigned			4003	United States	Michigan		42.75	-85.4167	323.2	298.9	311.05
10889	R. Gastaldo				Calamitaceae	genus	Calamites		Calamites		suckowii					unassigned			4003	United States	Michigan		42.75	-85.4167	323.2	298.9	311.05
10889	R. Gastaldo		Equisetopsida	Sphenophyllales	Sphenophyllaceae	family	Sphenophyllaceae		Sphenophyllum		emarginatum					unassigned			4003	United States	Michigan		42.75	-85.4167	323.2	298.9	311.05
10889	R. Gastaldo				Calamitaceae	family	Calamitaceae		Calamites		sp.					unassigned			4003	United States	Michigan		42.75	-85.4167	323.2	298.9	311.05
10889	R. Gastaldo				Medullosaceae	family	Medullosaceae		Neuropteris		rarinervis					unassigned			4003	United States	Michigan		42.75	-85.4167	323.2	298.9	311.05
10889	R. Gastaldo				Alethopteridae	family	Alethopteridae		Alethopteris		decurrens					unassigned			4003	United States	Michigan		42.75	-85.4167	323.2	298.9	311.05
10889	R. Gastaldo				Calamitaceae	family	Calamitaceae		Calamites		schutzeiformis					unassigned			4003	United States	Michigan		42.75	-85.4167	323.2	298.9	311.05
10889	R. Gastaldo				Lepidodendraceae	genus	Lepidodendron		Lepidodendron		aculeatum					unassigned			4003	United States	Michigan		42.75	-85.4167	323.2	298.9	311.05
10889	R. Gastaldo				Lepidodendraceae	genus	Lepidodendron		Lepidodendron		obovatum					unassigned			4003	United States	Michigan		42.75	-85.4167	323.2	298.9	311.05
10889	R. Gastaldo				Lepidodendraceae	family	Lepidodendraceae		Lepidodendron		lanceolatum					unassigned			4003	United States	Michigan		42.75	-85.4167	323.2	298.9	311.05
10889	R. Gastaldo				Lepidodendraceae	family	Lepidodendraceae		Lepidostrobus		bartlettii					unassigned			4003	United States	Michigan		42.75	-85.4167	323.2	298.9	311.05
10889	R. Gastaldo		Pinopsida	Cordaitanthales		order	Cordaitanthales		Cordaites		michiganensis					unassigned			4003	United States	Michigan		42.75	-85.4167	323.2	298.9	311.05
10889	R. Gastaldo		Pinopsida	Cordaitanthales		order	Cordaitanthales		Cordaites		crassinervis					unassigned			4003	United States	Michigan		42.75	-85.4167	323.2	298.9	311.05
10889	R. Gastaldo				Alethopteridae	family	Alethopteridae		Alethopteris		decurrens					unassigned			4003	United States	Michigan		42.75	-85.4167	323.2	298.9	311.05
10889	R. Gastaldo				Medullosaceae	family	Medullosaceae		Neuropteris		sp.					unassigned			4003	United States	Michigan		42.75	-85.4167	323.2	298.9	311.05
10889	R. Gastaldo				Sigillariaceae	family	Sigillariaceae		Sigillaria		sp.					unassigned			4003	United States	Michigan		42.75	-85.4167	323.2	298.9	311.05
10889	R. Gastaldo				Lepidodendraceae	family	Lepidodendraceae		Lepidodendron		lycopodiodes					unassigned			4003	United States	Michigan		42.75	-85.4167	323.2	298.9	311.05
10889	R. Gastaldo				Lepidodendraceae	family	Lepidodendraceae		Lepidodendron		obvatum					unassigned			4003	United States	Michigan		42.75	-85.4167	323.2	298.9	311.05
10889	R. Gastaldo		Pinopsida	Cordaitanthales		order	Cordaitanthales		Cordaites		borassifolius					unassigned			4003	United States	Michigan		42.75	-85.4167	323.2	298.9	311.05
10889	R. Gastaldo				Medullosaceae	family	Medullosaceae		Neuropteris		flexuosa					unassigned			4003	United States	Michigan		42.75	-85.4167	323.2	298.9	311.05
10889	R. Gastaldo				Medullosaceae	family	Medullosaceae		Neuropteris	cf.	harrisi					unassigned			4003	United States	Michigan		42.75	-85.4167	323.2	298.9	311.05
10889	R. Gastaldo				Calamitaceae	family	Calamitaceae		Asterophyllites		sp.					unassigned			4003	United States	Michigan		42.75	-85.4167	323.2	298.9	311.05
10889	R. Gastaldo				Calamitaceae	genus	Calamites		Calamites		suckowii					unassigned			4003	United States	Michigan		42.75	-85.4167	323.2	298.9	311.05
10889	R. Gastaldo				Calamitaceae	family	Calamitaceae		Calamites		carinatus					unassigned			4003	United States	Michigan		42.75	-85.4167	323.2	298.9	311.05
10889	R. Gastaldo				Calamitaceae	family	Calamitaceae		Calamites		cistii					unassigned			4003	United States	Michigan		42.75	-85.4167	323.2	298.9	311.05
10889	R. Gastaldo		Equisetopsida	Sphenophyllales	Sphenophyllaceae	family	Sphenophyllaceae		Sphenophyllum		cuneifolium					unassigned			4003	United States	Michigan		42.75	-85.4167	323.2	298.9	311.05
10889	R. Gastaldo		Equisetopsida	Sphenophyllales	Sphenophyllaceae	family	Sphenophyllaceae		Sphenophyllum		majus					unassigned			4003	United States	Michigan		42.75	-85.4167	323.2	298.9	311.05
10889	R. Gastaldo				Calamitaceae	family	Calamitaceae		Asterophyllites		vernensis					unassigned			4003	United States	Michigan		42.75	-85.4167	323.2	298.9	311.05
10889	R. Gastaldo				Calamitaceae	family	Calamitaceae		Asterophyllites		equisetiformis					unassigned			4003	United States	Michigan		42.75	-85.4167	323.2	298.9	311.05
10889	R. Gastaldo				Sigillariaceae	family	Sigillariaceae		Sigillaria		sp.					unassigned			4003	United States	Michigan		42.75	-85.4167	323.2	298.9	311.05
10889	R. Gastaldo					kingdom	Plantae		Pecopteris		miltoni					unassigned			4003	United States	Michigan		42.75	-85.4167	323.2	298.9	311.05
10889	R. Gastaldo				Medullosaceae	family	Medullosaceae		Neuropteris		scheuchzeri					unassigned			4003	United States	Michigan		42.75	-85.4167	323.2	298.9	311.05
10889	R. Gastaldo				Medullosaceae	family	Medullosaceae		Neuropteris		tenuifolia					unassigned			4003	United States	Michigan		42.75	-85.4167	323.2	298.9	311.05
10889	R. Gastaldo		Ginkgoopsida	Callistophytales		unranked clade	Callistophytaceae		Eremopteris		michiganensis					unassigned			4003	United States	Michigan		42.75	-85.4167	323.2	298.9	311.05
10889	R. Gastaldo		Pinopsida	Cordaitanthales		order	Cordaitanthales		Cordaites		principalis					unassigned			4003	United States	Michigan		42.75	-85.4167	323.2	298.9	311.05
10889	R. Gastaldo		Pinopsida	Cordaitanthales		order	Cordaitanthales		Cordaites		palmaeformis					unassigned			4003	United States	Michigan		42.75	-85.4167	323.2	298.9	311.05
10889	R. Gastaldo		Pinopsida	Cordaitanthales		order	Cordaitanthales		Cordaites		sp.					unassigned			4003	United States	Michigan		42.75	-85.4167	323.2	298.9	311.05
10890	P. Gensel					genus	Eophyllophyton		Eophyllophyton		bellum					unassigned			4024	China	Yunnan	Wenshan district	23.2833	104.25	410.8	407.6	409.2
10891	P. Gensel					genus	Eophyllophyton		Eophyllophyton		bellum					fertile axis	sterile axis		4037	China	Yunnan	Wenshan	23.2833	104.25	410.8	407.6	409.2
10892	P. Gensel					genus	Eophyllophyton		Eophyllophyton		bellum					fertile axis			4041	China	Yunnan	Wenshan	23.2833	104.25	410.8	382.7	396.75
10893	P. Gensel					genus	Eophyllophyton		Eophyllophyton		bellum					fertile axis			4041	China	Yunnan	Wenshan district	23.2833	104.25	410.8	382.7	396.75
10893	P. Gensel					subphylum	Lycophytina		Zosterophyllum	n. sp.	ramosum					fertile axis			4041	China	Yunnan	Wenshan district	23.2833	104.25	410.8	382.7	396.75
10894	P. Gensel					subphylum	Lycophytina		Zosterophyllum		australianum					unassigned			4044	China	Yunnan	Wenshan District	23.2833	104.25	410.8	407.6	409.2
10896	P. Gensel					subphylum	Lycophytina		Zosterophyllum		australianum					fertile axis			4027	China	Yunnan	Wenshan district	23.2667	104.267	410.8	407.6	409.2
10896	P. Gensel		Psilophytopsida	Psilophytales	Psilophytaceae	family	Psilophytaceae		Psilophyton		primitivum					fertile axis			4027	China	Yunnan	Wenshan district	23.2667	104.267	410.8	407.6	409.2
10907	P. Gensel					genus	Zosterophyllum		Zosterophyllum		myretonianum					fertile axis			4050	China	Sichuan	Jiangyou	32	105	419.2	393.3	406.25
10907	P. Gensel					subphylum	Lycophytina		Zosterophyllum		yunnanicum					fertile axis			4050	China	Sichuan	Jiangyou	32	105	419.2	393.3	406.25
10907	P. Gensel					subphylum	Lycophytina		Zosterophyllum	n. sp.	sichuanense					fertile axis			4050	China	Sichuan	Jiangyou	32	105	419.2	393.3	406.25
10907	P. Gensel		Psilophytopsida	Psilophytales	Psilophytaceae	family	Psilophytaceae		Psilophyton		sp.					sterile axis			4050	China	Sichuan	Jiangyou	32	105	419.2	393.3	406.25
10931	P. Gensel					subphylum	Lycophytina		Zosterophyllum		sp.					axis			4051	China	Xinjiang	Mongolia Autonomous County	46.8167	66.6167	423	419.2	421.1
10931	P. Gensel		Zosterophyllopsida	Cooksoniales		order	Cooksoniales		Eocooksonia		sphaerica		Junggaria		spinosa			fertile axis	4051	China	Xinjiang	Mongolia Autonomous County	46.8167	66.6167	423	419.2	421.1
10940	P. Gensel					subphylum	Lycophytina		Zosterophyllum	n. sp.	yunnanicum					fertile axis			4056	China	Yunnan	Qujing	26	104	410.8	393.3	402.05
10940	P. Gensel					subphylum	Lycophytina		Zosterophyllum		australianum					fertile axis			4056	China	Yunnan	Qujing	26	104	410.8	393.3	402.05
10940	P. Gensel					subphylum	Lycophytina		Zosterophyllum		spathulatum					fertile axis			4056	China	Yunnan	Qujing	26	104	410.8	393.3	402.05
10965	H. Sims		Magnoliopsida	Saxifragales	Cercidiphyllaceae	genus	Cercidiphyllum		Cercidiphyllum		genetrix					leaf			4023	United States	North Dakota	Oliver	47	-101.55	55.8	50.3	53.05
10965	H. Sims		Magnoliopsida	Cornales	Cornaceae	genus	Cornus		Cornus		hyperborea					leaf			4023	United States	North Dakota	Oliver	47	-101.55	55.8	50.3	53.05
10965	H. Sims		Pinopsida	Pinales	Taxodiaceae	genus	Metasequoia		Metasequoia		occidentalis					axis	leaf		4023	United States	North Dakota	Oliver	47	-101.55	55.8	50.3	53.05
10965	H. Sims		Polypodiopsida	Polypodiales	Dryopteridaceae	genus	Onoclea		Onoclea		hesperia					leaf			4023	United States	North Dakota	Oliver	47	-101.55	55.8	50.3	53.05
10966	H. Sims		Magnoliopsida	Sapindales	Oxalidaceae	genus	Averrhoites		Averrhoites		affinis					leaf			4023	United States	North Dakota	Stark	46.75	-102.75	55.8	50.3	53.05
10966	H. Sims		Dicotyledonae	Juglandales	Juglandaceae	genus	Carya		Carya		antiquorum					leaf			4023	United States	North Dakota	Stark	46.75	-102.75	55.8	50.3	53.05
10966	H. Sims		Pinopsida	Pinales	Taxodiaceae	genus	Metasequoia		Metasequoia		occidentalis					axis	leaf		4023	United States	North Dakota	Stark	46.75	-102.75	55.8	50.3	53.05
10966	H. Sims		Magnoliopsida	Magnoliales	Lauraceae	genus	Persites		Persites		argutus					leaf			4023	United States	North Dakota	Stark	46.75	-102.75	55.8	50.3	53.05
10966	H. Sims		Magnoliopsida	Dipsacales	Caprifoliaceae	genus	Viburnum	"	Viburnum		antiquum					leaf			4023	United States	North Dakota	Stark	46.75	-102.75	55.8	50.3	53.05
10967	H. Sims		Dicotyledonae	Rhamnales	Vitaceae	genus	Ampelopsis	"	Ampelopsis		acerifolia					leaf			4023	United States	North Dakota	Morton	47.1333	-101.817	56.8	55.8	56.3
10967	H. Sims		Magnoliopsida	Sapindales	Oxalidaceae	genus	Averrhoites		Averrhoites		affinis					leaf			4023	United States	North Dakota	Morton	47.1333	-101.817	56.8	55.8	56.3
10967	H. Sims		Pinopsida	Pinales	Taxodiaceae	genus	Metasequoia		Metasequoia		occidentalis					axis	leaf		4023	United States	North Dakota	Morton	47.1333	-101.817	56.8	55.8	56.3
10968	H. Sims		Magnoliopsida	Saxifragales	Cercidiphyllaceae	genus	Cercidiphyllum		Cercidiphyllum		genetrix					leaf			4023	United States	North Dakota	Morton	46.9717	-102.084	56.8	55.8	56.3
10968	H. Sims		Magnoliopsida	Ranunculales	Menispermaceae	genus	Cocculus	"	Cocculus		flabella					leaf			4023	United States	North Dakota	Morton	46.9717	-102.084	56.8	55.8	56.3
10968	H. Sims		Magnoliopsida			genus	Dicotylophyllum		Dicotylophyllum		anomalum					leaf			4023	United States	North Dakota	Morton	46.9717	-102.084	56.8	55.8	56.3
10968	H. Sims		Magnoliopsida	Ranunculales	Sabiaceae	genus	Meliosma		Meliosma		longifolia					leaf			4023	United States	North Dakota	Morton	46.9717	-102.084	56.8	55.8	56.3
10968	H. Sims		Pinopsida	Pinales	Taxodiaceae	genus	Metasequoia		Metasequoia		occidentalis					axis	leaf		4023	United States	North Dakota	Morton	46.9717	-102.084	56.8	55.8	56.3
10968	H. Sims		Polypodiopsida	Polypodiales	Dryopteridaceae	genus	Onoclea		Onoclea		hesperia					leaf			4023	United States	North Dakota	Morton	46.9717	-102.084	56.8	55.8	56.3
10968	H. Sims		Polypodiopsida	Osmundales	Osmundaceae	genus	Osmunda		Osmunda		macrophylla					leaf			4023	United States	North Dakota	Morton	46.9717	-102.084	56.8	55.8	56.3
10968	H. Sims		Magnoliopsida	Magnoliales	Lauraceae	genus	Persites	n. gen.	Persites	n. sp.	argutus					leaf			4023	United States	North Dakota	Morton	46.9717	-102.084	56.8	55.8	56.3
10969	H. Sims		Magnoliopsida	Sapindales	Aceraceae	family	Aceraceae		Acer		sp.					seed/fruit			4023	United States	North Dakota	Stark	46.9167	-102.583	56.8	55.8	56.3
10969	H. Sims		Magnoliopsida	Saxifragales	Cercidiphyllaceae	genus	Cercidiphyllum		Cercidiphyllum		genetrix					leaf			4023	United States	North Dakota	Stark	46.9167	-102.583	56.8	55.8	56.3
10969	H. Sims		Magnoliopsida	Ranunculales	Menispermaceae	genus	Cocculus	"	Cocculus		flabella					leaf			4023	United States	North Dakota	Stark	46.9167	-102.583	56.8	55.8	56.3
10969	H. Sims		Magnoliopsida	Ranunculales	Sabiaceae	genus	Meliosma		Meliosma		longifolia					leaf			4023	United States	North Dakota	Stark	46.9167	-102.583	56.8	55.8	56.3
10969	H. Sims		Magnoliopsida	Ranunculales	Menispermaceae	genus	Menispermites		Menispermites	n. sp.	parvareolatus					leaf			4023	United States	North Dakota	Stark	46.9167	-102.583	56.8	55.8	56.3
10969	H. Sims		Pinopsida	Pinales	Taxodiaceae	genus	Metasequoia		Metasequoia		occidentalis					axis	leaf		4023	United States	North Dakota	Stark	46.9167	-102.583	56.8	55.8	56.3
10969	H. Sims		Pinopsida	Pinales	Pinaceae	genus	Pinus		Pinus	n. sp.	peregrinus					seed/fruit			4023	United States	North Dakota	Stark	46.9167	-102.583	56.8	55.8	56.3
10969	H. Sims		Dicotyledonae	Juglandales	Juglandaceae	genus	Pterocarya		Pterocarya		hispida					seed/fruit			4023	United States	North Dakota	Stark	46.9167	-102.583	56.8	55.8	56.3
10970	H. Sims		Magnoliopsida	Saxifragales	Cercidiphyllaceae	genus	Cercidiphyllum		Cercidiphyllum		genetrix					leaf			4023	United States	North Dakota	Dunn	47	-102.667	56.8	55.8	56.3
10970	H. Sims		Magnoliopsida	Ranunculales	Menispermaceae	genus	Cocculus	"	Cocculus		flabella					leaf			4023	United States	North Dakota	Dunn	47	-102.667	56.8	55.8	56.3
10970	H. Sims		Magnoliopsida			genus	Dicotylophyllum		Dicotylophyllum	n. sp.	oblongatum					leaf			4023	United States	North Dakota	Dunn	47	-102.667	56.8	55.8	56.3
10970	H. Sims		Pinopsida	Pinales	Taxodiaceae	genus	Glyptostrobus		Glyptostrobus		europaeus					leaf	seed repro		4023	United States	North Dakota	Dunn	47	-102.667	56.8	55.8	56.3
10970	H. Sims		Magnoliopsida	Ranunculales	Sabiaceae	genus	Meliosma		Meliosma		longifolia					leaf			4023	United States	North Dakota	Dunn	47	-102.667	56.8	55.8	56.3
10970	H. Sims		Pinopsida	Pinales	Taxodiaceae	genus	Metasequoia		Metasequoia		occidentalis					axis	leaf		4023	United States	North Dakota	Dunn	47	-102.667	56.8	55.8	56.3
10971	H. Sims		Magnoliopsida	Proteales	Nelumbonaceae	genus	Nelumbo		Nelumbo		aureavallis					leaf			4023	United States	North Dakota	Dunn	46.9667	-102.617	55.8	50.3	53.05
10972	H. Sims		Magnoliopsida	Proteales	Nelumbonaceae	genus	Nelumbo		Nelumbo	n. sp.	aureavallis					leaf			4023	United States	North Dakota	Dunn	46.9833	-102.667	55.8	2.588	29.194
10973	H. Sims		Magnoliopsida	Sapindales	Oxalidaceae	genus	Averrhoites		Averrhoites		affinis					leaf			4023	United States	North Dakota	Dunn	47.1667	-102.833	55.8	50.3	53.05
10973	H. Sims		Dicotyledonae	Urticales	Ulmaceae	genus	Chaetoptelea		Chaetoptelea		microphylla					leaf			4023	United States	North Dakota	Dunn	47.1667	-102.833	55.8	50.3	53.05
10973	H. Sims		Magnoliopsida	Malvales	Sterculiaceae	genus	Dombeya		Dombeya		novimundi					leaf			4023	United States	North Dakota	Dunn	47.1667	-102.833	55.8	50.3	53.05
10973	H. Sims		Lycopsida		Isoetaceae	genus	Isoetites		Isoetites		horridus					leaf	megaspore		4023	United States	North Dakota	Dunn	47.1667	-102.833	55.8	50.3	53.05
10973	H. Sims		Polypodiopsida	Schizaeales	Schizaeaceae	genus	Lygodium		Lygodium		kaulfussi					leaf	non-seed repro		4023	United States	North Dakota	Dunn	47.1667	-102.833	55.8	50.3	53.05
10973	H. Sims		Magnoliopsida	Proteales	Nelumbonaceae	genus	Nelumbo		Nelumbo		aureavallis					leaf			4023	United States	North Dakota	Dunn	47.1667	-102.833	55.8	50.3	53.05
10973	H. Sims		Polypodiopsida	Salviniales	Salviniaceae	genus	Salvinia		Salvinia		preauriculata					leaf			4023	United States	North Dakota	Dunn	47.1667	-102.833	55.8	50.3	53.05
10973	H. Sims			Typhales	Sparganiaceae	genus	Sparganium		Sparganium		stygium					seed repro	seed/fruit		4023	United States	North Dakota	Dunn	47.1667	-102.833	55.8	50.3	53.05
10974	H. Sims		Dicotyledonae	Rhamnales	Vitaceae	genus	Ampelopsis	"	Ampelopsis		acerifolia					leaf			4023	United States	North Dakota	Dunn	47.0833	-102.833	55.8	50.3	53.05
10974	H. Sims		Magnoliopsida	Sapindales	Oxalidaceae	genus	Averrhoites		Averrhoites		affinis					leaf			4023	United States	North Dakota	Dunn	47.0833	-102.833	55.8	50.3	53.05
10974	H. Sims		Magnoliopsida	Malvales	Sterculiaceae	genus	Dombeya		Dombeya	n. sp.	novimundi					leaf			4023	United States	North Dakota	Dunn	47.0833	-102.833	55.8	50.3	53.05
10974	H. Sims		Polypodiopsida	Schizaeales	Schizaeaceae	genus	Lygodium		Lygodium		kaulfussi					leaf	non-seed repro		4023	United States	North Dakota	Dunn	47.0833	-102.833	55.8	50.3	53.05
10974	H. Sims		Polypodiopsida	Salviniales	Salviniaceae	genus	Salvinia		Salvinia		preauriculata					leaf			4023	United States	North Dakota	Dunn	47.0833	-102.833	55.8	50.3	53.05
10974	H. Sims			Typhales	Sparganiaceae	genus	Sparganium		Sparganium		stygium					seed repro	seed/fruit		4023	United States	North Dakota	Dunn	47.0833	-102.833	55.8	50.3	53.05
10974	H. Sims		Dicotyledonae	Euphorbiales	Euphorbiaceae	genus	Stillingia		Stillingia		casca					leaf			4023	United States	North Dakota	Dunn	47.0833	-102.833	55.8	50.3	53.05
10974	H. Sims		Dicotyledonae	Theales	Theaceae	genus	Ternstroemites		Ternstroemites		aureavallis					leaf			4023	United States	North Dakota	Dunn	47.0833	-102.833	55.8	50.3	53.05
10975	H. Sims		Magnoliopsida	Sapindales	Aceraceae	family	Aceraceae		Acer		sp.					seed/fruit			4023	United States	North Dakota	Stark	46.9667	-102.667	56.8	55.8	56.3
10975	H. Sims					kingdom	Plantae		Carpolithes		arcticus					seed/fruit			4023	United States	North Dakota	Stark	46.9667	-102.667	56.8	55.8	56.3
10975	H. Sims		Magnoliopsida	Ranunculales	Menispermaceae	genus	Cocculus	"	Cocculus		flabella					leaf			4023	United States	North Dakota	Stark	46.9667	-102.667	56.8	55.8	56.3
10975	H. Sims		Magnoliopsida	Ranunculales	Sabiaceae	genus	Meliosma		Meliosma		longifolia					leaf			4023	United States	North Dakota	Stark	46.9667	-102.667	56.8	55.8	56.3
10975	H. Sims		Pinopsida	Pinales	Taxodiaceae	genus	Metasequoia		Metasequoia		occidentalis					axis	leaf		4023	United States	North Dakota	Stark	46.9667	-102.667	56.8	55.8	56.3
10975	H. Sims		Dicotyledonae	Polygonales	Polygonaceae	genus	Paranymphaea		Paranymphaea		crassifolia					leaf			4023	United States	North Dakota	Stark	46.9667	-102.667	56.8	55.8	56.3
10975	H. Sims		Magnoliopsida	Proteales	Platanaceae	genus	Platanus		Platanus		nobilis					leaf			4023	United States	North Dakota	Stark	46.9667	-102.667	56.8	55.8	56.3
10976	H. Sims		Magnoliopsida	Proteales	Nelumbonaceae	genus	Nelumbo		Nelumbo		aureavallis					leaf			4023	United States	North Dakota	Mercer	47.3833	-101.95	55.8	50.3	53.05
10976	H. Sims		Polypodiopsida	Salviniales	Salviniaceae	genus	Salvinia		Salvinia		preauriculata					leaf			4023	United States	North Dakota	Mercer	47.3833	-101.95	55.8	50.3	53.05
10977	H. Sims		Pinopsida	Pinales	Taxodiaceae	genus	Metasequoia		Metasequoia		occidentalis					axis	leaf		4023	United States	North Dakota	Mountrail	48.4797	-102.722	56.8	55.8	56.3
10978	H. Sims		Magnoliopsida	Sapindales	Oxalidaceae	genus	Averrhoites		Averrhoites		affinis					leaf			4023	United States	North Dakota	Mountrail	48.1311	-102.536	56.8	55.8	56.3
10979	H. Sims		Magnoliopsida	Sapindales	Oxalidaceae	genus	Averrhoites		Averrhoites		affinis					leaf			4023	United States	North Dakota	Dunn	47.6167	-102.75	55.8	2.588	29.194
10979	H. Sims		Magnoliopsida	Fagales	Betulaceae	genus	Corylus		Corylus		acutertiaria					leaf			4023	United States	North Dakota	Dunn	47.6167	-102.75	55.8	2.588	29.194
10979	H. Sims		Magnoliopsida	Ericales	Ericaceae	genus	Kalmia	"	Kalmia		elliptica					leaf			4023	United States	North Dakota	Dunn	47.6167	-102.75	55.8	2.588	29.194
10979	H. Sims		Pinopsida	Pinales	Taxodiaceae	genus	Metasequoia		Metasequoia		occidentalis					axis	leaf		4023	United States	North Dakota	Dunn	47.6167	-102.75	55.8	2.588	29.194
10979	H. Sims		Magnoliopsida	Magnoliales	Lauraceae	genus	Persites		Persites		argutus					leaf			4023	United States	North Dakota	Dunn	47.6167	-102.75	55.8	2.588	29.194
10979	H. Sims		Pinopsida	Pinales	Cupressaceae	genus	Thuites		Thuites		interruptus					axis	leaf		4023	United States	North Dakota	Dunn	47.6167	-102.75	55.8	2.588	29.194
10979	H. Sims		Polypodiopsida	Polypodiales	Blechnaceae	genus	Woodwardia		Woodwardia	n. sp.	gravida					leaf	microspore		4023	United States	North Dakota	Dunn	47.6167	-102.75	55.8	2.588	29.194
10980	H. Sims		Magnoliopsida	Sapindales	Oxalidaceae	genus	Averrhoites		Averrhoites		affinis					leaf			4023	United States	North Dakota	Dunn	47	-102.817	55.8	50.3	53.05
10980	H. Sims		Lycopsida		Isoetaceae	genus	Isoetites		Isoetites		horridus					leaf	megaspore		4023	United States	North Dakota	Dunn	47	-102.817	55.8	50.3	53.05
10980	H. Sims		Polypodiopsida	Salviniales	Salviniaceae	genus	Salvinia		Salvinia		preauriculata					leaf			4023	United States	North Dakota	Dunn	47	-102.817	55.8	50.3	53.05
10981	H. Sims		Magnoliopsida	Saxifragales	Cercidiphyllaceae	genus	Cercidiphyllum		Cercidiphyllum		genetrix					leaf			4023	United States	North Dakota	McKenzie	47.8167	-102.767	56.8	55.8	56.3
10981	H. Sims		Magnoliopsida	Fagales	Betulaceae	genus	Corylus		Corylus		acutertiaria					leaf			4023	United States	North Dakota	McKenzie	47.8167	-102.767	56.8	55.8	56.3
10981	H. Sims		Pinopsida	Pinales	Taxodiaceae	genus	Glyptostrobus		Glyptostrobus		europaeus					leaf	seed repro		4023	United States	North Dakota	McKenzie	47.8167	-102.767	56.8	55.8	56.3
10981	H. Sims		Pinopsida	Pinales	Taxodiaceae	genus	Metasequoia		Metasequoia		occidentalis					axis	leaf		4023	United States	North Dakota	McKenzie	47.8167	-102.767	56.8	55.8	56.3
10982	H. Sims		Magnoliopsida	Sapindales	Oxalidaceae	genus	Averrhoites		Averrhoites		affinis					leaf			4023	United States	North Dakota	Dunn	47.1	-102.983	56.8	55.8	56.3
10982	H. Sims		Equisetopsida	Equisetales	Equisetaceae	genus	Equisetum		Equisetum		magnum					axis	root		4023	United States	North Dakota	Dunn	47.1	-102.983	56.8	55.8	56.3
10982	H. Sims		Magnoliopsida	Ranunculales	Sabiaceae	genus	Meliosma		Meliosma		longifolia					leaf			4023	United States	North Dakota	Dunn	47.1	-102.983	56.8	55.8	56.3
10983	H. Sims		Magnoliopsida	Sapindales	Oxalidaceae	genus	Averrhoites		Averrhoites		affinis					leaf			4023	United States	North Dakota	Dunn	47.3667	-103.017	56.8	55.8	56.3
10983	H. Sims		Magnoliopsida	Saxifragales	Cercidiphyllaceae	genus	Cercidiphyllum		Cercidiphyllum		genetrix					leaf			4023	United States	North Dakota	Dunn	47.3667	-103.017	56.8	55.8	56.3
10983	H. Sims		Magnoliopsida	Fagales	Betulaceae	genus	Corylus		Corylus	n. sp.	acutertiaria					leaf			4023	United States	North Dakota	Dunn	47.3667	-103.017	56.8	55.8	56.3
10983	H. Sims		Magnoliopsida	Ranunculales	Sabiaceae	genus	Meliosma		Meliosma		longifolia					leaf			4023	United States	North Dakota	Dunn	47.3667	-103.017	56.8	55.8	56.3
10983	H. Sims		Magnoliopsida	Ranunculales	Menispermaceae	genus	Menispermites		Menispermites		parvareolatus					leaf			4023	United States	North Dakota	Dunn	47.3667	-103.017	56.8	55.8	56.3
10983	H. Sims		Pinopsida	Pinales	Taxodiaceae	genus	Metasequoia		Metasequoia		occidentalis					axis	leaf		4023	United States	North Dakota	Dunn	47.3667	-103.017	56.8	55.8	56.3
10983	H. Sims		Polypodiopsida	Osmundales	Osmundaceae	family	Osmundaceae		Osmunda		sp.					leaf			4023	United States	North Dakota	Dunn	47.3667	-103.017	56.8	55.8	56.3
10984	H. Sims		Magnoliopsida	Saxifragales	Cercidiphyllaceae	genus	Cercidiphyllum		Cercidiphyllum		genetrix					leaf			4023	United States	North Dakota	McKenzie	47.3775	-103.257	56.8	55.8	56.3
10984	H. Sims		Pinopsida	Pinales	Taxodiaceae	genus	Metasequoia		Metasequoia		occidentalis					axis	leaf		4023	United States	North Dakota	McKenzie	47.3775	-103.257	56.8	55.8	56.3
10984	H. Sims		Magnoliopsida	Dipsacales	Caprifoliaceae	genus	Viburnum	"	Viburnum		antiquum					leaf			4023	United States	North Dakota	McKenzie	47.3775	-103.257	56.8	55.8	56.3
10997	P. Gensel					subphylum	Lycophytina		Zosterophyllum	cf.	fertile					unassigned			4063	United Kingdom	Wales	Gwent	51	-2	419.2	410.8	415
11004	P. Gensel					subphylum	Lycophytina		Zosterophyllum		sp.					fertile axis			4027	China	Yunnan	Wenshan	26	105	410.8	407.6	409.2
11008	P. Gensel					subphylum	Lycophytina		Zosterophyllum		australianum					unassigned			4027	China	Yunnan	Mengzi district	23.2333	103.633	410.8	407.6	409.2
11015	P. Gensel					genus	Eophyllophyton		Eophyllophyton		bellum					fertile axis	sterile axis		4027	China	Yunnan	Mengzi district	23.2333	103.633	410.8	407.6	409.2
11041	H. Sims				Lepidodendraceae	family	Lepidodendraceae		Lepidophloios		hallii					unassigned			4066	United States	Indiana	Warrick County	38.1844	-87.3272	313.8	305.9	309.85
11041	H. Sims		Equisetopsida	Sphenophyllales	Sphenophyllaceae	family	Sphenophyllaceae		Sphenophyllum		plurifoliatum					unassigned			4066	United States	Indiana	Warrick County	38.1844	-87.3272	313.8	305.9	309.85
11042	H. Sims				Lepidodendraceae	family	Lepidodendraceae		Lepidophloios		hallii					unassigned			4066	United States	Indiana	Warrick County	38.1844	-87.3272	313.8	305.9	309.85
11042	H. Sims		Equisetopsida	Sphenophyllales	Sphenophyllaceae	family	Sphenophyllaceae		Sphenophyllum		plurifoliatum					unassigned			4066	United States	Indiana	Warrick County	38.1844	-87.3272	313.8	305.9	309.85
11043	H. Sims				Lepidodendraceae	family	Lepidodendraceae		Lepidophloios		hallii					unassigned			4066	United States	Indiana	Warrick County	38.1844	-87.325	313.8	305.9	309.85
11043	H. Sims		Ginkgoopsida	Callistophytales		unranked clade	Callistophytaceae		Callistophyton		boysettii					unassigned			4066	United States	Indiana	Warrick County	38.1844	-87.325	313.8	305.9	309.85
11043	H. Sims		Equisetopsida	Sphenophyllales	Sphenophyllaceae	family	Sphenophyllaceae		Sphenophyllum		plurifoliatum					unassigned			4066	United States	Indiana	Warrick County	38.1844	-87.325	313.8	305.9	309.85
11051	H. Sims				Lepidodendraceae	family	Lepidodendraceae		Lepidophloios		hallii					unassigned			4066	United States	Indiana	Warrick County	38.1844	-87.3272	313.8	305.9	309.85
11051	H. Sims		Equisetopsida	Sphenophyllales	Sphenophyllaceae	family	Sphenophyllaceae		Sphenophyllum		plurifoliatum					unassigned			4066	United States	Indiana	Warrick County	38.1844	-87.3272	313.8	305.9	309.85
11053	H. Sims				Lepidodendraceae	family	Lepidodendraceae		Lepidophloios		hallii					unassigned			4066	United States	Indiana	Warrick County	38.1844	-87.3272	313.8	305.9	309.85
11053	H. Sims		Equisetopsida	Sphenophyllales	Sphenophyllaceae	family	Sphenophyllaceae		Sphenophyllum		plurifoliatum					unassigned			4066	United States	Indiana	Warrick County	38.1844	-87.3272	313.8	305.9	309.85
11054	H. Sims				Lepidodendraceae	family	Lepidodendraceae		Lepidophloios		hallii					unassigned			4066	United States	Indiana	Warrick County	38.1844	-87.3272	313.8	305.9	309.85
11054	H. Sims				Lepidodendraceae	family	Lepidodendraceae	aff.	Lepidodendron		hickii					unassigned			4066	United States	Indiana	Warrick County	38.1844	-87.3272	313.8	305.9	309.85
11054	H. Sims		Equisetopsida	Sphenophyllales	Sphenophyllaceae	family	Sphenophyllaceae		Sphenophyllum		plurifoliatum					unassigned			4066	United States	Indiana	Warrick County	38.1844	-87.3272	313.8	305.9	309.85
11055	H. Sims				Lepidodendraceae	family	Lepidodendraceae		Lepidophloios		hallii					unassigned			4066	United States	Indiana	Warrick County	38.1844	-87.3272	313.8	305.9	309.85
11058	H. Sims				Lepidodendraceae	family	Lepidodendraceae		Lepidophloios		hallii					unassigned			4066	United States	Indiana	Warrick County	38.1844	-87.3272	313.8	305.9	309.85
11058	H. Sims				Lepidodendraceae	family	Lepidodendraceae		Lepidodendron		hickii					unassigned			4066	United States	Indiana	Warrick County	38.1844	-87.3272	313.8	305.9	309.85
11058	H. Sims		Ginkgoopsida	Callistophytales		unranked clade	Callistophytaceae		Callistophyton		boysettii					unassigned			4066	United States	Indiana	Warrick County	38.1844	-87.3272	313.8	305.9	309.85
11083	P. Gensel					subphylum	Lycophytina		Zosterophyllum	n. sp.	llanoveranum					fertile axis			4070	United Kingdom	Wales	Gwent	51.7667	-2.98333	410.8	407.6	409.2
11083	P. Gensel					subphylum	Lycophytina		Zosterophyllum	cf.	australianum					fertile axis	sterile axis		4070	United Kingdom	Wales	Gwent	51.7667	-2.98333	410.8	407.6	409.2
11083	P. Gensel					subphylum	Lycophytina		Zosterophyllum	cf.	fertile					fertile axis	fertile axis		4070	United Kingdom	Wales	Gwent	51.7667	-2.98333	410.8	407.6	409.2
11088	P. Gensel					subphylum	Lycophytina		Zosterophyllum		llanoveranum					fertile axis			4078	United Kingdom	Wales	Powys	51.95	-3.38333	410.8	407.6	409.2
11088	P. Gensel					subphylum	Lycophytina		Zosterophyllum	cf.	fertile					fertile axis			4078	United Kingdom	Wales	Powys	51.95	-3.38333	410.8	407.6	409.2
11090	H. Sims		Magnoliopsida	Malvales	Malvaceae	family	Malvaceae		Bombacacidites		spp.					microspore			4067	United States	Louisiana	Allen	30	-92	56	33.9	44.95
11090	H. Sims		Magnoliopsida	Proteales	Proteaceae	family	Proteaceae		Triporopollenites	informal	sp. 1					microspore			4067	United States	Louisiana	Allen	30	-92	56	33.9	44.95
11090	H. Sims		Polypodiopsida	Schizaeales	Schizaeaceae	genus	Cicatricosisporites		Cicatricosisporites		dorogensis					microspore			4067	United States	Louisiana	Allen	30	-92	56	33.9	44.95
11090	H. Sims		Polypodiopsida	Gleicheniales	Gleicheniaceae	family	Gleicheniaceae		Gleicheniidites		spp.					microspore			4067	United States	Louisiana	Allen	30	-92	56	33.9	44.95
11090	H. Sims		Pinopsida	Pinales	Taxodiaceae	family	Taxodiaceae		Taxodium		spp.					microspore			4067	United States	Louisiana	Allen	30	-92	56	33.9	44.95
11091	H. Sims		Magnoliopsida	Proteales	Proteaceae	family	Proteaceae		Triporopollenites		bituitus					microspore			4067	United States	Louisiana	Allen	30	-92	56	33.9	44.95
11091	H. Sims		Magnoliopsida	Proteales	Proteaceae	family	Proteaceae		Triporopollenites	informal	sp. 1					microspore			4067	United States	Louisiana	Allen	30	-92	56	33.9	44.95
11091	H. Sims		Magnoliopsida	Proteales	Proteaceae	family	Proteaceae		Triporopollenites		spp.					microspore			4067	United States	Louisiana	Allen	30	-92	56	33.9	44.95
11091	H. Sims		Polypodiopsida	Schizaeales	Schizaeaceae	genus	Cicatricosisporites		Cicatricosisporites		dorogensis					microspore			4067	United States	Louisiana	Allen	30	-92	56	33.9	44.95
11091	H. Sims		Polypodiopsida	Gleicheniales	Gleicheniaceae	family	Gleicheniaceae		Gleicheniidites		spp.					microspore			4067	United States	Louisiana	Allen	30	-92	56	33.9	44.95
11091	H. Sims		Pinopsida	Pinales		order	Pinales		Pinuspollenites		spp.					microspore			4067	United States	Louisiana	Allen	30	-92	56	33.9	44.95
11091	H. Sims		Pinopsida	Pinales	Taxodiaceae	family	Taxodiaceae		Taxodium		spp.					microspore			4067	United States	Louisiana	Allen	30	-92	56	33.9	44.95
11092	H. Sims		Magnoliopsida	Malvales	Malvaceae	family	Malvaceae		Bombacacidites		spp.					microspore			4067	United States	Louisiana	Allen	30	-92	56	33.9	44.95
11092	H. Sims		Magnoliopsida	Proteales	Proteaceae	family	Proteaceae		Triporopollenites		bituitus					microspore			4067	United States	Louisiana	Allen	30	-92	56	33.9	44.95
11092	H. Sims		Magnoliopsida	Proteales	Proteaceae	family	Proteaceae		Triporopollenites	informal	sp. 1					microspore			4067	United States	Louisiana	Allen	30	-92	56	33.9	44.95
11092	H. Sims		Polypodiopsida	Schizaeales	Schizaeaceae	genus	Cicatricosisporites		Cicatricosisporites		dorogensis					microspore			4067	United States	Louisiana	Allen	30	-92	56	33.9	44.95
11092	H. Sims		Polypodiopsida	Gleicheniales	Gleicheniaceae	family	Gleicheniaceae		Gleicheniidites		spp.					microspore			4067	United States	Louisiana	Allen	30	-92	56	33.9	44.95
11092	H. Sims		Pinopsida	Pinales		order	Pinales		Pinuspollenites		spp.					microspore			4067	United States	Louisiana	Allen	30	-92	56	33.9	44.95
11092	H. Sims		Pinopsida	Pinales	Taxodiaceae	family	Taxodiaceae		Taxodium		spp.					microspore			4067	United States	Louisiana	Allen	30	-92	56	33.9	44.95
11093	H. Sims		Magnoliopsida	Malvales	Malvaceae	family	Malvaceae		Bombacacidites		spp.					microspore			4067	United States	Louisiana	Allen	30	-92	56	33.9	44.95
11093	H. Sims		Magnoliopsida	Proteales	Proteaceae	family	Proteaceae		Triporopollenites		bituitus					microspore			4067	United States	Louisiana	Allen	30	-92	56	33.9	44.95
11093	H. Sims		Magnoliopsida	Proteales	Proteaceae	family	Proteaceae		Triporopollenites	informal	sp. 1					microspore			4067	United States	Louisiana	Allen	30	-92	56	33.9	44.95
11093	H. Sims		Polypodiopsida	Schizaeales	Schizaeaceae	genus	Cicatricosisporites		Cicatricosisporites		dorogensis					microspore			4067	United States	Louisiana	Allen	30	-92	56	33.9	44.95
11093	H. Sims		Polypodiopsida	Gleicheniales	Gleicheniaceae	family	Gleicheniaceae		Gleicheniidites		spp.					microspore			4067	United States	Louisiana	Allen	30	-92	56	33.9	44.95
11093	H. Sims		Pinopsida	Pinales		order	Pinales		Pinuspollenites		spp.					microspore			4067	United States	Louisiana	Allen	30	-92	56	33.9	44.95
11093	H. Sims		Pinopsida	Pinales	Taxodiaceae	family	Taxodiaceae		Taxodium		spp.								4067	United States	Louisiana	Allen	30	-92	56	33.9	44.95
11094	H. Sims		Magnoliopsida	Malvales	Malvaceae	family	Malvaceae		Bombacacidites		spp.					microspore			4067	United States	Louisiana	Allen	30	-92	56	33.9	44.95
11094	H. Sims		Magnoliopsida	Proteales	Proteaceae	family	Proteaceae		Triporopollenites		spp.					microspore			4067	United States	Louisiana	Allen	30	-92	56	33.9	44.95
11094	H. Sims		Polypodiopsida	Schizaeales	Schizaeaceae	genus	Cicatricosisporites		Cicatricosisporites		dorogensis					microspore			4067	United States	Louisiana	Allen	30	-92	56	33.9	44.95
11094	H. Sims		Polypodiopsida	Gleicheniales	Gleicheniaceae	family	Gleicheniaceae		Gleicheniidites		spp.					microspore			4067	United States	Louisiana	Allen	30	-92	56	33.9	44.95
11094	H. Sims		Pinopsida	Pinales		order	Pinales		Pinuspollenites		spp.					microspore			4067	United States	Louisiana	Allen	30	-92	56	33.9	44.95
11094	H. Sims		Pinopsida	Pinales	Taxodiaceae	family	Taxodiaceae		Taxodium		spp.					microspore			4067	United States	Louisiana	Allen	30	-92	56	33.9	44.95
11096	H. Sims		Magnoliopsida	Proteales	Proteaceae	family	Proteaceae		Triporopollenites	informal	sp. 1					microspore			4067	United States	Louisiana	Allen	30	-92	56	33.9	44.95
11096	H. Sims		Polypodiopsida	Schizaeales	Schizaeaceae	genus	Cicatricosisporites		Cicatricosisporites		dorogensis					microspore			4067	United States	Louisiana	Allen	30	-92	56	33.9	44.95
11096	H. Sims		Polypodiopsida	Gleicheniales	Gleicheniaceae	family	Gleicheniaceae		Gleicheniidites		spp.					microspore			4067	United States	Louisiana	Allen	30	-92	56	33.9	44.95
11096	H. Sims		Pinopsida	Pinales		order	Pinales		Pinuspollenites		spp.					microspore			4067	United States	Louisiana	Allen	30	-92	56	33.9	44.95
11096	H. Sims		Pinopsida	Pinales	Taxodiaceae	family	Taxodiaceae		Taxodium		spp.					microspore			4067	United States	Louisiana	Allen	30	-92	56	33.9	44.95
11097	H. Sims		Magnoliopsida	Proteales	Proteaceae	family	Proteaceae		Triporopollenites	informal	sp. 1					microspore			4067	United States	Louisiana	Allen	30	-92	56	33.9	44.95
11097	H. Sims		Polypodiopsida	Schizaeales	Schizaeaceae	genus	Cicatricosisporites		Cicatricosisporites		dorogensis					microspore			4067	United States	Louisiana	Allen	30	-92	56	33.9	44.95
11097	H. Sims		Polypodiopsida	Gleicheniales	Gleicheniaceae	family	Gleicheniaceae		Gleicheniidites		spp.					microspore			4067	United States	Louisiana	Allen	30	-92	56	33.9	44.95
11097	H. Sims		Pinopsida	Pinales		order	Pinales		Pinuspollenites		spp.					microspore			4067	United States	Louisiana	Allen	30	-92	56	33.9	44.95
11097	H. Sims		Pinopsida	Pinales	Taxodiaceae	family	Taxodiaceae		Taxodium		spp.					microspore			4067	United States	Louisiana	Allen	30	-92	56	33.9	44.95
11102	H. Sims		Magnoliopsida	Malvales	Malvaceae	family	Malvaceae		Bombacacidites		spp.					microspore			4067	United States	Louisiana	Allen	30	-92	56	33.9	44.95
11102	H. Sims		Magnoliopsida	Proteales	Proteaceae	family	Proteaceae		Triporopollenites		bituitus					microspore			4067	United States	Louisiana	Allen	30	-92	56	33.9	44.95
11102	H. Sims		Magnoliopsida	Proteales	Proteaceae	family	Proteaceae		Triporopollenites	informal	sp. 1					microspore			4067	United States	Louisiana	Allen	30	-92	56	33.9	44.95
11102	H. Sims		Polypodiopsida	Schizaeales	Schizaeaceae	genus	Cicatricosisporites		Cicatricosisporites		dorogensis					microspore			4067	United States	Louisiana	Allen	30	-92	56	33.9	44.95
11102	H. Sims		Polypodiopsida	Gleicheniales	Gleicheniaceae	family	Gleicheniaceae		Gleicheniidites		spp.					microspore			4067	United States	Louisiana	Allen	30	-92	56	33.9	44.95
11102	H. Sims		Pinopsida	Pinales		order	Pinales		Pinuspollenites		spp.					microspore			4067	United States	Louisiana	Allen	30	-92	56	33.9	44.95
11102	H. Sims		Pinopsida	Pinales	Taxodiaceae	family	Taxodiaceae		Taxodium		spp.					microspore			4067	United States	Louisiana	Allen	30	-92	56	33.9	44.95
11103	H. Sims				Lepidodendraceae	family	Lepidodendraceae		Lepidophloios		hallii					unassigned			4066	United States	Indiana	Warrick County	38.1844	-87.3272	313.8	305.9	309.85
11103	H. Sims		Equisetopsida	Sphenophyllales	Sphenophyllaceae	family	Sphenophyllaceae		Sphenophyllum		plurifoliatum					unassigned			4066	United States	Indiana	Warrick County	38.1844	-87.3272	313.8	305.9	309.85
11104	H. Sims				Lepidodendraceae	family	Lepidodendraceae		Lepidophloios		hallii					unassigned			4066	United States	Indiana	Warrick County	38.1844	-87.3272	313.8	305.9	309.85
11104	H. Sims				Lepidodendraceae	family	Lepidodendraceae		Lepidodendron		hickii					unassigned			4066	United States	Indiana	Warrick County	38.1844	-87.3272	313.8	305.9	309.85
11104	H. Sims		Equisetopsida	Sphenophyllales	Sphenophyllaceae	family	Sphenophyllaceae		Sphenophyllum		plurifoliatum					unassigned			4066	United States	Indiana	Warrick County	38.1844	-87.3272	313.8	305.9	309.85
11105	H. Sims				Lepidodendraceae	family	Lepidodendraceae		Lepidophloios		hallii					unassigned			4066	United States	Indiana	Warrick County	38.1844	-87.3272	313.8	305.9	309.85
11105	H. Sims				Lepidodendraceae	family	Lepidodendraceae		Lepidodendron		hickii					unassigned			4066	United States	Indiana	Warrick County	38.1844	-87.3272	313.8	305.9	309.85
11107	H. Sims				Lepidodendraceae	family	Lepidodendraceae		Lepidophloios		hallii					unassigned			4066	United States	Indiana	Warrick County	38.1844	-87.3272	313.8	305.9	309.85
11107	H. Sims				Lepidodendraceae	family	Lepidodendraceae		Lepidodendron		hickii					unassigned			4066	United States	Indiana	Warrick County	38.1844	-87.3272	313.8	305.9	309.85
11107	H. Sims		Equisetopsida	Sphenophyllales	Sphenophyllaceae	family	Sphenophyllaceae		Sphenophyllum		plurifoliatum					unassigned			4066	United States	Indiana	Warrick County	38.1844	-87.3272	313.8	305.9	309.85
11108	H. Sims				Lepidodendraceae	family	Lepidodendraceae		Lepidophloios		hallii					unassigned			4066	United States	Indiana	Warrick County	38.1844	-87.3272	313.8	305.9	309.85
11108	H. Sims				Lepidodendraceae	family	Lepidodendraceae		Lepidodendron		hickii					unassigned			4066	United States	Indiana	Warrick County	38.1844	-87.3272	313.8	305.9	309.85
11108	H. Sims		Equisetopsida	Sphenophyllales	Sphenophyllaceae	family	Sphenophyllaceae		Sphenophyllum		plurifoliatum					unassigned			4066	United States	Indiana	Warrick County	38.1844	-87.3272	313.8	305.9	309.85
11129	P. Gensel					subphylum	Lycophytina		Zosterophyllum		reflexum					fertile axis			3920	Canada	Nunavut	Bathurst Is.	75.8	-98.4	410.8	407.6	409.2
11130	P. Gensel					subphylum	Lycophytina		Zosterophyllum		reflexum					fertile axis			3920	Canada	Nunavut	Bathurst Island	75.8	-98.4	410.8	407.6	409.2
11130	P. Gensel					subphylum	Lycophytina		Zosterophyllum	?	reflexum					fertile axis			3920	Canada	Nunavut	Bathurst Island	75.8	-98.4	410.8	407.6	409.2
11130	P. Gensel					subphylum	Lycophytina		Zosterophyllum		sp.					fertile axis			3920	Canada	Nunavut	Bathurst Island	75.8	-98.4	410.8	407.6	409.2
11130	P. Gensel					subphylum	Lycophytina		Zosterophyllum		sp.					fertile axis			3920	Canada	Nunavut	Bathurst Island	75.8	-98.4	410.8	407.6	409.2
11130	P. Gensel					subphylum	Lycophytina	?	Zosterophyllum		reflexum					fertile axis			3920	Canada	Nunavut	Bathurst Island	75.8	-98.4	410.8	407.6	409.2
11131	P. Gensel					subphylum	Lycophytina		Zosterophyllum		reflexum					fertile axis			3920	Canada	Nunavut	Bathurst Island	75.8	-98.4	410.8	407.6	409.2
11131	P. Gensel					subphylum	Lycophytina		Zosterophyllum		sp.					fertile axis			3920	Canada	Nunavut	Bathurst Island	75.8	-98.4	410.8	407.6	409.2
11132	P. Gensel					subphylum	Lycophytina		Zosterophyllum		reflexum					fertile axis			3920	Canada	Nunavut	Bathurst Island	75.8	-98.4	410.8	407.6	409.2
11132	P. Gensel					subphylum	Lycophytina		Zosterophyllum		sp.					fertile axis			3920	Canada	Nunavut	Bathurst Island	75.8	-98.4	410.8	407.6	409.2
11133	P. Gensel					subphylum	Lycophytina		Zosterophyllum		arcticum					fertile axis			3920	Canada	Nunavut	Bathurst Island	75.8	-98.4	410.8	407.6	409.2
11134	P. Gensel					subphylum	Lycophytina		Zosterophyllum		reflexum					fertile axis			3920	Canada	Nunavut	Bathurst Island	75.8147	-98.4008	410.8	407.6	409.2
11134	P. Gensel					subphylum	Lycophytina		Zosterophyllum		sp.					fertile axis			3920	Canada	Nunavut	Bathurst Island	75.8147	-98.4008	410.8	407.6	409.2
11135	P. Gensel					subphylum	Lycophytina		Zosterophyllum		reflexum					fertile axis			3920	Canada	Nunavut	Bathurst Island	75.8072	-98.4372	410.8	407.6	409.2
11139	P. Gensel					subphylum	Lycophytina		Zosterophyllum		newspeciesd					non-seed repro			3920	Canada	Nunavut	Bathurst Island	75.8117	-98.4353	410.8	407.6	409.2
11140	P. Gensel					subphylum	Lycophytina		Zosterophyllum		reflexum					fertile axis			3920	Canada	Nunavut	Bathurst Island	75.8	-98.4833	410.8	407.6	409.2
11141	P. Gensel					subphylum	Lycophytina		Zosterophyllum		reflexum					fertile axis			3920	Canada	Nunavut	Bathurst Island	75.8	-98.4333	410.8	407.6	409.2
11141	P. Gensel					subphylum	Lycophytina		Zosterophyllum		newspeciesb					fertile axis			3920	Canada	Nunavut	Bathurst Island	75.8	-98.4333	410.8	407.6	409.2
11141	P. Gensel					subphylum	Lycophytina		Zosterophyllum		sp.					fertile axis			3920	Canada	Nunavut	Bathurst Island	75.8	-98.4333	410.8	407.6	409.2
11142	P. Gensel					subphylum	Lycophytina		Zosterophyllum		sp.					fertile axis			3920	Canada	Nunavut	Bathurst Is.	75.8153	-98.4106	410.8	407.6	409.2
11142	P. Gensel					subphylum	Lycophytina		Zosterophyllum		newspeciesb					fertile axis			3920	Canada	Nunavut	Bathurst Is.	75.8153	-98.4106	410.8	407.6	409.2
11142	P. Gensel					subphylum	Lycophytina		Zosterophyllum		reflexum					fertile axis			3920	Canada	Nunavut	Bathurst Is.	75.8153	-98.4106	410.8	407.6	409.2
11142	P. Gensel					subphylum	Lycophytina		Zosterophyllum		arcticum					fertile axis			3920	Canada	Nunavut	Bathurst Is.	75.8153	-98.4106	410.8	407.6	409.2
11143	H. Sims					kingdom	Plantae		Pecopteris		sp.					leaf			4096	Saudi Arabia	Qasim		20	45	259	252.3	255.65
11144	H. Sims					kingdom	Plantae	cf.	Pecopteris		sp.					sterile axis			4097	United States	Texas	Brewster	30.2164	-103.474	290.1	272.5	281.3
11144	H. Sims		Pinopsida	Cordaitanthales		order	Cordaitanthales	cf.	Samaropsis		sp.					seed repro			4097	United States	Texas	Brewster	30.2164	-103.474	290.1	272.5	281.3
11146	H. Sims					kingdom	Plantae		Pecopteris		sp.					unassigned			4100	United States	Texas	Taylor	32.1333	-99.75	295.5	272.3	283.9
11146	H. Sims				Calamitaceae	family	Calamitaceae		Calamites		sp.					unassigned			4100	United States	Texas	Taylor	32.1333	-99.75	295.5	272.3	283.9
11147	H. Sims				Medullosaceae	family	Medullosaceae		Neuropteris		sp.					unassigned			4102	United States	Oklahoma	Kay	36.7333	-97.4667	298.9	272.3	285.6
11147	H. Sims		Equisetopsida	Equisetales	Equisetaceae	family	Equisetaceae		Equisetites		sp.					unassigned			4102	United States	Oklahoma	Kay	36.7333	-97.4667	298.9	272.3	285.6
11147	H. Sims		Equisetopsida	Sphenophyllales	Sphenophyllaceae	family	Sphenophyllaceae		Sphenophyllum		obovatum					unassigned			4102	United States	Oklahoma	Kay	36.7333	-97.4667	298.9	272.3	285.6
11147	H. Sims				Sigillariaceae	family	Sigillariaceae		Sigillaria		sp.					unassigned			4102	United States	Oklahoma	Kay	36.7333	-97.4667	298.9	272.3	285.6
11147	H. Sims		Pinopsida	Pinales	Araucariaceae	family	Araucariaceae		Araucarites		sp.					unassigned			4102	United States	Oklahoma	Kay	36.7333	-97.4667	298.9	272.3	285.6
11148	H. Sims			Cordaitales	Cordaitaceae	family	Cordaitaceae		Artisia		sp.					unassigned			4103	United States	Texas	Baylor	33.7278	-99.1639	295.5	272.3	283.9
11148	H. Sims		Pinopsida	Cordaitanthales		order	Cordaitanthales		Samaropsis		sp.					seed/fruit			4103	United States	Texas	Baylor	33.7278	-99.1639	295.5	272.3	283.9
11148	H. Sims		Pinopsida	Coniferales		order	Coniferales	?	Brachyphyllum	n. sp.	densum					axis			4103	United States	Texas	Baylor	33.7278	-99.1639	295.5	272.3	283.9
11149	H. Sims		Pinopsida	Cordaitanthales		order	Cordaitanthales	?	Cordaites		sp.					leaf			4105	United States	Texas	Baylor	33.75	-99.1333	290.1	279.3	284.7
11149	H. Sims				Medullosaceae	family	Medullosaceae		Neuropteris		spp.					unassigned			4105	United States	Texas	Baylor	33.75	-99.1333	290.1	279.3	284.7
11149	H. Sims		Pinopsida	Cordaitanthales		order	Cordaitanthales		Samaropsis		spp.					seed/fruit			4105	United States	Texas	Baylor	33.75	-99.1333	290.1	279.3	284.7
11150	H. Sims		Pinopsida	Coniferales		order	Coniferales		Brachyphyllum	n. sp.	arizonicum					axis	leaf		4048	United States	Arizona		36.69	-112.132	290.1	272.3	281.2
11150	H. Sims		Equisetopsida	Sphenophyllales	Sphenophyllaceae	family	Sphenophyllaceae		Sphenophyllum	n. sp.	gilmorei					leaf	axis		4048	United States	Arizona		36.69	-112.132	290.1	272.3	281.2
11150	H. Sims		Voltziopsida	Voltziales	Voltziaceae	family	Voltziaceae		Voltzia	n. sp.	dentiloba					seed repro			4048	United States	Arizona		36.69	-112.132	290.1	272.3	281.2
11150	H. Sims		Voltziopsida	Voltziales	Voltziaceae	family	Voltziaceae		Voltzia		sp.					seed repro			4048	United States	Arizona		36.69	-112.132	290.1	272.3	281.2
11150	H. Sims		Pinopsida	Coniferales		order	Coniferales		Brachyphyllum		tenue					axis	leaf		4048	United States	Arizona		36.69	-112.132	290.1	272.3	281.2
11150	H. Sims		Pinopsida	Pinales	Araucariaceae	family	Araucariaceae		Pagiophyllum	n. sp.	dubium					axis	leaf		4048	United States	Arizona		36.69	-112.132	290.1	272.3	281.2
11151	H. Sims		Pinopsida	Pinales	Araucariaceae	family	Araucariaceae		Araucarites		sp.					unassigned			4100	United States	Texas	Baylor	30.2669	-97.7428	295.5	272.3	283.9
11151	H. Sims					kingdom	Plantae		Pecopteris		sp.					unassigned			4100	United States	Texas	Baylor	30.2669	-97.7428	295.5	272.3	283.9
11151	H. Sims		Equisetopsida	Sphenophyllales	Sphenophyllaceae	family	Sphenophyllaceae		Sphenophyllum		sp.					unassigned			4100	United States	Texas	Baylor	30.2669	-97.7428	295.5	272.3	283.9
11152	H. Sims		Pinopsida	Pinales	Araucariaceae	family	Araucariaceae		Araucarites		sp.					unassigned			4100	United States	Texas	Baylor	33.6333	-98.95	295.5	272.3	283.9
11152	H. Sims				Lepidodendraceae	family	Lepidodendraceae		Aspidiopsis		sp.					unassigned			4100	United States	Texas	Baylor	33.6333	-98.95	295.5	272.3	283.9
11152	H. Sims		Pinopsida	Cordaitanthales		order	Cordaitanthales		Cordaites		sp.					unassigned			4100	United States	Texas	Baylor	33.6333	-98.95	295.5	272.3	283.9
11152	H. Sims				Medullosaceae	family	Medullosaceae		Neuropteris		sp.					unassigned			4100	United States	Texas	Baylor	33.6333	-98.95	295.5	272.3	283.9
11152	H. Sims					kingdom	Plantae		Pecopteris		sp.					unassigned			4100	United States	Texas	Baylor	33.6333	-98.95	295.5	272.3	283.9
11152	H. Sims		Equisetopsida	Sphenophyllales	Sphenophyllaceae	family	Sphenophyllaceae		Sphenophyllum		sp.					unassigned			4100	United States	Texas	Baylor	33.6333	-98.95	295.5	272.3	283.9
11152	H. Sims				Sigillariaceae	family	Sigillariaceae		Sigillaria		sp.					unassigned			4100	United States	Texas	Baylor	33.6333	-98.95	295.5	272.3	283.9
11153	H. Sims		Polypodiopsida			class	Polypodiopsida		Cladophlebis		bezuidenhoutensis					unassigned			6188	South Africa	Eastern Cape		-33.5	25.5	145	136.4	140.7
11153	H. Sims		Polypodiopsida			class	Polypodiopsida		Cladophlebis		dunbrodiensis					unassigned			6188	South Africa	Eastern Cape		-33.5	25.5	145	136.4	140.7
11153	H. Sims		Polypodiopsida			class	Polypodiopsida		Cladophlebis		africana					unassigned			6188	South Africa	Eastern Cape		-33.5	25.5	145	136.4	140.7
11153	H. Sims		Polypodiopsida			class	Polypodiopsida		Cladophlebis	informal	sp. C					unassigned			6188	South Africa	Eastern Cape		-33.5	25.5	145	136.4	140.7
11153	H. Sims		Polypodiopsida			class	Polypodiopsida		Onychiopsis		antipodium					unassigned			6188	South Africa	Eastern Cape		-33.5	25.5	145	136.4	140.7
11153	H. Sims		Bennettitopsida	Bennettitales		order	Bennettitales		Zamites		recta					leaf	seed/fruit		6188	South Africa	Eastern Cape		-33.5	25.5	145	136.4	140.7
11153	H. Sims		Pinopsida	Pinales	Araucariaceae	family	Araucariaceae		Araucaria		rogersii					leaf	seed repro		6188	South Africa	Eastern Cape		-33.5	25.5	145	136.4	140.7
11154	H. Sims		Equisetopsida	Sphenophyllales	Sphenophyllaceae	family	Sphenophyllaceae		Sphenophyllum		obovatum					unassigned			4102	United States	Kansas	Dickinson	38.3644	-98.7644	298.9	254	276.45
11154	H. Sims					kingdom	Plantae		Carpolithes		sp.					unassigned			4102	United States	Kansas	Dickinson	38.3644	-98.7644	298.9	254	276.45
11155	H. Sims		Polypodiopsida			class	Polypodiopsida		Cladophlebis	cf.	tenuis					unassigned			4102	United States	Kansas		38.6833	-97.3	298.9	252.17	275.535
11155	H. Sims		Equisetopsida	Sphenophyllales	Sphenophyllaceae	family	Sphenophyllaceae		Sphenophyllum		obovatum					unassigned			4102	United States	Kansas		38.6833	-97.3	298.9	252.17	275.535
11155	H. Sims		Voltziopsida	Voltziales	Voltziaceae	family	Voltziaceae		Voltzia		sp.					unassigned			4102	United States	Kansas		38.6833	-97.3	298.9	252.17	275.535
11155	H. Sims		Pinopsida	Pinales	Araucariaceae	family	Araucariaceae	?	Araucarites		sp.					unassigned			4102	United States	Kansas		38.6833	-97.3	298.9	252.17	275.535
11156	H. Sims		Pinopsida	Cordaitanthales		order	Cordaitanthales		Cordaites	cf.	principalis					unassigned			4108	Saudi Arabia	Qasim		26.0847	43.98	279.5	252.17	265.835
11156	H. Sims					kingdom	Plantae		Pecopteris		sp.					unassigned			4108	Saudi Arabia	Qasim		26.0847	43.98	279.5	252.17	265.835
11156	H. Sims		Polypodiopsida			class	Polypodiopsida		Cladophlebis		sp.					unassigned			4108	Saudi Arabia	Qasim		26.0847	43.98	279.5	252.17	265.835
11159	H. Sims		Pinopsida	Coniferales		order	Coniferales		Brachyphyllum		sp.					unassigned			4110	United States	New Mexico	Socorro	35.0844	-106.651	295.5	272.3	283.9
11161	H. Sims		Pinopsida	Cordaitanthales		order	Cordaitanthales		Cordaites		principalis					unassigned			4102	United States	Kansas	Greenwood	37.8	-96.45	298.9	272.3	285.6
11162	H. Sims					kingdom	Plantae		Pecopteris		unita					unassigned			4102	United States	Kansas		39.8167	-97.05	298.9	272.3	285.6
11162	H. Sims					kingdom	Plantae		Pecopteris		pinnatifida					unassigned			4102	United States	Kansas		39.8167	-97.05	298.9	272.3	285.6
11162	H. Sims					kingdom	Plantae		Pecopteris	cf.	geinitzi					unassigned			4102	United States	Kansas		39.8167	-97.05	298.9	272.3	285.6
11162	H. Sims					kingdom	Plantae		Pecopteris		hemitelioides					unassigned			4102	United States	Kansas		39.8167	-97.05	298.9	272.3	285.6
11162	H. Sims					kingdom	Plantae		Pecopteris	?	bucklandi					unassigned			4102	United States	Kansas		39.8167	-97.05	298.9	272.3	285.6
11162	H. Sims					kingdom	Plantae		Pecopteris		polymorpha					unassigned			4102	United States	Kansas		39.8167	-97.05	298.9	272.3	285.6
11162	H. Sims				Medullosaceae	family	Medullosaceae		Neuropteris	?	auriculata					unassigned			4102	United States	Kansas		39.8167	-97.05	298.9	272.3	285.6
11162	H. Sims				Medullosaceae	family	Medullosaceae		Neuropteris		odontopteroides					unassigned			4102	United States	Kansas		39.8167	-97.05	298.9	272.3	285.6
11162	H. Sims				Medullosaceae	family	Medullosaceae		Neuropteris		scheuchzeri					unassigned			4102	United States	Kansas		39.8167	-97.05	298.9	272.3	285.6
11162	H. Sims				Medullosaceae	family	Medullosaceae		Neuropteris		permiana					unassigned			4102	United States	Kansas		39.8167	-97.05	298.9	272.3	285.6
11162	H. Sims		Equisetopsida	Sphenophyllales	Sphenophyllaceae	family	Sphenophyllaceae		Sphenophyllum	cf.	stoukenbergi					unassigned			4102	United States	Kansas		39.8167	-97.05	298.9	272.3	285.6
11162	H. Sims		Equisetopsida	Sphenophyllales	Sphenophyllaceae	family	Sphenophyllaceae		Sphenophyllum	cf.	thonii					unassigned			4102	United States	Kansas		39.8167	-97.05	298.9	272.3	285.6
11164	H. Sims		Pinopsida	Cordaitanthales		order	Cordaitanthales		Cordaites		sp.					unassigned			4112	United States	Texas	Young	33	-98	298.9	272.3	285.6
11164	H. Sims				Sphenopteridae	family	Sphenopteridae		Sphenopteris		sp.					unassigned			4112	United States	Texas	Young	33	-98	298.9	272.3	285.6
11164	H. Sims					kingdom	Plantae		Pecopteris		sp.					unassigned			4112	United States	Texas	Young	33	-98	298.9	272.3	285.6
11164	H. Sims		Equisetopsida	Sphenophyllales	Sphenophyllaceae	family	Sphenophyllaceae		Sphenophyllum		sp.					unassigned			4112	United States	Texas	Young	33	-98	298.9	272.3	285.6
11165	H. Sims		Pinopsida	Cordaitanthales		order	Cordaitanthales		Cordaites		principalis					leaf			4113	United States	Texas	Archer	33.6833	-98.7	298.9	290.1	294.5
11165	H. Sims				Sphenopteridae	family	Sphenopteridae		Sphenopteris	cf.	macilenta					leaf			4113	United States	Texas	Archer	33.6833	-98.7	298.9	290.1	294.5
11165	H. Sims				Calamitaceae	genus	Calamites		Calamites		undulatus					axis			4113	United States	Texas	Archer	33.6833	-98.7	298.9	290.1	294.5
11165	H. Sims				Calamitaceae	family	Calamitaceae		Calamites		sp.					unassigned			4113	United States	Texas	Archer	33.6833	-98.7	298.9	290.1	294.5
11165	H. Sims		Pinopsida	Cordaitanthales		order	Cordaitanthales		Samaropsis		spp.					seed/fruit			4113	United States	Texas	Archer	33.6833	-98.7	298.9	290.1	294.5
11165	H. Sims				Sigillariaceae	family	Sigillariaceae		Sigillaria		brardii					unassigned			4113	United States	Texas	Archer	33.6833	-98.7	298.9	290.1	294.5
11165	H. Sims		Equisetopsida	Sphenophyllales	Sphenophyllaceae	family	Sphenophyllaceae		Sphenophyllum		oblongifolium					unassigned			4113	United States	Texas	Archer	33.6833	-98.7	298.9	290.1	294.5
11165	H. Sims					kingdom	Plantae		Pecopteris		sp.					leaf			4113	United States	Texas	Archer	33.6833	-98.7	298.9	290.1	294.5
11165	H. Sims					kingdom	Plantae		Pecopteris		arborescens					leaf			4113	United States	Texas	Archer	33.6833	-98.7	298.9	290.1	294.5
11165	H. Sims					kingdom	Plantae		Pecopteris		hemitelioides					leaf			4113	United States	Texas	Archer	33.6833	-98.7	298.9	290.1	294.5
11165	H. Sims					kingdom	Plantae		Pecopteris		candolleana					leaf			4113	United States	Texas	Archer	33.6833	-98.7	298.9	290.1	294.5
11165	H. Sims					kingdom	Plantae		Pecopteris		unita					leaf			4113	United States	Texas	Archer	33.6833	-98.7	298.9	290.1	294.5
11166	H. Sims		Pinopsida	Cordaitanthales		order	Cordaitanthales		Cordaites		sp.					unassigned			4109	United States	New Mexico		35	-105	298.9	254	276.45
11166	H. Sims				Medullosaceae	family	Medullosaceae		Neuropteris		spp.					unassigned			4109	United States	New Mexico		35	-105	298.9	254	276.45
11166	H. Sims				Sphenopteridae	family	Sphenopteridae		Sphenopteris		spp.					unassigned			4109	United States	New Mexico		35	-105	298.9	254	276.45
11166	H. Sims				Calamitaceae	family	Calamitaceae		Asterophyllites		sp.					unassigned			4109	United States	New Mexico		35	-105	298.9	254	276.45
11166	H. Sims		Pinopsida	Cordaitanthales		order	Cordaitanthales		Samaropsis		sp.					unassigned			4109	United States	New Mexico		35	-105	298.9	254	276.45
11167	H. Sims				Sphenopteridae	family	Sphenopteridae		Sphenopteris		lebachensis					unassigned			4102	United States	Colorado		39.2167	-106	298.9	201.3	250.1
11167	H. Sims				Sphenopteridae	family	Sphenopteridae		Sphenopteris		dentata					unassigned			4102	United States	Colorado		39.2167	-106	298.9	201.3	250.1
11167	H. Sims				Sphenopteridae	family	Sphenopteridae		Sphenopteris		gutzholdi					unassigned			4102	United States	Colorado		39.2167	-106	298.9	201.3	250.1
11167	H. Sims					kingdom	Plantae		Pecopteris		feminaeformis					unassigned			4102	United States	Colorado		39.2167	-106	298.9	201.3	250.1
11167	H. Sims		Voltziopsida	Voltziales	Voltziaceae	family	Voltziaceae		Voltzia		sp.					unassigned			4102	United States	Colorado		39.2167	-106	298.9	201.3	250.1
11167	H. Sims		Pinopsida	Pinales	Araucariaceae	family	Araucariaceae		Araucarites		sp.					unassigned			4102	United States	Colorado		39.2167	-106	298.9	201.3	250.1
11168	H. Sims				Sphenopteridae	family	Sphenopteridae		Sphenopteris	?	schimperiana					unassigned			4102	United States	Colorado		39.2167	-106	298.9	252.17	275.535
11168	H. Sims					kingdom	Plantae		Pecopteris		pinnatifida					unassigned			4102	United States	Colorado		39.2167	-106	298.9	252.17	275.535
11168	H. Sims					kingdom	Plantae		Pecopteris		arborescens					unassigned			4102	United States	Colorado		39.2167	-106	298.9	252.17	275.535
11168	H. Sims					kingdom	Plantae		Pecopteris		sp.					unassigned			4102	United States	Colorado		39.2167	-106	298.9	252.17	275.535
11168	H. Sims				Medullosaceae	family	Medullosaceae		Neuropteris		auriculata					unassigned			4102	United States	Colorado		39.2167	-106	298.9	252.17	275.535
11168	H. Sims				Calamitaceae	family	Calamitaceae		Calamites	?	kutorgae					unassigned			4102	United States	Colorado		39.2167	-106	298.9	252.17	275.535
11168	H. Sims		Equisetopsida	Sphenophyllales	Sphenophyllaceae	family	Sphenophyllaceae		Sphenophyllum		obovatum					unassigned			4102	United States	Colorado		39.2167	-106	298.9	252.17	275.535
11168	H. Sims				Sigillariaceae	family	Sigillariaceae		Sigillaria		sp.					unassigned			4102	United States	Colorado		39.2167	-106	298.9	252.17	275.535
11168	H. Sims		Pinopsida	Pinales	Araucariaceae	family	Araucariaceae		Araucarites		sp.					unassigned			4102	United States	Colorado		39.2167	-106	298.9	252.17	275.535
11169	H. Sims				Sigillariaceae	family	Sigillariaceae		Sigillaria		brardii					leaf			4114	United States	Utah		38.5667	-109.55	306.95	298.9	302.925
11169	H. Sims					kingdom	Plantae		Cyperites		bicarinatus					leaf			4114	United States	Utah		38.5667	-109.55	306.95	298.9	302.925
11169	H. Sims		Equisetopsida	Sphenophyllales	Sphenophyllaceae	family	Sphenophyllaceae		Sphenophyllum		angustifolium					leaf			4114	United States	Utah		38.5667	-109.55	306.95	298.9	302.925
11169	H. Sims		Equisetopsida	Sphenophyllales	Sphenophyllaceae	family	Sphenophyllaceae		Sphenophyllum		verticillatum					leaf			4114	United States	Utah		38.5667	-109.55	306.95	298.9	302.925
11169	H. Sims				Calamitaceae	genus	Calamites		Calamites		suckowii					axis			4114	United States	Utah		38.5667	-109.55	306.95	298.9	302.925
11169	H. Sims				Calamitaceae	family	Calamitaceae		Calamites		infractus					axis			4114	United States	Utah		38.5667	-109.55	306.95	298.9	302.925
11169	H. Sims				Calamitaceae	family	Calamitaceae		Calamites	cf.	cistii					axis			4114	United States	Utah		38.5667	-109.55	306.95	298.9	302.925
11169	H. Sims				Calamitaceae	family	Calamitaceae		Calamites		gigas					axis			4114	United States	Utah		38.5667	-109.55	306.95	298.9	302.925
11169	H. Sims				Calamitaceae	family	Calamitaceae		Calamites	informal	sp. A					axis			4114	United States	Utah		38.5667	-109.55	306.95	298.9	302.925
11169	H. Sims				Calamitaceae	family	Calamitaceae		Calamites	informal	sp. B					axis			4114	United States	Utah		38.5667	-109.55	306.95	298.9	302.925
11169	H. Sims		Pinopsida	Cordaitanthales		order	Cordaitanthales		Cordaites		angulosostriatus					leaf			4114	United States	Utah		38.5667	-109.55	306.95	298.9	302.925
11169	H. Sims			Cordaitales	Cordaitaceae	family	Cordaitaceae		Artisia		sp.					unassigned			4114	United States	Utah		38.5667	-109.55	306.95	298.9	302.925
11170	H. Sims					unranked clade	Sulcati		Alisporites		sp.					microspore			4115	United States	Arizona	Coconino	34.3456	-111.046	315.2	279.3	297.25
11171	H. Sims				Medullosaceae	family	Medullosaceae		Neuropteris		sp.					unassigned			4116	Spain	San Tirso		43.3	-6	298.9	290.1	294.5
11173	H. Sims				Medullosaceae	family	Medullosaceae		Neuropteris		sp.					unassigned			4118	United States	Texas		30.2669	-97.7428	358.9	298.9	328.9
11173	H. Sims					kingdom	Plantae		Pecopteris		sp.					unassigned			4118	United States	Texas		30.2669	-97.7428	358.9	298.9	328.9
11173	H. Sims				Calamitaceae	family	Calamitaceae		Calamites		sp.					unassigned			4118	United States	Texas		30.2669	-97.7428	358.9	298.9	328.9
11173	H. Sims		Equisetopsida	Sphenophyllales	Sphenophyllaceae	family	Sphenophyllaceae		Sphenophyllum		sp.					unassigned			4118	United States	Texas		30.2669	-97.7428	358.9	298.9	328.9
11174	H. Sims				Medullosaceae	family	Medullosaceae		Neuropteris		sp.					unassigned			4118	United States	Texas		31	-97	298.9	252.17	275.535
11174	H. Sims		Ginkgoopsida	Callistophytales		unranked clade	Callistophytaceae		Dicksonites		sp.					unassigned			4118	United States	Texas		31	-97	298.9	252.17	275.535
11174	H. Sims				Calamitaceae	family	Calamitaceae		Calamites		sp.					unassigned			4118	United States	Texas		31	-97	298.9	252.17	275.535
11174	H. Sims		Equisetopsida	Sphenophyllales	Sphenophyllaceae	family	Sphenophyllaceae		Sphenophyllum		sp.					unassigned			4118	United States	Texas		31	-97	298.9	252.17	275.535
11174	H. Sims				Alethopteridae	family	Alethopteridae		Alethopteris		sp.					unassigned			4118	United States	Texas		31	-97	298.9	252.17	275.535
11174	H. Sims					kingdom	Plantae		Pecopteris		sp.					unassigned			4118	United States	Texas		31	-97	298.9	252.17	275.535
11175	H. Sims		Pinopsida	Cordaitanthales		order	Cordaitanthales		Cordaites		principalis					unassigned			4117	United States	Kansas		37	-96	323.2	298.9	311.05
11175	H. Sims				Medullosaceae	family	Medullosaceae		Neuropteris	informal	sp. 1					unassigned			4117	United States	Kansas		37	-96	323.2	298.9	311.05
11175	H. Sims				Sphenopteridae	family	Sphenopteridae		Sphenopteris	cf.	germanica					unassigned			4117	United States	Kansas		37	-96	323.2	298.9	311.05
11175	H. Sims				Calamitaceae	family	Calamitaceae		Calamites		sp.					unassigned			4117	United States	Kansas		37	-96	323.2	298.9	311.05
11175	H. Sims				Sigillariaceae	family	Sigillariaceae		Sigillaria		brardii					wood			4117	United States	Kansas		37	-96	323.2	298.9	311.05
11175	H. Sims		Ginkgoopsida	Callistophytales		unranked clade	Callistophytaceae		Callistophyton		sp.					unassigned			4117	United States	Kansas		37	-96	323.2	298.9	311.05
11175	H. Sims		Pinopsida	Cordaitanthales		order	Cordaitanthales		Samaropsis		fluitans					unassigned			4117	United States	Kansas		37	-96	323.2	298.9	311.05
11175	H. Sims				Medullosaceae	family	Medullosaceae		Neuropteris	informal	sp. 2					unassigned			4117	United States	Kansas		37	-96	323.2	298.9	311.05
11175	H. Sims					kingdom	Plantae		Trigonocarpus		sp.					unassigned			4117	United States	Kansas		37	-96	323.2	298.9	311.05
11175	H. Sims					subkingdom	Plantae		Pachytesta		sp.					unassigned			4117	United States	Kansas		37	-96	323.2	298.9	311.05
11175	H. Sims				Calamitaceae	family	Calamitaceae		Asterophyllites		equisetiformis					unassigned			4117	United States	Kansas		37	-96	323.2	298.9	311.05
11175	H. Sims				Calamitaceae	family	Calamitaceae		Asterophyllites		longifolius					unassigned			4117	United States	Kansas		37	-96	323.2	298.9	311.05
11176	H. Sims		Pinopsida	Cordaitanthales		order	Cordaitanthales		Cordaites		sp.					unassigned			4116	Spain	San Tirso		43.3	-5.7	306.95	295	300.975
11176	H. Sims				Medullosaceae	family	Medullosaceae		Neuropteris	cf.	zeilleri					unassigned			4116	Spain	San Tirso		43.3	-5.7	306.95	295	300.975
11176	H. Sims				Sphenopteridae	family	Sphenopteridae		Sphenopteris		sp.					unassigned			4116	Spain	San Tirso		43.3	-5.7	306.95	295	300.975
11176	H. Sims					kingdom	Plantae		Pecopteris		spp.					unassigned			4116	Spain	San Tirso		43.3	-5.7	306.95	295	300.975
11176	H. Sims				Medullosaceae	family	Medullosaceae		Neuropteris		praedentata					unassigned			4116	Spain	San Tirso		43.3	-5.7	306.95	295	300.975
11176	H. Sims		Equisetopsida	Sphenophyllales	Sphenophyllaceae	family	Sphenophyllaceae		Sphenophyllum		oblongifolium					unassigned			4116	Spain	San Tirso		43.3	-5.7	306.95	295	300.975
11176	H. Sims				Sphenopteridae	family	Sphenopteridae		Sphenopteris	cf.	lescuriana					unassigned			4116	Spain	San Tirso		43.3	-5.7	306.95	295	300.975
11176	H. Sims				Sphenopteridae	family	Sphenopteridae		Sphenopteris		pachypteroides					unassigned			4116	Spain	San Tirso		43.3	-5.7	306.95	295	300.975
11176	H. Sims				Medullosaceae	family	Medullosaceae		Neuropteris		neuropteroides					unassigned			4116	Spain	San Tirso		43.3	-5.7	306.95	295	300.975
11177	H. Sims					kingdom	Plantae		Pecopteris		sp.					unassigned			4119	Spain			38.6833	-4.11667	306.95	298.9	302.925
11177	H. Sims				Calamitaceae	family	Calamitaceae		Calamites		sp.					unassigned			4119	Spain			38.6833	-4.11667	306.95	298.9	302.925
11177	H. Sims		Equisetopsida	Sphenophyllales	Sphenophyllaceae	family	Sphenophyllaceae		Sphenophyllum		sp.					unassigned			4119	Spain			38.6833	-4.11667	306.95	298.9	302.925
11178	H. Sims					kingdom	Plantae		Pecopteris		sp.					unassigned			4119	Spain	Ciudad Real		38	-3	306.95	298.9	302.925
11178	H. Sims				Calamitaceae	family	Calamitaceae		Calamites		sp.					unassigned			4119	Spain	Ciudad Real		38	-3	306.95	298.9	302.925
11178	H. Sims		Equisetopsida	Sphenophyllales	Sphenophyllaceae	family	Sphenophyllaceae		Sphenophyllum		sp.					unassigned			4119	Spain	Ciudad Real		38	-3	306.95	298.9	302.925
11178	H. Sims				Sigillariaceae	family	Sigillariaceae		Sigillaria		sp.					unassigned			4119	Spain	Ciudad Real		38	-3	306.95	298.9	302.925
11180	H. Sims		Pinopsida	Cordaitanthales		order	Cordaitanthales		Cordaites		sp.					unassigned			4120	Spain	Cuenca	Henarejos	40	-2	306.95	298.9	302.925
11180	H. Sims				Sphenopteridae	family	Sphenopteridae		Sphenopteris		sp.					unassigned			4120	Spain	Cuenca	Henarejos	40	-2	306.95	298.9	302.925
11180	H. Sims					kingdom	Plantae		Pecopteris		sp.					unassigned			4120	Spain	Cuenca	Henarejos	40	-2	306.95	298.9	302.925
11180	H. Sims				Calamitaceae	family	Calamitaceae		Calamites		sp.					unassigned			4120	Spain	Cuenca	Henarejos	40	-2	306.95	298.9	302.925
11180	H. Sims		Equisetopsida	Sphenophyllales	Sphenophyllaceae	family	Sphenophyllaceae		Sphenophyllum		sp.					unassigned			4120	Spain	Cuenca	Henarejos	40	-2	306.95	298.9	302.925
11180	H. Sims				Sigillariaceae	family	Sigillariaceae		Sigillaria		sp.					unassigned			4120	Spain	Cuenca	Henarejos	40	-2	306.95	298.9	302.925
11180	H. Sims				Lepidodendraceae	family	Lepidodendraceae		Lepidodendron		sp.					unassigned			4120	Spain	Cuenca	Henarejos	40	-2	306.95	298.9	302.925
11182	H. Sims					kingdom	Plantae		Asterotheca		arborescens					unassigned			4122	United States	Kansas	Douglas	38	-95	323.2	298.9	311.05
11182	H. Sims				Medullosaceae	family	Medullosaceae		Neuropteris		scheuchzeri					unassigned			4122	United States	Kansas	Douglas	38	-95	323.2	298.9	311.05
11183	H. Sims		Pinopsida	Cordaitanthales		order	Cordaitanthales		Samaropsis		hesperius					unassigned			4123	United States	Colorado	Eagle	39	-106	358.9	298.9	328.9
11184	H. Sims				Medullosaceae	family	Medullosaceae		Neuropteris		sp.					unassigned			4118	United States	Illinois		39	-87	358.9	252.17	305.535
11184	H. Sims					kingdom	Plantae		Pecopteris		sp.					unassigned			4118	United States	Illinois		39	-87	358.9	252.17	305.535
11184	H. Sims				Calamitaceae	family	Calamitaceae		Calamites		sp.					unassigned			4118	United States	Illinois		39	-87	358.9	252.17	305.535
11185	H. Sims				Medullosaceae	family	Medullosaceae		Neuropteris		sp.					unassigned			4124	Spain			42.8833	-4.25	358.9	298.9	328.9
11185	H. Sims				Sphenopteridae	family	Sphenopteridae		Sphenopteris		sp.					unassigned			4124	Spain			42.8833	-4.25	358.9	298.9	328.9
11185	H. Sims		Ginkgoopsida	Callistophytales		unranked clade	Callistophytaceae		Dicksonites		sp.					unassigned			4124	Spain			42.8833	-4.25	358.9	298.9	328.9
11185	H. Sims				Calamitaceae	family	Calamitaceae		Calamites		sp.					unassigned			4124	Spain			42.8833	-4.25	358.9	298.9	328.9
11185	H. Sims				Alethopteridae	family	Alethopteridae		Alethopteris		sp.					unassigned			4124	Spain			42.8833	-4.25	358.9	298.9	328.9
11186	H. Sims		Pinopsida	Cordaitanthales		order	Cordaitanthales		Cordaites		sp.					unassigned			4124	Spain			40	-3	358.9	298.9	328.9
11186	H. Sims				Medullosaceae	family	Medullosaceae		Neuropteris		sp.					unassigned			4124	Spain			40	-3	358.9	298.9	328.9
11186	H. Sims					kingdom	Plantae		Pecopteris		sp.					unassigned			4124	Spain			40	-3	358.9	298.9	328.9
11186	H. Sims		Ginkgoopsida	Callistophytales		unranked clade	Callistophytaceae		Dicksonites		sp.					unassigned			4124	Spain			40	-3	358.9	298.9	328.9
11186	H. Sims				Calamitaceae	family	Calamitaceae		Calamites		sp.					unassigned			4124	Spain			40	-3	358.9	298.9	328.9
11186	H. Sims		Equisetopsida	Sphenophyllales	Sphenophyllaceae	family	Sphenophyllaceae		Sphenophyllum		sp.					unassigned			4124	Spain			40	-3	358.9	298.9	328.9
11186	H. Sims				Alethopteridae	family	Alethopteridae		Alethopteris		sp.					unassigned			4124	Spain			40	-3	358.9	298.9	328.9
11187	H. Sims				Calamitaceae	genus	Calamites		Calamites		suckowii					unassigned			4125	United States	Ohio	Columbiana	40.6167	-80.5833	311.45	300.2	305.825
11187	H. Sims				Calamitaceae	family	Calamitaceae	cf.	Calamostachys		sp.					unassigned			4125	United States	Ohio	Columbiana	40.6167	-80.5833	311.45	300.2	305.825
11187	H. Sims		Equisetopsida	Sphenophyllales	Sphenophyllaceae	family	Sphenophyllaceae		Sphenophyllum		majus					unassigned			4125	United States	Ohio	Columbiana	40.6167	-80.5833	311.45	300.2	305.825
11187	H. Sims		Equisetopsida	Sphenophyllales	Sphenophyllaceae	family	Sphenophyllaceae		Sphenophyllum		oblongifolium					unassigned			4125	United States	Ohio	Columbiana	40.6167	-80.5833	311.45	300.2	305.825
11187	H. Sims					kingdom	Plantae		Pecopteris		arborescens					unassigned			4125	United States	Ohio	Columbiana	40.6167	-80.5833	311.45	300.2	305.825
11187	H. Sims					kingdom	Plantae		Pecopteris		candolleana					unassigned			4125	United States	Ohio	Columbiana	40.6167	-80.5833	311.45	300.2	305.825
11187	H. Sims					kingdom	Plantae	cf.	Pecopteris		cyathea					unassigned			4125	United States	Ohio	Columbiana	40.6167	-80.5833	311.45	300.2	305.825
11187	H. Sims					kingdom	Plantae		Pecopteris		hemitelioides					unassigned			4125	United States	Ohio	Columbiana	40.6167	-80.5833	311.45	300.2	305.825
11187	H. Sims					kingdom	Plantae		Pecopteris		lamuriana					unassigned			4125	United States	Ohio	Columbiana	40.6167	-80.5833	311.45	300.2	305.825
11187	H. Sims					kingdom	Plantae		Pecopteris		miltonii					unassigned			4125	United States	Ohio	Columbiana	40.6167	-80.5833	311.45	300.2	305.825
11187	H. Sims					kingdom	Plantae		Pecopteris		unita					unassigned			4125	United States	Ohio	Columbiana	40.6167	-80.5833	311.45	300.2	305.825
11187	H. Sims				Alethopteridae	family	Alethopteridae		Alethopteris		sp.					unassigned			4125	United States	Ohio	Columbiana	40.6167	-80.5833	311.45	300.2	305.825
11187	H. Sims				Neuropteridae	family	Neuropteridae		Cyclopteris		orbicularis					unassigned			4125	United States	Ohio	Columbiana	40.6167	-80.5833	311.45	300.2	305.825
11187	H. Sims				Neuropteridae	family	Neuropteridae		Cyclopteris		trichomanoides					unassigned			4125	United States	Ohio	Columbiana	40.6167	-80.5833	311.45	300.2	305.825
11187	H. Sims				Medullosaceae	family	Medullosaceae		Neuropteris		heterophylla					unassigned			4125	United States	Ohio	Columbiana	40.6167	-80.5833	311.45	300.2	305.825
11187	H. Sims				Medullosaceae	family	Medullosaceae		Neuropteris		ovata					unassigned			4125	United States	Ohio	Columbiana	40.6167	-80.5833	311.45	300.2	305.825
11187	H. Sims				Sphenopteridae	genus	Sphenopteris		Sphenopteris	cf.	elegans					unassigned			4125	United States	Ohio	Columbiana	40.6167	-80.5833	311.45	300.2	305.825
11187	H. Sims				Sphenopteridae	family	Sphenopteridae		Sphenopteris		minutisecta					unassigned			4125	United States	Ohio	Columbiana	40.6167	-80.5833	311.45	300.2	305.825
11187	H. Sims		Pinopsida	Cordaitanthales		order	Cordaitanthales		Cordaites	cf.	principalis					unassigned			4125	United States	Ohio	Columbiana	40.6167	-80.5833	311.45	300.2	305.825
11187	H. Sims					kingdom	Plantae		Asterotheca		sp.					unassigned			4125	United States	Ohio	Columbiana	40.6167	-80.5833	311.45	300.2	305.825
11187	H. Sims				Medullosaceae	family	Medullosaceae		Neuropteris		scheuchzeri					unassigned			4125	United States	Ohio	Columbiana	40.6167	-80.5833	311.45	300.2	305.825
11188	H. Sims					kingdom	Plantae		Cyperites		sp.					unassigned			4125	United States	Ohio	Columbiana	40.6167	-80.5833	311.45	300.2	305.825
11188	H. Sims				Lepidodendraceae	family	Lepidodendraceae		Lepidostrobophyllum		spp.					unassigned			4125	United States	Ohio	Columbiana	40.6167	-80.5833	311.45	300.2	305.825
11188	H. Sims				Sigillariaceae	family	Sigillariaceae		Sigillaria		brardii					unassigned			4125	United States	Ohio	Columbiana	40.6167	-80.5833	311.45	300.2	305.825
11188	H. Sims				Calamitaceae	genus	Calamites		Calamites		suckowii					unassigned			4125	United States	Ohio	Columbiana	40.6167	-80.5833	311.45	300.2	305.825
11188	H. Sims					kingdom	Plantae		Asterotheca		sp.					unassigned			4125	United States	Ohio	Columbiana	40.6167	-80.5833	311.45	300.2	305.825
11188	H. Sims					kingdom	Plantae		Pecopteris		candolleana					unassigned			4125	United States	Ohio	Columbiana	40.6167	-80.5833	311.45	300.2	305.825
11188	H. Sims					kingdom	Plantae		Pecopteris		unita					unassigned			4125	United States	Ohio	Columbiana	40.6167	-80.5833	311.45	300.2	305.825
11188	H. Sims				Alethopteridae	family	Alethopteridae		Alethopteris		sp.					unassigned			4125	United States	Ohio	Columbiana	40.6167	-80.5833	311.45	300.2	305.825
11188	H. Sims				Neuropteridae	family	Neuropteridae		Cyclopteris		orbicularis					unassigned			4125	United States	Ohio	Columbiana	40.6167	-80.5833	311.45	300.2	305.825
11188	H. Sims				Medullosaceae	family	Medullosaceae		Neuropteris		heterophylla					unassigned			4125	United States	Ohio	Columbiana	40.6167	-80.5833	311.45	300.2	305.825
11188	H. Sims				Medullosaceae	family	Medullosaceae		Neuropteris		ovata					unassigned			4125	United States	Ohio	Columbiana	40.6167	-80.5833	311.45	300.2	305.825
11188	H. Sims				Medullosaceae	family	Medullosaceae		Neuropteris		scheuchzeri					unassigned			4125	United States	Ohio	Columbiana	40.6167	-80.5833	311.45	300.2	305.825
11188	H. Sims			Cordaitales	Cordaitaceae	family	Cordaitaceae		Artisia		sp.					unassigned			4125	United States	Ohio	Columbiana	40.6167	-80.5833	311.45	300.2	305.825
11188	H. Sims		Pinopsida	Cordaitanthales		order	Cordaitanthales		Cordaites	cf.	principalis					unassigned			4125	United States	Ohio	Columbiana	40.6167	-80.5833	311.45	300.2	305.825
11188	H. Sims		Pinopsida	Cordaitanthales		order	Cordaitanthales		Samaropsis		sp.					seed/fruit			4125	United States	Ohio	Columbiana	40.6167	-80.5833	311.45	300.2	305.825
11189	H. Sims		Pinopsida	Cordaitanthales		order	Cordaitanthales		Cordaites		sp.					unassigned			4126	United States	Illinois	Grundy	41	-88	318.1	306.95	312.525
11189	H. Sims				Medullosaceae	family	Medullosaceae		Neuropteris		sp.					unassigned			4126	United States	Illinois	Grundy	41	-88	318.1	306.95	312.525
11189	H. Sims				Sphenopteridae	family	Sphenopteridae		Sphenopteris		sp.					unassigned			4126	United States	Illinois	Grundy	41	-88	318.1	306.95	312.525
11189	H. Sims					kingdom	Plantae		Pecopteris		sp.					unassigned			4126	United States	Illinois	Grundy	41	-88	318.1	306.95	312.525
11189	H. Sims		Ginkgoopsida	Callistophytales		unranked clade	Callistophytaceae		Dicksonites		sp.					unassigned			4126	United States	Illinois	Grundy	41	-88	318.1	306.95	312.525
11189	H. Sims				Sigillariaceae	family	Sigillariaceae		Sigillaria		sp.					unassigned			4126	United States	Illinois	Grundy	41	-88	318.1	306.95	312.525
11189	H. Sims				Lepidodendraceae	family	Lepidodendraceae		Lepidodendron		sp.					unassigned			4126	United States	Illinois	Grundy	41	-88	318.1	306.95	312.525
11189	H. Sims				Lepidodendraceae	family	Lepidodendraceae		Lepidophloios		sp.					unassigned			4126	United States	Illinois	Grundy	41	-88	318.1	306.95	312.525
11189	H. Sims				Alethopteridae	family	Alethopteridae		Alethopteris		sp.					unassigned			4126	United States	Illinois	Grundy	41	-88	318.1	306.95	312.525
11189	H. Sims				Medullosaceae	family	Medullosaceae		Mariopteris		sp.					unassigned			4126	United States	Illinois	Grundy	41	-88	318.1	306.95	312.525
11189	H. Sims				Calamitaceae	family	Calamitaceae		Asterophyllites		sp.					unassigned			4126	United States	Illinois	Grundy	41	-88	318.1	306.95	312.525
11190	H. Sims		Pinopsida	Cordaitanthales		order	Cordaitanthales		Cordaites		sp.					unassigned			4126	United States	Illinois	Knox	40	-90	323.2	298.9	311.05
11190	H. Sims				Medullosaceae	family	Medullosaceae		Neuropteris		sp.					unassigned			4126	United States	Illinois	Knox	40	-90	323.2	298.9	311.05
11190	H. Sims				Sphenopteridae	family	Sphenopteridae		Sphenopteris		sp.					unassigned			4126	United States	Illinois	Knox	40	-90	323.2	298.9	311.05
11190	H. Sims					kingdom	Plantae		Pecopteris		sp.					unassigned			4126	United States	Illinois	Knox	40	-90	323.2	298.9	311.05
11190	H. Sims		Equisetopsida	Sphenophyllales	Sphenophyllaceae	family	Sphenophyllaceae		Sphenophyllum		sp.					unassigned			4126	United States	Illinois	Knox	40	-90	323.2	298.9	311.05
11190	H. Sims				Sigillariaceae	family	Sigillariaceae		Sigillaria		sp.					unassigned			4126	United States	Illinois	Knox	40	-90	323.2	298.9	311.05
11190	H. Sims				Lepidodendraceae	family	Lepidodendraceae		Lepidophloios		sp.					unassigned			4126	United States	Illinois	Knox	40	-90	323.2	298.9	311.05
11190	H. Sims				Alethopteridae	family	Alethopteridae		Alethopteris		sp.					unassigned			4126	United States	Illinois	Knox	40	-90	323.2	298.9	311.05
11190	H. Sims				Medullosaceae	family	Medullosaceae		Mariopteris		sp.					unassigned			4126	United States	Illinois	Knox	40	-90	323.2	298.9	311.05
11190	H. Sims				Calamitaceae	family	Calamitaceae		Asterophyllites		sp.					unassigned			4126	United States	Illinois	Knox	40	-90	323.2	298.9	311.05
11192	H. Sims				Medullosaceae	family	Medullosaceae		Neuropteris		sp.					unassigned			4127	United States	Indiana		39	-87	313.8	306.95	310.375
11192	H. Sims					kingdom	Plantae		Pecopteris		sp.					unassigned			4127	United States	Indiana		39	-87	313.8	306.95	310.375
11192	H. Sims				Calamitaceae	family	Calamitaceae		Calamites		sp.					unassigned			4127	United States	Indiana		39	-87	313.8	306.95	310.375
11192	H. Sims		Equisetopsida	Sphenophyllales	Sphenophyllaceae	family	Sphenophyllaceae		Sphenophyllum		sp.					unassigned			4127	United States	Indiana		39	-87	313.8	306.95	310.375
11192	H. Sims				Lepidodendraceae	family	Lepidodendraceae		Lepidodendron		sp.					unassigned			4127	United States	Indiana		39	-87	313.8	306.95	310.375
11192	H. Sims				Alethopteridae	family	Alethopteridae		Alethopteris		sp.					unassigned			4127	United States	Indiana		39	-87	313.8	306.95	310.375
11192	H. Sims				Medullosaceae	family	Medullosaceae		Mariopteris		sp.					unassigned			4127	United States	Indiana		39	-87	313.8	306.95	310.375
11193	H. Sims		Pinopsida	Cordaitanthales		order	Cordaitanthales		Cordaites		communis					unassigned			4123	United States	Illinois	Jackson	37.7667	-89.3333	311.45	298.9	305.175
11193	H. Sims				Medullosaceae	family	Medullosaceae		Neuropteris		ovata					unassigned			4123	United States	Illinois	Jackson	37.7667	-89.3333	311.45	298.9	305.175
11193	H. Sims					kingdom	Plantae		Pecopteris		vestita					unassigned			4123	United States	Illinois	Jackson	37.7667	-89.3333	311.45	298.9	305.175
11193	H. Sims				Calamitaceae	genus	Calamites		Calamites		suckowii					unassigned			4123	United States	Illinois	Jackson	37.7667	-89.3333	311.45	298.9	305.175
11193	H. Sims		Equisetopsida	Sphenophyllales	Sphenophyllaceae	family	Sphenophyllaceae		Sphenophyllum		emarginatum					unassigned			4123	United States	Illinois	Jackson	37.7667	-89.3333	311.45	298.9	305.175
11193	H. Sims				Lepidodendraceae	family	Lepidodendraceae		Lepidodendron		oblongifolium					unassigned			4123	United States	Illinois	Jackson	37.7667	-89.3333	311.45	298.9	305.175
11193	H. Sims				Alethopteridae	family	Alethopteridae		Alethopteris		serlii					unassigned			4123	United States	Illinois	Jackson	37.7667	-89.3333	311.45	298.9	305.175
11193	H. Sims				Medullosaceae	family	Medullosaceae		Mariopteris		occidentalis					unassigned			4123	United States	Illinois	Jackson	37.7667	-89.3333	311.45	298.9	305.175
11193	H. Sims				Medullosaceae	family	Medullosaceae		Mariopteris		sillimanni					unassigned			4123	United States	Illinois	Jackson	37.7667	-89.3333	311.45	298.9	305.175
11193	H. Sims				Medullosaceae	family	Medullosaceae		Neuropteris		scheuchzeri					unassigned			4123	United States	Illinois	Jackson	37.7667	-89.3333	311.45	298.9	305.175
11193	H. Sims				Medullosaceae	family	Medullosaceae		Neuropteris		rarinervis					unassigned			4123	United States	Illinois	Jackson	37.7667	-89.3333	311.45	298.9	305.175
11193	H. Sims				Medullosaceae	family	Medullosaceae		Neuropteris		clarksoni					unassigned			4123	United States	Illinois	Jackson	37.7667	-89.3333	311.45	298.9	305.175
11193	H. Sims					kingdom	Plantae		Stigmaria		ficoides					unassigned			4123	United States	Illinois	Jackson	37.7667	-89.3333	311.45	298.9	305.175
11194	H. Sims				Medullosaceae	family	Medullosaceae		Neuropteris		sp.					unassigned			4109	United States	New Mexico		35	-106	323.2	298.9	311.05
11194	H. Sims				Calamitaceae	family	Calamitaceae		Calamites		sp.					unassigned			4109	United States	New Mexico		35	-106	323.2	298.9	311.05
11194	H. Sims		Equisetopsida	Sphenophyllales	Sphenophyllaceae	family	Sphenophyllaceae		Sphenophyllum		cuneifolium					unassigned			4109	United States	New Mexico		35	-106	323.2	298.9	311.05
11194	H. Sims				Sigillariaceae	family	Sigillariaceae		Sigillaria		sp.					unassigned			4109	United States	New Mexico		35	-106	323.2	298.9	311.05
11194	H. Sims				Calamitaceae	family	Calamitaceae		Asterophyllites		sp.					unassigned			4109	United States	New Mexico		35	-106	323.2	298.9	311.05
11194	H. Sims				Neuropteridae	family	Neuropteridae		Cyclopteris		sp.					unassigned			4109	United States	New Mexico		35	-106	323.2	298.9	311.05
11195	H. Sims				Medullosaceae	family	Medullosaceae		Neuropteris		sp.					unassigned			4118	United States	Oklahoma		35	-97	298.9	298.9	298.9
11195	H. Sims				Sphenopteridae	family	Sphenopteridae		Sphenopteris		sp.					unassigned			4118	United States	Oklahoma		35	-97	298.9	298.9	298.9
11195	H. Sims					kingdom	Plantae		Pecopteris		sp.					unassigned			4118	United States	Oklahoma		35	-97	298.9	298.9	298.9
11195	H. Sims				Calamitaceae	family	Calamitaceae		Calamites		sp.					unassigned			4118	United States	Oklahoma		35	-97	298.9	298.9	298.9
11195	H. Sims		Equisetopsida	Sphenophyllales	Sphenophyllaceae	family	Sphenophyllaceae		Sphenophyllum		sp.					unassigned			4118	United States	Oklahoma		35	-97	298.9	298.9	298.9
11195	H. Sims				Sigillariaceae	family	Sigillariaceae		Sigillaria		sp.					unassigned			4118	United States	Oklahoma		35	-97	298.9	298.9	298.9
11195	H. Sims				Alethopteridae	family	Alethopteridae		Alethopteris		sp.					unassigned			4118	United States	Oklahoma		35	-97	298.9	298.9	298.9
11195	H. Sims				Medullosaceae	family	Medullosaceae		Mariopteris		sp.					unassigned			4118	United States	Oklahoma		35	-97	298.9	298.9	298.9
11196	H. Sims					kingdom	Plantae		Knorria		sp.					axis			4128	United States	Missouri		38	-93	313.8	298.9	306.35
11196	H. Sims				Lepidodendraceae	family	Lepidodendraceae		Lepidophloios		vaningeni					axis			4128	United States	Missouri		38	-93	313.8	298.9	306.35
11196	H. Sims				Lepidodendraceae	family	Lepidodendraceae		Lepidophloios		sp.					leaf			4128	United States	Missouri		38	-93	313.8	298.9	306.35
11196	H. Sims				Lepidodendraceae	family	Lepidodendraceae		Lepidostrobophyllum		jenneyi					leaf			4128	United States	Missouri		38	-93	313.8	298.9	306.35
11196	H. Sims				Lepidodendraceae	family	Lepidodendraceae		Lepidostrobophyllum		missouriense					leaf			4128	United States	Missouri		38	-93	313.8	298.9	306.35
11196	H. Sims				Lepidodendraceae	family	Lepidodendraceae		Lepidostrobophyllum		sp.					leaf			4128	United States	Missouri		38	-93	313.8	298.9	306.35
11196	H. Sims			Cordaitales	Cordaitaceae	family	Cordaitaceae		Artisia		transversa					wood			4128	United States	Missouri		38	-93	313.8	298.9	306.35
11196	H. Sims		Pinopsida	Cordaitanthales		order	Cordaitanthales		Cordaites		crassinervis					leaf			4128	United States	Missouri		38	-93	313.8	298.9	306.35
11196	H. Sims		Pinopsida	Cordaitanthales		order	Cordaitanthales		Cordaites		principalis					leaf			4128	United States	Missouri		38	-93	313.8	298.9	306.35
11196	H. Sims				Calamitaceae	family	Calamitaceae		Asterophyllites		equisetiformis					leaf	axis		4128	United States	Missouri		38	-93	313.8	298.9	306.35
11196	H. Sims				Calamitaceae	family	Calamitaceae		Calamites		carinatus					axis			4128	United States	Missouri		38	-93	313.8	298.9	306.35
11196	H. Sims				Calamitaceae	family	Calamitaceae		Calamites		cistii					axis			4128	United States	Missouri		38	-93	313.8	298.9	306.35
11196	H. Sims				Calamitaceae	family	Calamitaceae		Calamites		cruciatus					axis			4128	United States	Missouri		38	-93	313.8	298.9	306.35
11196	H. Sims				Calamitaceae	genus	Calamites		Calamites		suckowii					axis			4128	United States	Missouri		38	-93	313.8	298.9	306.35
11196	H. Sims				Calamitaceae	family	Calamitaceae		Calamostachys		paniculata					seed repro			4128	United States	Missouri		38	-93	313.8	298.9	306.35
11196	H. Sims				Calamitaceae	family	Calamitaceae		Calamostachys		tuberculata					seed repro			4128	United States	Missouri		38	-93	313.8	298.9	306.35
11196	H. Sims		Equisetopsida	Sphenophyllales	Sphenophyllaceae	family	Sphenophyllaceae		Sphenophyllum		emarginatum					leaf			4128	United States	Missouri		38	-93	313.8	298.9	306.35
11196	H. Sims		Equisetopsida	Sphenophyllales	Sphenophyllaceae	family	Sphenophyllaceae		Sphenophyllum		fasciculatum					leaf	axis		4128	United States	Missouri		38	-93	313.8	298.9	306.35
11196	H. Sims		Equisetopsida	Sphenophyllales	Sphenophyllaceae	family	Sphenophyllaceae		Sphenophyllum		longifolium					leaf			4128	United States	Missouri		38	-93	313.8	298.9	306.35
11196	H. Sims				Alethopteridae	family	Alethopteridae		Alethopteris		davreuxi					leaf			4128	United States	Missouri		38	-93	313.8	298.9	306.35
11196	H. Sims				Alethopteridae	family	Alethopteridae		Alethopteris		decurrens					leaf			4128	United States	Missouri		38	-93	313.8	298.9	306.35
11196	H. Sims				Alethopteridae	family	Alethopteridae		Alethopteris		grandini					leaf			4128	United States	Missouri		38	-93	313.8	298.9	306.35
11196	H. Sims				Alethopteridae	family	Alethopteridae		Alethopteris		serlii					leaf			4128	United States	Missouri		38	-93	313.8	298.9	306.35
11196	H. Sims				Alethopteridae	genus	Alethopteris		Alethopteris		valida					leaf			4128	United States	Missouri		38	-93	313.8	298.9	306.35
11196	H. Sims		Ginkgoopsida	Callistophytales		unranked clade	Callistophytaceae		Eremopteris		bilobata					leaf			4128	United States	Missouri		38	-93	313.8	298.9	306.35
11196	H. Sims				Sphenopteridae	family	Sphenopteridae		Sphenopteris		mixta					leaf			4128	United States	Missouri		38	-93	313.8	298.9	306.35
11196	H. Sims				Sphenopteridae	family	Sphenopteridae		Sphenopteris	?	obtusiloba					leaf			4128	United States	Missouri		38	-93	313.8	298.9	306.35
11196	H. Sims				Sphenopteridae	family	Sphenopteridae		Sphenopteris		sp.					leaf			4128	United States	Missouri		38	-93	313.8	298.9	306.35
11196	H. Sims					kingdom	Plantae		Asterotheca		sp.					leaf			4128	United States	Missouri		38	-93	313.8	298.9	306.35
11196	H. Sims				Medullosaceae	family	Medullosaceae		Mariopteris		dicipiens					leaf			4128	United States	Missouri		38	-93	313.8	298.9	306.35
11196	H. Sims				Medullosaceae	family	Medullosaceae		Mariopteris		spiniosa					leaf			4128	United States	Missouri		38	-93	313.8	298.9	306.35
11196	H. Sims				Medullosaceae	family	Medullosaceae		Mariopteris		sphenopteroides					leaf			4128	United States	Missouri		38	-93	313.8	298.9	306.35
11196	H. Sims					kingdom	Plantae		Pecopteris		clintoni					leaf			4128	United States	Missouri		38	-93	313.8	298.9	306.35
11196	H. Sims					kingdom	Plantae		Pecopteris		dentata					leaf			4128	United States	Missouri		38	-93	313.8	298.9	306.35
11196	H. Sims					kingdom	Plantae		Pecopteris		pseudovestita					leaf			4128	United States	Missouri		38	-93	313.8	298.9	306.35
11196	H. Sims				Neuropteridae	family	Neuropteridae		Cyclopteris		trichomanoides					leaf			4128	United States	Missouri		38	-93	313.8	298.9	306.35
11196	H. Sims				Medullosaceae	family	Medullosaceae		Neuropteris		caudata					leaf			4128	United States	Missouri		38	-93	313.8	298.9	306.35
11196	H. Sims				Medullosaceae	family	Medullosaceae		Neuropteris	n. sp.	elacerata					leaf			4128	United States	Missouri		38	-93	313.8	298.9	306.35
11196	H. Sims				Medullosaceae	family	Medullosaceae		Neuropteris		heterophylla					leaf			4128	United States	Missouri		38	-93	313.8	298.9	306.35
11196	H. Sims				Medullosaceae	family	Medullosaceae		Neuropteris		missouriensis					leaf			4128	United States	Missouri		38	-93	313.8	298.9	306.35
11196	H. Sims				Medullosaceae	family	Medullosaceae		Neuropteris		ovata					leaf			4128	United States	Missouri		38	-93	313.8	298.9	306.35
11196	H. Sims				Medullosaceae	family	Medullosaceae		Neuropteris		scheuchzeri					leaf			4128	United States	Missouri		38	-93	313.8	298.9	306.35
11196	H. Sims					kingdom	Plantae		Holcospermum		sp.					seed/fruit			4128	United States	Missouri		38	-93	313.8	298.9	306.35
11197	H. Sims				Lepidodendraceae	genus	Lepidodendron		Lepidodendron		aculeatum					axis			4129	United States	Indiana	Greene	39.1333	-87.0167	358.9	298.9	328.9
11197	H. Sims				Lepidodendraceae	family	Lepidodendraceae		Lepidodendron		dichotomum					axis			4129	United States	Indiana	Greene	39.1333	-87.0167	358.9	298.9	328.9
11197	H. Sims				Lepidodendraceae	family	Lepidodendraceae		Lepidodendron	?	lanceolatum					axis			4129	United States	Indiana	Greene	39.1333	-87.0167	358.9	298.9	328.9
11197	H. Sims				Lepidodendraceae	family	Lepidodendraceae		Lepidodendron		latifolium					axis			4129	United States	Indiana	Greene	39.1333	-87.0167	358.9	298.9	328.9
11197	H. Sims				Lepidodendraceae	family	Lepidodendraceae		Lepidodendron		modulatum					axis			4129	United States	Indiana	Greene	39.1333	-87.0167	358.9	298.9	328.9
11197	H. Sims				Lepidodendraceae	genus	Lepidodendron		Lepidodendron		obovatum					axis			4129	United States	Indiana	Greene	39.1333	-87.0167	358.9	298.9	328.9
11197	H. Sims				Lepidodendraceae	family	Lepidodendraceae		Lepidodendron		ophiurus					axis			4129	United States	Indiana	Greene	39.1333	-87.0167	358.9	298.9	328.9
11197	H. Sims				Lepidodendraceae	family	Lepidodendraceae		Lepidodendron		vestitum					axis			4129	United States	Indiana	Greene	39.1333	-87.0167	358.9	298.9	328.9
11197	H. Sims				Lepidodendraceae	family	Lepidodendraceae		Lepidodendron		wortheni					axis			4129	United States	Indiana	Greene	39.1333	-87.0167	358.9	298.9	328.9
11197	H. Sims				Lepidodendraceae	family	Lepidodendraceae		Lepidostrobus	cf.	incertus					non-seed repro			4129	United States	Indiana	Greene	39.1333	-87.0167	358.9	298.9	328.9
11197	H. Sims				Lepidodendraceae	family	Lepidodendraceae		Lepidostrobus		variabilis					non-seed repro			4129	United States	Indiana	Greene	39.1333	-87.0167	358.9	298.9	328.9
11197	H. Sims				Lepidodendraceae	family	Lepidodendraceae		Lepidostrobophyllum		ovatifolius					non-seed repro			4129	United States	Indiana	Greene	39.1333	-87.0167	358.9	298.9	328.9
11197	H. Sims				Sigillariaceae	family	Sigillariaceae		Sigillaria		brardii					axis			4129	United States	Indiana	Greene	39.1333	-87.0167	358.9	298.9	328.9
11197	H. Sims				Sigillariaceae	family	Sigillariaceae		Sigillaria		davreuxi					axis			4129	United States	Indiana	Greene	39.1333	-87.0167	358.9	298.9	328.9
11197	H. Sims				Sigillariaceae	family	Sigillariaceae		Sigillaria	?	kidstoni					axis			4129	United States	Indiana	Greene	39.1333	-87.0167	358.9	298.9	328.9
11197	H. Sims				Sigillariaceae	family	Sigillariaceae		Sigillaria		scutellata					axis			4129	United States	Indiana	Greene	39.1333	-87.0167	358.9	298.9	328.9
11197	H. Sims				Calamitaceae	family	Calamitaceae		Asterophyllites		equisetiformis					axis	leaf		4129	United States	Indiana	Greene	39.1333	-87.0167	358.9	298.9	328.9
11197	H. Sims				Calamitaceae	family	Calamitaceae		Calamites		cruciatus					axis			4129	United States	Indiana	Greene	39.1333	-87.0167	358.9	298.9	328.9
11197	H. Sims				Calamitaceae	genus	Calamites		Calamites		suckowii					axis			4129	United States	Indiana	Greene	39.1333	-87.0167	358.9	298.9	328.9
11197	H. Sims				Calamitaceae	family	Calamitaceae		Calamostachys		sp.					non-seed repro			4129	United States	Indiana	Greene	39.1333	-87.0167	358.9	298.9	328.9
11197	H. Sims				Calamitaceae	family	Calamitaceae		Calamostachys	?	paniculata					non-seed repro			4129	United States	Indiana	Greene	39.1333	-87.0167	358.9	298.9	328.9
11197	H. Sims				Calamitaceae	family	Calamitaceae		Calamostachys		superba					non-seed repro			4129	United States	Indiana	Greene	39.1333	-87.0167	358.9	298.9	328.9
11197	H. Sims				Calamitaceae	family	Calamitaceae		Calamostachys		tuberculata					non-seed repro			4129	United States	Indiana	Greene	39.1333	-87.0167	358.9	298.9	328.9
11197	H. Sims		Equisetopsida	Sphenophyllales	Sphenophyllaceae	family	Sphenophyllaceae		Sphenophyllum		cuneifolium					leaf			4129	United States	Indiana	Greene	39.1333	-87.0167	358.9	298.9	328.9
11197	H. Sims		Equisetopsida	Sphenophyllales	Sphenophyllaceae	family	Sphenophyllaceae		Sphenophyllum		emarginatum					leaf			4129	United States	Indiana	Greene	39.1333	-87.0167	358.9	298.9	328.9
11197	H. Sims		Equisetopsida	Sphenophyllales	Sphenophyllaceae	family	Sphenophyllaceae		Sphenophyllum		hauchecornei					non-seed repro			4129	United States	Indiana	Greene	39.1333	-87.0167	358.9	298.9	328.9
11197	H. Sims				Alethopteridae	family	Alethopteridae		Alethopteris		davreuxi					leaf			4129	United States	Indiana	Greene	39.1333	-87.0167	358.9	298.9	328.9
11197	H. Sims				Alethopteridae	family	Alethopteridae		Alethopteris		decurrens					leaf			4129	United States	Indiana	Greene	39.1333	-87.0167	358.9	298.9	328.9
11197	H. Sims				Alethopteridae	family	Alethopteridae		Alethopteris		grandini					leaf			4129	United States	Indiana	Greene	39.1333	-87.0167	358.9	298.9	328.9
11197	H. Sims				Alethopteridae	family	Alethopteridae		Alethopteris		serlii					leaf			4129	United States	Indiana	Greene	39.1333	-87.0167	358.9	298.9	328.9
11197	H. Sims				Sphenopteridae	family	Sphenopteridae		Sphenopteris		broadheadi					leaf	fertile axis		4129	United States	Indiana	Greene	39.1333	-87.0167	358.9	298.9	328.9
11197	H. Sims					kingdom	Plantae		Asterotheca		crenulata					leaf			4129	United States	Indiana	Greene	39.1333	-87.0167	358.9	298.9	328.9
11197	H. Sims					kingdom	Plantae		Asterotheca		cyathea					leaf			4129	United States	Indiana	Greene	39.1333	-87.0167	358.9	298.9	328.9
11197	H. Sims					kingdom	Plantae		Asterotheca		oreopteridia					leaf			4129	United States	Indiana	Greene	39.1333	-87.0167	358.9	298.9	328.9
11197	H. Sims				Medullosaceae	family	Medullosaceae		Mariopteris	?	hymenophylloides					leaf			4129	United States	Indiana	Greene	39.1333	-87.0167	358.9	298.9	328.9
11197	H. Sims				Medullosaceae	family	Medullosaceae		Mariopteris		mazoniana					leaf			4129	United States	Indiana	Greene	39.1333	-87.0167	358.9	298.9	328.9
11197	H. Sims					kingdom	Plantae		Pecopteris		clintoni					leaf			4129	United States	Indiana	Greene	39.1333	-87.0167	358.9	298.9	328.9
11197	H. Sims					kingdom	Plantae		Pecopteris	?	pseudovestita					leaf			4129	United States	Indiana	Greene	39.1333	-87.0167	358.9	298.9	328.9
11197	H. Sims					kingdom	Plantae		Pecopteris	?	serpillifolia					leaf			4129	United States	Indiana	Greene	39.1333	-87.0167	358.9	298.9	328.9
11197	H. Sims				Neuropteridae	family	Neuropteridae		Cyclopteris		sp.					leaf			4129	United States	Indiana	Greene	39.1333	-87.0167	358.9	298.9	328.9
11197	H. Sims				Neuropteridae	family	Neuropteridae		Cyclopteris		orbicularis					leaf			4129	United States	Indiana	Greene	39.1333	-87.0167	358.9	298.9	328.9
11197	H. Sims				Medullosaceae	family	Medullosaceae		Neuropteris		flexuosa					leaf			4129	United States	Indiana	Greene	39.1333	-87.0167	358.9	298.9	328.9
11197	H. Sims				Medullosaceae	family	Medullosaceae		Neuropteris	?	heterophylla					leaf			4129	United States	Indiana	Greene	39.1333	-87.0167	358.9	298.9	328.9
11197	H. Sims				Medullosaceae	family	Medullosaceae		Neuropteris		macrophylla					leaf			4129	United States	Indiana	Greene	39.1333	-87.0167	358.9	298.9	328.9
11197	H. Sims				Medullosaceae	family	Medullosaceae		Neuropteris	?	obliqua					leaf			4129	United States	Indiana	Greene	39.1333	-87.0167	358.9	298.9	328.9
11197	H. Sims				Medullosaceae	family	Medullosaceae		Neuropteris		rarinervis					leaf			4129	United States	Indiana	Greene	39.1333	-87.0167	358.9	298.9	328.9
11197	H. Sims				Medullosaceae	family	Medullosaceae		Neuropteris		scheuchzeri					leaf			4129	United States	Indiana	Greene	39.1333	-87.0167	358.9	298.9	328.9
11197	H. Sims				Medullosaceae	family	Medullosaceae		Neuropteris		tenuifolia					leaf			4129	United States	Indiana	Greene	39.1333	-87.0167	358.9	298.9	328.9
11197	H. Sims					kingdom	Plantae		Whittleseya		sp.					non-seed repro			4129	United States	Indiana	Greene	39.1333	-87.0167	358.9	298.9	328.9
11197	H. Sims					kingdom	Plantae		Holcospermum		sp.					seed/fruit			4129	United States	Indiana	Greene	39.1333	-87.0167	358.9	298.9	328.9
11197	H. Sims					genus	Pachytesta		Pachytesta	cf.	vera					seed/fruit			4129	United States	Indiana	Greene	39.1333	-87.0167	358.9	298.9	328.9
11197	H. Sims					kingdom	Plantae		Trigonocarpus		sp.					seed/fruit			4129	United States	Indiana	Greene	39.1333	-87.0167	358.9	298.9	328.9
11197	H. Sims			Cordaitales	Cordaitaceae	family	Cordaitaceae		Artisia		sp.					axis			4129	United States	Indiana	Greene	39.1333	-87.0167	358.9	298.9	328.9
11197	H. Sims			Cordaitales	Cordaitaceae	family	Cordaitaceae	?	Cordaicarpon		sp.					seed/fruit			4129	United States	Indiana	Greene	39.1333	-87.0167	358.9	298.9	328.9
11197	H. Sims		Pinopsida	Cordaitanthales		order	Cordaitanthales		Cordaites		borassifolius					leaf			4129	United States	Indiana	Greene	39.1333	-87.0167	358.9	298.9	328.9
11197	H. Sims		Pinopsida	Cordaitanthales		order	Cordaitanthales		Cordaites		crassinervis					leaf			4129	United States	Indiana	Greene	39.1333	-87.0167	358.9	298.9	328.9
11197	H. Sims		Pinopsida	Cordaitanthales		order	Cordaitanthales		Cordaites		principalis					leaf			4129	United States	Indiana	Greene	39.1333	-87.0167	358.9	298.9	328.9
11198	H. Sims				Medullosaceae	family	Medullosaceae		Neuropteris		rarinervis					unassigned			4127	United States	Indiana		39	-87	318.1	311.45	314.775
11198	H. Sims				Medullosaceae	family	Medullosaceae		Neuropteris		scheuchzeri					unassigned			4127	United States	Indiana		39	-87	318.1	311.45	314.775
11198	H. Sims				Medullosaceae	family	Medullosaceae		Neuropteris		obliqua					unassigned			4127	United States	Indiana		39	-87	318.1	311.45	314.775
11198	H. Sims				Medullosaceae	family	Medullosaceae		Neuropteris		heterophylla					unassigned			4127	United States	Indiana		39	-87	318.1	311.45	314.775
11198	H. Sims				Medullosaceae	family	Medullosaceae		Mariopteris		nervosa					unassigned			4127	United States	Indiana		39	-87	318.1	311.45	314.775
11198	H. Sims				Alethopteridae	family	Alethopteridae		Alethopteris		serlii					unassigned			4127	United States	Indiana		39	-87	318.1	311.45	314.775
11198	H. Sims				Sphenopteridae	family	Sphenopteridae		Sphenopteris		shatzlarensis					unassigned			4127	United States	Indiana		39	-87	318.1	311.45	314.775
11198	H. Sims					kingdom	Plantae		Pecopteris		miltonii					unassigned			4127	United States	Indiana		39	-87	318.1	311.45	314.775
11198	H. Sims				Lepidodendraceae	genus	Lepidodendron		Lepidodendron		aculeatum					unassigned			4127	United States	Indiana		39	-87	318.1	311.45	314.775
11198	H. Sims				Sigillariaceae	family	Sigillariaceae		Sigillaria	cf.	brardii					unassigned			4127	United States	Indiana		39	-87	318.1	311.45	314.775
11198	H. Sims		Equisetopsida	Sphenophyllales	Sphenophyllaceae	family	Sphenophyllaceae		Sphenophyllum		cuneifolium					unassigned			4127	United States	Indiana		39	-87	318.1	311.45	314.775
11198	H. Sims		Equisetopsida	Sphenophyllales	Sphenophyllaceae	family	Sphenophyllaceae		Sphenophyllum		myriophyllum					unassigned			4127	United States	Indiana		39	-87	318.1	311.45	314.775
11198	H. Sims				Calamitaceae	family	Calamitaceae		Asterophyllites		grandis					unassigned			4127	United States	Indiana		39	-87	318.1	311.45	314.775
11198	H. Sims				Calamitaceae	family	Calamitaceae		Calamostachys		sp.					unassigned			4127	United States	Indiana		39	-87	318.1	311.45	314.775
11198	H. Sims		Pinopsida	Cordaitanthales		order	Cordaitanthales		Samaropsis		spp.					unassigned			4127	United States	Indiana		39	-87	318.1	311.45	314.775
11198	H. Sims		Pinopsida	Cordaitanthales		order	Cordaitanthales		Cordaites		sp.					unassigned			4127	United States	Indiana		39	-87	318.1	311.45	314.775
11199	H. Sims				Lepidodendraceae	genus	Lepidodendron		Lepidodendron		aculeatum					unassigned			4127	United States	Indiana		39	-87	318.1	311.45	314.775
11199	H. Sims				Sigillariaceae	family	Sigillariaceae		Sigillaria	cf.	brardii					unassigned			4127	United States	Indiana		39	-87	318.1	311.45	314.775
11199	H. Sims		Pinopsida	Cordaitanthales		order	Cordaitanthales		Samaropsis		sp.					unassigned			4127	United States	Indiana		39	-87	318.1	311.45	314.775
11199	H. Sims					kingdom	Plantae		Stigmaria		ficoides					unassigned			4127	United States	Indiana		39	-87	318.1	311.45	314.775
11199	H. Sims				Lepidodendraceae	family	Lepidodendraceae		Lepidodendron		sp.					unassigned			4127	United States	Indiana		39	-87	318.1	311.45	314.775
11199	H. Sims				Medullosaceae	family	Medullosaceae		Neuropteris		scheuchzeri					unassigned			4127	United States	Indiana		39	-87	318.1	311.45	314.775
11199	H. Sims				Alethopteridae	family	Alethopteridae		Alethopteris		serlii					unassigned			4127	United States	Indiana		39	-87	318.1	311.45	314.775
11199	H. Sims					kingdom	Plantae		Trigonocarpus		sp.					unassigned			4127	United States	Indiana		39	-87	318.1	311.45	314.775
11199	H. Sims		Pinopsida	Cordaitanthales		order	Cordaitanthales		Samaropsis	cf.	crampii					unassigned			4127	United States	Indiana		39	-87	318.1	311.45	314.775
11200	H. Sims				Medullosaceae	family	Medullosaceae		Neuropteris		sp.					unassigned			4130	United States	Illinois	McDonough	40	-90	323.2	298.9	311.05
11200	H. Sims				Sphenopteridae	family	Sphenopteridae		Sphenopteris		sp.					unassigned			4130	United States	Illinois	McDonough	40	-90	323.2	298.9	311.05
11200	H. Sims					kingdom	Plantae		Pecopteris		sp.					unassigned			4130	United States	Illinois	McDonough	40	-90	323.2	298.9	311.05
11200	H. Sims				Calamitaceae	family	Calamitaceae		Calamites		sp.					unassigned			4130	United States	Illinois	McDonough	40	-90	323.2	298.9	311.05
11200	H. Sims				Lepidodendraceae	family	Lepidodendraceae		Lepidodendron		sp.					unassigned			4130	United States	Illinois	McDonough	40	-90	323.2	298.9	311.05
11200	H. Sims				Alethopteridae	family	Alethopteridae		Alethopteris		sp.					unassigned			4130	United States	Illinois	McDonough	40	-90	323.2	298.9	311.05
11202	H. Sims		Pinopsida	Cordaitanthales		order	Cordaitanthales		Cordaites		sp.					unassigned			4109	United States	New Mexico		35	-105	323.2	298.9	311.05
11202	H. Sims				Medullosaceae	family	Medullosaceae		Neuropteris		sp.					unassigned			4109	United States	New Mexico		35	-105	323.2	298.9	311.05
11202	H. Sims				Lepidodendraceae	family	Lepidodendraceae		Lepidodendron		sp.					unassigned			4109	United States	New Mexico		35	-105	323.2	298.9	311.05
11203	H. Sims				Medullosaceae	family	Medullosaceae		Neuropteris	cf.	tenuifolia					leaf			4132	United States	Kentucky	Clay	37.0833	-83.7	358.9	298.9	328.9
11203	H. Sims				Sphenopteridae	family	Sphenopteridae		Sphenopteris		sp.					leaf			4132	United States	Kentucky	Clay	37.0833	-83.7	358.9	298.9	328.9
11203	H. Sims				Calamitaceae	genus	Calamites		Calamites		undulatus					axis			4132	United States	Kentucky	Clay	37.0833	-83.7	358.9	298.9	328.9
11203	H. Sims				Lepidodendraceae	family	Lepidodendraceae		Lepidostrobophyllum		lanceolatum					non-seed repro			4132	United States	Kentucky	Clay	37.0833	-83.7	358.9	298.9	328.9
11203	H. Sims				Lepidodendraceae	genus	Lepidodendron		Lepidodendron	cf.	aculeatum					fertile axis	leaf		4132	United States	Kentucky	Clay	37.0833	-83.7	358.9	298.9	328.9
11203	H. Sims				Medullosaceae	family	Medullosaceae		Mariopteris		nervosa					leaf			4132	United States	Kentucky	Clay	37.0833	-83.7	358.9	298.9	328.9
11203	H. Sims		Ginkgoopsida	Callistophytales		unranked clade	Callistophytaceae		Eremopteris		gracilis					leaf			4132	United States	Kentucky	Clay	37.0833	-83.7	358.9	298.9	328.9
11203	H. Sims					kingdom	Plantae		Stigmaria		ficoides					axis			4132	United States	Kentucky	Clay	37.0833	-83.7	358.9	298.9	328.9
11203	H. Sims				Lepidodendraceae	family	Lepidodendraceae		Lepidophylloides		longifolium					leaf			4132	United States	Kentucky	Clay	37.0833	-83.7	358.9	298.9	328.9
11203	H. Sims				Lepidodendraceae	family	Lepidodendraceae		Lepidostrobus	?	ornatus					non-seed repro	fertile axis		4132	United States	Kentucky	Clay	37.0833	-83.7	358.9	298.9	328.9
11203	H. Sims				Sphenopteridae	family	Sphenopteridae		Sphenopteris		obtusiloba					leaf			4132	United States	Kentucky	Clay	37.0833	-83.7	358.9	298.9	328.9
11203	H. Sims				Calamitaceae	family	Calamitaceae		Calamites		cistii					axis			4132	United States	Kentucky	Clay	37.0833	-83.7	358.9	298.9	328.9
11203	H. Sims				Medullosaceae	family	Medullosaceae		Neuropteris		heterophylla					leaf			4132	United States	Kentucky	Clay	37.0833	-83.7	358.9	298.9	328.9
11203	H. Sims				Calamitaceae	family	Calamitaceae		Asterophyllites		longifolius					axis	leaf		4132	United States	Kentucky	Clay	37.0833	-83.7	358.9	298.9	328.9
11203	H. Sims				Calamitaceae	genus	Asterophyllites		Asterophyllites		charaeformis					leaf	axis		4132	United States	Kentucky	Clay	37.0833	-83.7	358.9	298.9	328.9
11203	H. Sims		Equisetopsida	Sphenophyllales	Sphenophyllaceae	family	Sphenophyllaceae		Sphenophyllum		cuneifolium					leaf	axis		4132	United States	Kentucky	Clay	37.0833	-83.7	358.9	298.9	328.9
11203	H. Sims					kingdom	Plantae		Pecopteris	cf.	plumosa					leaf			4132	United States	Kentucky	Clay	37.0833	-83.7	358.9	298.9	328.9
11203	H. Sims				Sphenopteridae	family	Sphenopteridae		Sphenopteris		amoena					leaf	fertile axis		4132	United States	Kentucky	Clay	37.0833	-83.7	358.9	298.9	328.9
11203	H. Sims				Alethopteridae	family	Alethopteridae		Alethopteris	cf.	lonchitica					leaf			4132	United States	Kentucky	Clay	37.0833	-83.7	358.9	298.9	328.9
11203	H. Sims					kingdom	Plantae		Trigonocarpus		sp.					seed/fruit			4132	United States	Kentucky	Clay	37.0833	-83.7	358.9	298.9	328.9
11204	H. Sims		Pinopsida	Cordaitanthales		order	Cordaitanthales		Cordaites		principalis					unassigned			4123	United States	Illinois	Jackson	37.6	-89.2333	323.2	298.9	311.05
11204	H. Sims				Medullosaceae	family	Medullosaceae		Neuropteris		tennesseeana					unassigned			4123	United States	Illinois	Jackson	37.6	-89.2333	323.2	298.9	311.05
11204	H. Sims					kingdom	Plantae		Pecopteris		serrulata					unassigned			4123	United States	Illinois	Jackson	37.6	-89.2333	323.2	298.9	311.05
11204	H. Sims				Alethopteridae	family	Alethopteridae		Alethopteris		lonchitica					unassigned			4123	United States	Illinois	Jackson	37.6	-89.2333	323.2	298.9	311.05
11204	H. Sims				Medullosaceae	family	Medullosaceae		Mariopteris		pygmaea					unassigned			4123	United States	Illinois	Jackson	37.6	-89.2333	323.2	298.9	311.05
11204	H. Sims		Ginkgoopsida	Callistophytales		unranked clade	Callistophytaceae		Eremopteris		inaequilateralis					unassigned			4123	United States	Illinois	Jackson	37.6	-89.2333	323.2	298.9	311.05
11204	H. Sims				Alethopteridae	family	Alethopteridae		Alethopteris		decurrens					unassigned			4123	United States	Illinois	Jackson	37.6	-89.2333	323.2	298.9	311.05
11204	H. Sims				Alethopteridae	family	Alethopteridae		Alethopteris		owenii					unassigned			4123	United States	Illinois	Jackson	37.6	-89.2333	323.2	298.9	311.05
11204	H. Sims				Alethopteridae	family	Alethopteridae		Alethopteris		sp.					unassigned			4123	United States	Illinois	Jackson	37.6	-89.2333	323.2	298.9	311.05
11204	H. Sims				Medullosaceae	family	Medullosaceae		Neuropteris		spp.					unassigned			4123	United States	Illinois	Jackson	37.6	-89.2333	323.2	298.9	311.05
11204	H. Sims				Medullosaceae	family	Medullosaceae		Mariopteris		speciosa					unassigned			4123	United States	Illinois	Jackson	37.6	-89.2333	323.2	298.9	311.05
11204	H. Sims				Medullosaceae	family	Medullosaceae		Mariopteris		spp.					unassigned			4123	United States	Illinois	Jackson	37.6	-89.2333	323.2	298.9	311.05
11204	H. Sims		Equisetopsida	Sphenophyllales	Sphenophyllaceae	family	Sphenophyllaceae		Sphenophyllum	cf.	longifolium					unassigned			4123	United States	Illinois	Jackson	37.6	-89.2333	323.2	298.9	311.05
11204	H. Sims		Equisetopsida	Sphenophyllales	Sphenophyllaceae	family	Sphenophyllaceae		Sphenophyllum		cuneifolium					unassigned			4123	United States	Illinois	Jackson	37.6	-89.2333	323.2	298.9	311.05
11205	H. Sims				Lepidodendraceae	genus	Lepidophloios		Lepidophloios		laricinus					axis			4133	United States	Colorado	Fremont	38.4	-105.217	318.1	311.45	314.775
11205	H. Sims				Sigillariaceae	family	Sigillariaceae		Sigillaria	cf.	elegans					axis			4133	United States	Colorado	Fremont	38.4	-105.217	318.1	311.45	314.775
11205	H. Sims				Sigillariaceae	family	Sigillariaceae		Sigillaria		ovata					axis			4133	United States	Colorado	Fremont	38.4	-105.217	318.1	311.45	314.775
11205	H. Sims				Sigillariaceae	family	Sigillariaceae		Sigillaria		sp.					axis			4133	United States	Colorado	Fremont	38.4	-105.217	318.1	311.45	314.775
11205	H. Sims				Sigillariaceae	family	Sigillariaceae		Syringodendron		sp.					axis			4133	United States	Colorado	Fremont	38.4	-105.217	318.1	311.45	314.775
11205	H. Sims					kingdom	Plantae		Stigmaria		ficoides					root			4133	United States	Colorado	Fremont	38.4	-105.217	318.1	311.45	314.775
11205	H. Sims				Lepidodendraceae	family	Lepidodendraceae		Lepidophylloides		sp.					leaf			4133	United States	Colorado	Fremont	38.4	-105.217	318.1	311.45	314.775
11205	H. Sims				Lepidodendraceae	family	Lepidodendraceae		Lepidostrobus		sp.					non-seed repro			4133	United States	Colorado	Fremont	38.4	-105.217	318.1	311.45	314.775
11205	H. Sims				Lepidodendraceae	family	Lepidodendraceae		Lepidostrobophyllum		sp.					non-seed repro			4133	United States	Colorado	Fremont	38.4	-105.217	318.1	311.45	314.775
11205	H. Sims				Calamitaceae	family	Calamitaceae		Calamites		cistii					axis			4133	United States	Colorado	Fremont	38.4	-105.217	318.1	311.45	314.775
11205	H. Sims				Calamitaceae	family	Calamitaceae		Calamites		distachyus					axis			4133	United States	Colorado	Fremont	38.4	-105.217	318.1	311.45	314.775
11205	H. Sims				Calamitaceae	family	Calamitaceae		Calamites		cruciatus					axis			4133	United States	Colorado	Fremont	38.4	-105.217	318.1	311.45	314.775
11205	H. Sims				Medullosaceae	family	Medullosaceae		Neuropteris	cf.	gigantea					leaf			4133	United States	Colorado	Fremont	38.4	-105.217	318.1	311.45	314.775
11205	H. Sims				Neuropteridae	family	Neuropteridae		Cyclopteris		sp.					leaf			4133	United States	Colorado	Fremont	38.4	-105.217	318.1	311.45	314.775
11205	H. Sims				Medullosaceae	family	Medullosaceae		Mariopteris	cf.	pygmaea					leaf			4133	United States	Colorado	Fremont	38.4	-105.217	318.1	311.45	314.775
11206	H. Sims		Pinopsida	Cordaitanthales		order	Cordaitanthales		Cordaites		sp.					unassigned			4134	United States	Colorado		38.25	-106.3	323.2	298.9	311.05
11206	H. Sims				Medullosaceae	family	Medullosaceae		Neuropteris	?	gigantea					leaf			4134	United States	Colorado		38.25	-106.3	323.2	298.9	311.05
11206	H. Sims				Sphenopteridae	family	Sphenopteridae		Sphenopteris		cheathami					leaf			4134	United States	Colorado		38.25	-106.3	323.2	298.9	311.05
11206	H. Sims				Calamitaceae	family	Calamitaceae		Calamites		sp.					unassigned			4134	United States	Colorado		38.25	-106.3	323.2	298.9	311.05
11206	H. Sims				Lepidodendraceae	family	Lepidodendraceae		Lepidodendron		sp.					unassigned			4134	United States	Colorado		38.25	-106.3	323.2	298.9	311.05
11206	H. Sims				Neuropteridae	family	Neuropteridae		Neuralethopteris		sp.					unassigned			4134	United States	Colorado		38.25	-106.3	323.2	298.9	311.05
11206	H. Sims				Lepidodendraceae	family	Lepidodendraceae		Lepidostrobus	n. sp.	weberensis					seed repro			4134	United States	Colorado		38.25	-106.3	323.2	298.9	311.05
11206	H. Sims					kingdom	Plantae		Stigmaria		verrucosa					unassigned			4134	United States	Colorado		38.25	-106.3	323.2	298.9	311.05
11206	H. Sims				Calamitaceae	family	Calamitaceae		Asterophyllites	?	longifolius					leaf			4134	United States	Colorado		38.25	-106.3	323.2	298.9	311.05
11206	H. Sims				Medullosaceae	family	Medullosaceae		Neuropteris		dluhoschi					leaf			4134	United States	Colorado		38.25	-106.3	323.2	298.9	311.05
11206	H. Sims				Medullosaceae	family	Medullosaceae		Neuropteris		heterophylla					leaf			4134	United States	Colorado		38.25	-106.3	323.2	298.9	311.05
11206	H. Sims				Sphenopteridae	family	Sphenopteridae		Sphenopteris	cf.	microcarpa					leaf			4134	United States	Colorado		38.25	-106.3	323.2	298.9	311.05
11206	H. Sims				Sphenopteridae	family	Sphenopteridae		Sphenopteris		asplenioides					leaf			4134	United States	Colorado		38.25	-106.3	323.2	298.9	311.05
11206	H. Sims			Cordaitales	Cordaitaceae	family	Cordaitaceae		Cordaicarpon		sp.					seed/fruit			4134	United States	Colorado		38.25	-106.3	323.2	298.9	311.05
11207	H. Sims				Medullosaceae	family	Medullosaceae		Neuropteris		dluhoschi					unassigned			4135	United States	Colorado	Fremont	38.4833	-105.917	323.2	298.9	311.05
11207	H. Sims				Medullosaceae	family	Medullosaceae		Neuropteris	?	gigantea					unassigned			4135	United States	Colorado	Fremont	38.4833	-105.917	323.2	298.9	311.05
11207	H. Sims				Calamitaceae	genus	Asterophyllites		Asterophyllites		charaeformis					unassigned			4135	United States	Colorado	Fremont	38.4833	-105.917	323.2	298.9	311.05
11208	H. Sims		Pinopsida	Cordaitanthales		order	Cordaitanthales		Cordaites		sp.					leaf			4136	United States	Pennsylvania	Wyoming County	41.4667	-76.2167	318.1	314.6	316.35
11208	H. Sims				Medullosaceae	family	Medullosaceae		Neuropteris		sp.					leaf			4136	United States	Pennsylvania	Wyoming County	41.4667	-76.2167	318.1	314.6	316.35
11208	H. Sims				Medullosaceae	family	Medullosaceae		Mariopteris		sp.					leaf			4136	United States	Pennsylvania	Wyoming County	41.4667	-76.2167	318.1	314.6	316.35
11209	H. Sims		Pinopsida	Cordaitanthales		order	Cordaitanthales		Cordaites		principalis					leaf			4137	United States	Utah		40.28	-112.148	358.9	323.2	341.05
11209	H. Sims				Medullosaceae	family	Medullosaceae		Neuropteris		heterophylla					leaf			4137	United States	Utah		40.28	-112.148	358.9	323.2	341.05
11209	H. Sims				Sphenopteridae	family	Sphenopteridae		Sphenopteris	n. sp.	diphlebia					leaf			4137	United States	Utah		40.28	-112.148	358.9	323.2	341.05
11209	H. Sims				Calamitaceae	genus	Calamites		Calamites		cistiiformis		Calamites		cistiiformis	axis			4137	United States	Utah		40.28	-112.148	358.9	323.2	341.05
11209	H. Sims				Lepidodendraceae	genus	Lepidodendron		Lepidodendron		aculeatum					axis			4137	United States	Utah		40.28	-112.148	358.9	323.2	341.05
11209	H. Sims				Medullosaceae	family	Medullosaceae		Mariopteris		muricata					leaf			4137	United States	Utah		40.28	-112.148	358.9	323.2	341.05
11209	H. Sims				Lepidodendraceae	genus	Lepidodendron		Lepidodendron		obovatum					axis			4137	United States	Utah		40.28	-112.148	358.9	323.2	341.05
11209	H. Sims				Lepidodendraceae	family	Lepidodendraceae		Lepidodendron		volkmannianum					axis			4137	United States	Utah		40.28	-112.148	358.9	323.2	341.05
11209	H. Sims				Medullosaceae	family	Medullosaceae		Neuropteris	n. sp.	ampelina					leaf			4137	United States	Utah		40.28	-112.148	358.9	323.2	341.05
11209	H. Sims				Neuropteridae	genus	Neuralethopteris		Neuralethopteris	cf.	pocahontas		Neuropteris	cf.	pocahontas	leaf			4137	United States	Utah		40.28	-112.148	358.9	323.2	341.05
11209	H. Sims				Medullosaceae	family	Medullosaceae		Neuropteris		gigantea					leaf			4137	United States	Utah		40.28	-112.148	358.9	323.2	341.05
11209	H. Sims				Calamitaceae	family	Calamitaceae		Asterophyllites		equisetiformis					leaf	sterile axis		4137	United States	Utah		40.28	-112.148	358.9	323.2	341.05
11209	H. Sims				Calamitaceae	genus	Calamites		Calamites		hesperius		Calamites		hesperius	axis			4137	United States	Utah		40.28	-112.148	358.9	323.2	341.05
11209	H. Sims				Calamitaceae	family	Calamitaceae		Asterophyllites		longifolius					leaf	sterile axis		4137	United States	Utah		40.28	-112.148	358.9	323.2	341.05
11209	H. Sims				Calamitaceae	genus	Asterophyllites		Asterophyllites		charaeformis					leaf	sterile axis		4137	United States	Utah		40.28	-112.148	358.9	323.2	341.05
11209	H. Sims				Lepidodendraceae	family	Lepidodendraceae		Lepidostrobus		obovatus					non-seed repro			4137	United States	Utah		40.28	-112.148	358.9	323.2	341.05
11209	H. Sims				Lepidodendraceae	family	Lepidodendraceae		Lepidostrobus		variabilis					non-seed repro			4137	United States	Utah		40.28	-112.148	358.9	323.2	341.05
11209	H. Sims				Lepidodendraceae	family	Lepidodendraceae		Lepidostrobophyllum		majus					non-seed repro			4137	United States	Utah		40.28	-112.148	358.9	323.2	341.05
11209	H. Sims					kingdom	Plantae		Stigmaria		ficoides					root			4137	United States	Utah		40.28	-112.148	358.9	323.2	341.05
11209	H. Sims				Calamitaceae	family	Calamitaceae	?	Calamostachys		sp.					non-seed repro	fertile axis		4137	United States	Utah		40.28	-112.148	358.9	323.2	341.05
11209	H. Sims				Neuropteridae	family	Neuropteridae		Cyclopteris		dilatata					leaf			4137	United States	Utah		40.28	-112.148	358.9	323.2	341.05
11209	H. Sims		Pinopsida	Cordaitanthales		order	Cordaitanthales		Cordaites	informal	Sp. A					leaf			4137	United States	Utah		40.28	-112.148	358.9	323.2	341.05
11209	H. Sims		Pinopsida	Cordaitanthales		order	Cordaitanthales		Cordaites	informal	Sp. B					leaf			4137	United States	Utah		40.28	-112.148	358.9	323.2	341.05
11209	H. Sims					kingdom	Plantae		Trigonocarpus		noeggerathii					seed/fruit			4137	United States	Utah		40.28	-112.148	358.9	323.2	341.05
11209	H. Sims					kingdom	Plantae		Trigonocarpus		sp.					seed/fruit			4137	United States	Utah		40.28	-112.148	358.9	323.2	341.05
11209	H. Sims					kingdom	Plantae		Holcospermum		sp.					seed/fruit			4137	United States	Utah		40.28	-112.148	358.9	323.2	341.05
11210	H. Sims		Pinopsida	Cordaitanthales		order	Cordaitanthales		Cordaites		sp.					unassigned			4138	United States	Illinois	Rock Island	41	-90	358.9	298.9	328.9
11210	H. Sims				Sphenopteridae	family	Sphenopteridae		Sphenopteris		sp.					unassigned			4138	United States	Illinois	Rock Island	41	-90	358.9	298.9	328.9
11210	H. Sims				Calamitaceae	family	Calamitaceae		Calamites		sp.					unassigned			4138	United States	Illinois	Rock Island	41	-90	358.9	298.9	328.9
11210	H. Sims				Lepidodendraceae	family	Lepidodendraceae		Lepidodendron		sp.					unassigned			4138	United States	Illinois	Rock Island	41	-90	358.9	298.9	328.9
11210	H. Sims				Lepidodendraceae	family	Lepidodendraceae		Lepidophloios		sp.					unassigned			4138	United States	Illinois	Rock Island	41	-90	358.9	298.9	328.9
11210	H. Sims				Alethopteridae	family	Alethopteridae		Alethopteris		sp.					unassigned			4138	United States	Illinois	Rock Island	41	-90	358.9	298.9	328.9
11210	H. Sims				Medullosaceae	family	Medullosaceae		Mariopteris		sp.					unassigned			4138	United States	Illinois	Rock Island	41	-90	358.9	298.9	328.9
11212	H. Sims		Pinopsida	Cordaitanthales		order	Cordaitanthales		Cordaites		spp.					leaf			4139	United States	Kansas		38.2833	-95.25	305.9	304.8	305.35
11212	H. Sims				Medullosaceae	family	Medullosaceae		Neuropteris		spp.					leaf			4139	United States	Kansas		38.2833	-95.25	305.9	304.8	305.35
11212	H. Sims				Sphenopteridae	family	Sphenopteridae		Sphenopteris		sp.					unassigned			4139	United States	Kansas		38.2833	-95.25	305.9	304.8	305.35
11212	H. Sims				Calamitaceae	family	Calamitaceae		Calamites		sp.					unassigned			4139	United States	Kansas		38.2833	-95.25	305.9	304.8	305.35
11212	H. Sims				Alethopteridae	family	Alethopteridae		Alethopteris		sp.					leaf			4139	United States	Kansas		38.2833	-95.25	305.9	304.8	305.35
11212	H. Sims					kingdom	Plantae		Pecopteris		sp.					leaf			4139	United States	Kansas		38.2833	-95.25	305.9	304.8	305.35
11213	H. Sims				Medullosaceae	family	Medullosaceae		Neuropteris		sp.					unassigned			4118	United States	Illinois		40	-88	358.9	252.17	305.535
11213	H. Sims					kingdom	Plantae		Pecopteris		sp.					unassigned			4118	United States	Illinois		40	-88	358.9	252.17	305.535
11213	H. Sims		Ginkgoopsida	Callistophytales		unranked clade	Callistophytaceae		Dicksonites		sp.					unassigned			4118	United States	Illinois		40	-88	358.9	252.17	305.535
11216	P. Gensel					subphylum	Lycophytina		Zosterophyllum		arcticum					unassigned			3920	Canada	Nunavut	Bathurst Island	75.8	-98.4	410.8	407.6	409.2
11241	H. Sims					kingdom	Plantae		Cyclogranisporites		minutus					microspore			4147	United States	Ohio	Jefferson	40.5833	-80.8667	306.95	298.9	302.925
11306	H. Sims					kingdom	Plantae		Cyclogranisporites		multigranus					microspore			4159	United States	New Mexico	Bernalillo	35	-106.667	303.4	298.9	301.15
11313	H. Sims					kingdom	Plantae		Cyclogranisporites		aureus					microspore			4159	United States	New Mexico	Bernalillo	35	-106.667	303.4	298.9	301.15
11313	H. Sims					kingdom	Plantae		Cyclogranisporites		multigranus					microspore			4159	United States	New Mexico	Bernalillo	35	-106.667	303.4	298.9	301.15
11314	H. Sims					kingdom	Plantae		Cyclogranisporites		multigranus					microspore			4159	United States	New Mexico	Bernalillo	35	-106.667	303.4	298.9	301.15
11314	H. Sims					unranked clade	Sulcati		Alisporites		zapfei					microspore			4159	United States	New Mexico	Bernalillo	35	-106.667	303.4	298.9	301.15
11316	H. Sims				Sphenopteridae	family	Sphenopteridae		Sphenopteris		distans					unassigned			4160	United States	Illinois	Johnson	37.45	-88.85	358.9	298.9	328.9
11316	H. Sims					kingdom	Plantae		Stigmaria		stellata					unassigned			4160	United States	Illinois	Johnson	37.45	-88.85	358.9	298.9	328.9
11318	S. Wing		Magnoliopsida	Fagales	Betulaceae	family	Betulaceae		Alnus	informal	sp. 1					leaf			4163	United States	Wyoming		44	-108	55.8	50.3	53.05
11318	S. Wing		Dicotyledonae	Juglandales	Juglandaceae	family	Juglandaceae		Platycarya		castaneopsis					leaf			4163	United States	Wyoming		44	-108	55.8	50.3	53.05
11319	S. Wing		Polypodiopsida	Schizaeales	Schizaeaceae	genus	Lygodium		Lygodium		kaulfussi					leaf			4163	United States	Wyoming	Bighorn Basin	44	-108	55.8	50.3	53.05
11319	S. Wing		Dicotyledonae	Juglandales	Juglandaceae	family	Juglandaceae		Platycarya		castaneopsis					leaf			4163	United States	Wyoming	Bighorn Basin	44	-108	55.8	50.3	53.05
11319	S. Wing			Zingiberales	Zingiberaceae	genus	Zingiberopsis		Zingiberopsis		isonervosa					leaf			4163	United States	Wyoming	Bighorn Basin	44	-108	55.8	50.3	53.05
11323	H. Sims				Sigillariaceae	family	Sigillariaceae		Sigillaria		brardii					wood			4164	United States	New Mexico	Bernalillo	34.75	-106.25	303.4	298.9	301.15
11323	H. Sims				Calamitaceae	family	Calamitaceae		Calamites		cistii					axis			4164	United States	New Mexico	Bernalillo	34.75	-106.25	303.4	298.9	301.15
11323	H. Sims				Calamitaceae	family	Calamitaceae	?	Asterophyllites		sp.					axis			4164	United States	New Mexico	Bernalillo	34.75	-106.25	303.4	298.9	301.15
11323	H. Sims				Calamitaceae	family	Calamitaceae	?	Calamostachys		ludwigii					seed repro			4164	United States	New Mexico	Bernalillo	34.75	-106.25	303.4	298.9	301.15
11323	H. Sims				Calamitaceae	family	Calamitaceae	?	Calamostachys		pedunculata					seed repro			4164	United States	New Mexico	Bernalillo	34.75	-106.25	303.4	298.9	301.15
11323	H. Sims					kingdom	Plantae	?	Pecopteris		sp.					leaf			4164	United States	New Mexico	Bernalillo	34.75	-106.25	303.4	298.9	301.15
11323	H. Sims					kingdom	Plantae		Pecopteris		feminaeformis					leaf			4164	United States	New Mexico	Bernalillo	34.75	-106.25	303.4	298.9	301.15
11323	H. Sims				Medullosaceae	family	Medullosaceae		Neuropteris		ovata					plant debris			4164	United States	New Mexico	Bernalillo	34.75	-106.25	303.4	298.9	301.15
11323	H. Sims				Medullosaceae	family	Medullosaceae		Neuropteris		sp.					leaf			4164	United States	New Mexico	Bernalillo	34.75	-106.25	303.4	298.9	301.15
11323	H. Sims				Medullosaceae	family	Medullosaceae		Neuropteris		scheuchzeri					leaf			4164	United States	New Mexico	Bernalillo	34.75	-106.25	303.4	298.9	301.15
11323	H. Sims				Medullosaceae	family	Medullosaceae		Neuropteris		sp.					unassigned			4164	United States	New Mexico	Bernalillo	34.75	-106.25	303.4	298.9	301.15
11323	H. Sims				Neuropteridae	family	Neuropteridae		Cyclopteris		sp.					leaf			4164	United States	New Mexico	Bernalillo	34.75	-106.25	303.4	298.9	301.15
11323	H. Sims					kingdom	Plantae		Trigonocarpus		sp.					seed/fruit			4164	United States	New Mexico	Bernalillo	34.75	-106.25	303.4	298.9	301.15
11323	H. Sims				Medullosaceae	family	Medullosaceae	?	Neuropteris		sp.					unassigned			4164	United States	New Mexico	Bernalillo	34.75	-106.25	303.4	298.9	301.15
11323	H. Sims		Pinopsida	Cordaitanthales		order	Cordaitanthales		Samaropsis		sp.					seed/fruit			4164	United States	New Mexico	Bernalillo	34.75	-106.25	303.4	298.9	301.15
11323	H. Sims		Pinopsida	Cordaitanthales		order	Cordaitanthales		Cordaites		sp.					leaf			4164	United States	New Mexico	Bernalillo	34.75	-106.25	303.4	298.9	301.15
11323	H. Sims				Calamitaceae	family	Calamitaceae		Asterophyllites		equisetiformis					unassigned			4164	United States	New Mexico	Bernalillo	34.75	-106.25	303.4	298.9	301.15
11324	S. Wing		Magnoliopsida	Fabales	Leguminosae	family	Leguminosae		Dalbergia	informal	sp. 1					leaf			4163	United States	Wyoming		44.1929	-108.598	55.8	50.3	53.05
11324	S. Wing		Magnoliopsida	Proteales	Platanaceae	family	Platanaceae		Platanus		gracilis					leaf			4163	United States	Wyoming		44.1929	-108.598	55.8	50.3	53.05
11325	S. Wing		Magnoliopsida	Proteales	Platanaceae	family	Platanaceae		Platanus		gracilis					leaf			4163	United States	Wyoming		44.1697	-108.54	55.8	50.3	53.05
11326	S. Wing		Polypodiopsida	Schizaeales	Schizaeaceae	genus	Lygodium		Lygodium		kaulfussi					leaf			4163	United States	Wyoming		44.1574	-108.552	55.8	50.3	53.05
11326	S. Wing		Dicotyledonae	Juglandales	Juglandaceae	family	Juglandaceae		Platycarya		castaneopsis					leaf			4163	United States	Wyoming		44.1574	-108.552	55.8	50.3	53.05
11326	S. Wing		Filicopsida		Thelypteridaceae	family	Thelypteridaceae		Thelypteris		iddingsii					leaf			4163	United States	Wyoming		44.1574	-108.552	55.8	50.3	53.05
11327	S. Wing		Magnoliopsida	Fagales	Betulaceae	family	Betulaceae		Alnus	informal	sp. 1					leaf			4163	United States	Wyoming		44.1742	-108.483	55.8	50.3	53.05
11327	S. Wing		Magnoliopsida	Sapindales	Oxalidaceae	genus	Averrhoites		Averrhoites		affinis					leaf			4163	United States	Wyoming		44.1742	-108.483	55.8	50.3	53.05
11327	S. Wing		Magnoliopsida	Malvales	Sterculiaceae	genus	Dombeya		Dombeya		novimundi					leaf			4163	United States	Wyoming		44.1742	-108.483	55.8	50.3	53.05
11327	S. Wing		Polypodiopsida	Schizaeales	Schizaeaceae	genus	Lygodium		Lygodium		kaulfussi					leaf			4163	United States	Wyoming		44.1742	-108.483	55.8	50.3	53.05
11327	S. Wing		Dicotyledonae	Juglandales	Juglandaceae	family	Juglandaceae		Platycarya		castaneopsis					leaf			4163	United States	Wyoming		44.1742	-108.483	55.8	50.3	53.05
11327	S. Wing		Filicopsida		Thelypteridaceae	family	Thelypteridaceae		Thelypteris		iddingsii					leaf			4163	United States	Wyoming		44.1742	-108.483	55.8	50.3	53.05
11328	S. Wing		Magnoliopsida	Fagales	Betulaceae	family	Betulaceae		Alnus	informal	sp. 1					leaf			4163	United States	Wyoming		44.1723	-108.481	55.8	50.3	53.05
11328	S. Wing		Dicotyledonae	Juglandales	Juglandaceae	family	Juglandaceae		Platycarya		castaneopsis					leaf			4163	United States	Wyoming		44.1723	-108.481	55.8	50.3	53.05
11328	S. Wing		Filicopsida		Thelypteridaceae	family	Thelypteridaceae		Thelypteris		iddingsii					leaf			4163	United States	Wyoming		44.1723	-108.481	55.8	50.3	53.05
11330	S. Wing		Magnoliopsida	Fagales	Betulaceae	family	Betulaceae		Alnus	informal	sp. 1					leaf			4163	United States	Wyoming		44.1726	-108.485	55.8	50.3	53.05
11330	S. Wing		Polypodiopsida	Schizaeales	Schizaeaceae	genus	Lygodium		Lygodium		kaulfussi					leaf			4163	United States	Wyoming		44.1726	-108.485	55.8	50.3	53.05
11331	S. Wing		Dicotyledonae	Rhamnales	Vitaceae	genus	Ampelopsis		Ampelopsis		acerifolia					leaf			4163	United States	Wyoming		45	-109	61.7	56.8	59.25
11331	S. Wing		Magnoliopsida	Saxifragales	Cercidiphyllaceae	genus	Cercidiphyllum		Cercidiphyllum		genetrix					leaf			4163	United States	Wyoming		45	-109	61.7	56.8	59.25
11331	S. Wing		Dicotyledonae	Scrophulariales	Oleaceae	family	Oleaceae		Fraxinus		eocinica					leaf			4163	United States	Wyoming		45	-109	61.7	56.8	59.25
11331	S. Wing		Dicotyledonae	Juglandales	Juglandaceae	family	Juglandaceae		Pterocarya		glabra					leaf			4163	United States	Wyoming		45	-109	61.7	56.8	59.25
11331	S. Wing		Dicotyledonae	Urticales	Ulmaceae	family	Ulmaceae		Ulmus		microphylla					leaf			4163	United States	Wyoming		45	-109	61.7	56.8	59.25
11331	S. Wing		Magnoliopsida	Dipsacales	Caprifoliaceae	genus	Viburnum		Viburnum		antiquum					leaf			4163	United States	Wyoming		45	-109	61.7	56.8	59.25
11331	S. Wing		Magnoliopsida	Dipsacales	Caprifoliaceae	family	Caprifoliaceae		Viburnum		asperum					leaf			4163	United States	Wyoming		45	-109	61.7	56.8	59.25
11332	S. Wing		Magnoliopsida	Saxifragales	Cercidiphyllaceae	genus	Cercidiphyllum		Cercidiphyllum		genetrix					leaf			4163	United States	Wyoming		45	-109	63.3	61.7	62.5
11332	S. Wing		Equisetopsida	Equisetales	Equisetaceae	family	Equisetaceae		Equisetum	informal	sp. 1					axis			4163	United States	Wyoming		45	-109	63.3	61.7	62.5
11332	S. Wing		Dicotyledonae	Rhamnales	Rhamnaceae	family	Rhamnaceae		Rhamnus		cleburni					leaf			4163	United States	Wyoming		45	-109	63.3	61.7	62.5
11333	S. Wing		Dicotyledonae	Rhamnales	Vitaceae	genus	Ampelopsis	"	Ampelopsis		acerifolia					leaf			4163	United States	Wyoming		45	-109	61.7	56.8	59.25
11333	S. Wing		Dicotyledonae	Juglandales	Juglandaceae	genus	Carya	"	Carya		antiquorum					leaf			4163	United States	Wyoming		45	-109	61.7	56.8	59.25
11333	S. Wing		Magnoliopsida	Saxifragales	Cercidiphyllaceae	genus	Cercidiphyllum		Cercidiphyllum		genetrix					leaf			4163	United States	Wyoming		45	-109	61.7	56.8	59.25
11333	S. Wing		Magnoliopsida	Rosales	Rosaceae	family	Rosaceae	cf.	Crataegus	informal	sp. 1					leaf			4163	United States	Wyoming		45	-109	61.7	56.8	59.25
11333	S. Wing		Pinopsida	Pinales	Taxodiaceae	genus	Glyptostrobus		Glyptostrobus		europaeus					leaf			4163	United States	Wyoming		45	-109	61.7	56.8	59.25
11333	S. Wing		Pinopsida	Pinales	Taxodiaceae	genus	Metasequoia		Metasequoia		occidentalis					leaf			4163	United States	Wyoming		45	-109	61.7	56.8	59.25
11333	S. Wing		Magnoliopsida	Dipsacales	Caprifoliaceae	genus	Viburnum	"	Viburnum		antiquum					leaf			4163	United States	Wyoming		45	-109	61.7	56.8	59.25
11333	S. Wing		Magnoliopsida	Dipsacales	Caprifoliaceae	family	Caprifoliaceae	"	Viburnum		asperum					leaf			4163	United States	Wyoming		45	-109	61.7	56.8	59.25
11334	S. Wing		Magnoliopsida	Saxifragales	Cercidiphyllaceae	genus	Cercidiphyllum		Cercidiphyllum		genetrix					leaf			4163	United States	Wyoming		45	-109	66	63.3	64.65
11334	S. Wing		Dicotyledonae	Urticales	Moraceae	family	Moraceae	"	Ficus		planicostata					leaf			4163	United States	Wyoming		45	-109	66	63.3	64.65
11334	S. Wing		Pinopsida	Pinales	Taxodiaceae	genus	Metasequoia		Metasequoia		occidentalis					leaf			4163	United States	Wyoming		45	-109	66	63.3	64.65
11334	S. Wing		Dicotyledonae	Rhamnales	Vitaceae	family	Vitaceae	"	Vitis		stantoni					leaf			4163	United States	Wyoming		45	-109	66	63.3	64.65
11335	S. Wing		Dicotyledonae	Juglandales	Juglandaceae	genus	Carya	"	Carya		antiquorum					leaf			4163	United States	Wyoming		45	-109	66	63.3	64.65
11335	S. Wing		Dicotyledonae	Urticales	Moraceae	family	Moraceae	"	Ficus		planicostata					leaf			4163	United States	Wyoming		45	-109	66	63.3	64.65
11335	S. Wing		Pinopsida	Pinales	Taxodiaceae	genus	Metasequoia		Metasequoia		occidentalis					leaf			4163	United States	Wyoming		45	-109	66	63.3	64.65
11335	S. Wing		Magnoliopsida	Proteales	Nelumbonaceae	family	Nelumbonaceae		Nelumbo	informal	sp. 1					leaf			4163	United States	Wyoming		45	-109	66	63.3	64.65
11335	S. Wing		Pinopsida	Pinales	Taxodiaceae	family	Taxodiaceae		Taxodium		olrikii					leaf			4163	United States	Wyoming		45	-109	66	63.3	64.65
11336	S. Wing		Magnoliopsida	Fagales	Betulaceae	family	Betulaceae		Alnus	informal	sp. 1					leaf			4163	United States	Wyoming		44.2919	-108.509	55.8	50.3	53.05
11336	S. Wing		Dicotyledonae	Rhamnales	Vitaceae	genus	Ampelopsis		Ampelopsis		acerifolia					leaf			4163	United States	Wyoming		44.2919	-108.509	55.8	50.3	53.05
11336	S. Wing		Magnoliopsida	Sapindales	Oxalidaceae	genus	Averrhoites		Averrhoites		affinis					leaf			4163	United States	Wyoming		44.2919	-108.509	55.8	50.3	53.05
11336	S. Wing		Magnoliopsida	Saxifragales	Cercidiphyllaceae	genus	Cercidiphyllum		Cercidiphyllum		genetrix					leaf			4163	United States	Wyoming		44.2919	-108.509	55.8	50.3	53.05
11336	S. Wing		Equisetopsida	Equisetales	Equisetaceae	family	Equisetaceae		Equisetum	informal	sp. 1					leaf			4163	United States	Wyoming		44.2919	-108.509	55.8	50.3	53.05
11336	S. Wing		Pinopsida	Pinales	Taxodiaceae	genus	Glyptostrobus		Glyptostrobus		europaeus					leaf			4163	United States	Wyoming		44.2919	-108.509	55.8	50.3	53.05
11336	S. Wing		Magnoliopsida	Ranunculales	Sabiaceae	genus	Meliosma		Meliosma		longifolia					leaf			4163	United States	Wyoming		44.2919	-108.509	55.8	50.3	53.05
11336	S. Wing		Magnoliopsida	Ranunculales	Menispermaceae	genus	Menispermites		Menispermites		parvareolatus					leaf			4163	United States	Wyoming		44.2919	-108.509	55.8	50.3	53.05
11336	S. Wing		Magnoliopsida	Proteales	Platanaceae	family	Platanaceae		Platanus		gracilis					leaf			4163	United States	Wyoming		44.2919	-108.509	55.8	50.3	53.05
11336	S. Wing		Magnoliopsida	Violales	Salicaceae	family	Salicaceae		Populus		meigsii					leaf			4163	United States	Wyoming		44.2919	-108.509	55.8	50.3	53.05
11336	S. Wing			Zingiberales	Zingiberaceae	genus	Zingiberopsis		Zingiberopsis		isonervosa					leaf			4163	United States	Wyoming		44.2919	-108.509	55.8	50.3	53.05
11337	S. Wing		Magnoliopsida	Fagales	Betulaceae	family	Betulaceae		Alnus	informal	sp. 1					leaf			4163	United States	Wyoming		44.2923	-108.508	55.8	50.3	53.05
11337	S. Wing		Dicotyledonae	Rhamnales	Vitaceae	genus	Ampelopsis	"	Ampelopsis		acerifolia					leaf			4163	United States	Wyoming		44.2923	-108.508	55.8	50.3	53.05
11337	S. Wing		Magnoliopsida	Sapindales	Oxalidaceae	genus	Averrhoites		Averrhoites		affinis					leaf			4163	United States	Wyoming		44.2923	-108.508	55.8	50.3	53.05
11337	S. Wing		Equisetopsida	Equisetales	Equisetaceae	family	Equisetaceae		Equisetum	informal	sp. 1					axis			4163	United States	Wyoming		44.2923	-108.508	55.8	50.3	53.05
11337	S. Wing		Pinopsida	Pinales	Taxodiaceae	genus	Glyptostrobus		Glyptostrobus		europaeus					leaf			4163	United States	Wyoming		44.2923	-108.508	55.8	50.3	53.05
11337	S. Wing		Magnoliopsida	Ranunculales	Sabiaceae	genus	Meliosma		Meliosma		longifolia					leaf			4163	United States	Wyoming		44.2923	-108.508	55.8	50.3	53.05
11337	S. Wing		Magnoliopsida	Ranunculales	Menispermaceae	genus	Menispermites		Menispermites		parvareolatus					leaf			4163	United States	Wyoming		44.2923	-108.508	55.8	50.3	53.05
11337	S. Wing		Magnoliopsida	Violales	Salicaceae	family	Salicaceae		Populus		meigsii					leaf			4163	United States	Wyoming		44.2923	-108.508	55.8	50.3	53.05
11337	S. Wing			Zingiberales	Zingiberaceae	genus	Zingiberopsis		Zingiberopsis		isonervosa					leaf			4163	United States	Wyoming		44.2923	-108.508	55.8	50.3	53.05
11338	S. Wing		Magnoliopsida	Fagales	Betulaceae	family	Betulaceae		Alnus	informal	sp. 1					leaf			4163	United States	Wyoming		44.2925	-108.513	55.8	50.3	53.05
11338	S. Wing		Dicotyledonae	Rhamnales	Vitaceae	genus	Ampelopsis	"	Ampelopsis		acerifolia					leaf			4163	United States	Wyoming		44.2925	-108.513	55.8	50.3	53.05
11338	S. Wing		Magnoliopsida	Sapindales	Oxalidaceae	genus	Averrhoites		Averrhoites		affinis					leaf			4163	United States	Wyoming		44.2925	-108.513	55.8	50.3	53.05
11338	S. Wing		Pinopsida	Pinales	Taxodiaceae	genus	Glyptostrobus		Glyptostrobus		europaeus					leaf			4163	United States	Wyoming		44.2925	-108.513	55.8	50.3	53.05
11338	S. Wing		Magnoliopsida	Ranunculales	Sabiaceae	genus	Meliosma		Meliosma		longifolia					leaf			4163	United States	Wyoming		44.2925	-108.513	55.8	50.3	53.05
11338	S. Wing		Magnoliopsida	Ranunculales	Menispermaceae	genus	Menispermites		Menispermites		parvareolatus					leaf			4163	United States	Wyoming		44.2925	-108.513	55.8	50.3	53.05
11338	S. Wing		Magnoliopsida	Proteales	Platanaceae	family	Platanaceae		Platanus		gracilis					leaf			4163	United States	Wyoming		44.2925	-108.513	55.8	50.3	53.05
11338	S. Wing		Magnoliopsida	Violales	Salicaceae	family	Salicaceae		Populus		meigsii					leaf			4163	United States	Wyoming		44.2925	-108.513	55.8	50.3	53.05
11338	S. Wing		Polypodiopsida	Salviniales	Salviniaceae	genus	Salvinia		Salvinia		preauriculata					leaf			4163	United States	Wyoming		44.2925	-108.513	55.8	50.3	53.05
11338	S. Wing			Zingiberales	Zingiberaceae	genus	Zingiberopsis		Zingiberopsis		isonervosa					leaf			4163	United States	Wyoming		44.2925	-108.513	55.8	50.3	53.05
11339	S. Wing		Magnoliopsida	Fagales	Betulaceae	family	Betulaceae		Alnus	informal	sp. 1					leaf			4163	United States	Wyoming		44.2847	-108.51	55.8	50.3	53.05
11339	S. Wing		Magnoliopsida	Sapindales	Oxalidaceae	genus	Averrhoites		Averrhoites		affinis					leaf			4163	United States	Wyoming		44.2847	-108.51	55.8	50.3	53.05
11339	S. Wing		Equisetopsida	Equisetales	Equisetaceae	family	Equisetaceae		Equisetum	informal	sp. 1					axis			4163	United States	Wyoming		44.2847	-108.51	55.8	50.3	53.05
11339	S. Wing		Pinopsida	Pinales	Taxodiaceae	genus	Glyptostrobus		Glyptostrobus		europaeus					leaf			4163	United States	Wyoming		44.2847	-108.51	55.8	50.3	53.05
11339	S. Wing		Magnoliopsida	Ranunculales	Menispermaceae	genus	Menispermites		Menispermites		parvareolatus					leaf			4163	United States	Wyoming		44.2847	-108.51	55.8	50.3	53.05
11339	S. Wing			Zingiberales	Zingiberaceae	genus	Zingiberopsis		Zingiberopsis		isonervosa					leaf			4163	United States	Wyoming		44.2847	-108.51	55.8	50.3	53.05
11340	S. Wing		Dicotyledonae	Juglandales	Juglandaceae	genus	Carya	"	Carya		antiquorum					leaf			4163	United States	Wyoming		45	-109	66	63.3	64.65
11340	S. Wing		Magnoliopsida	Saxifragales	Cercidiphyllaceae	genus	Cercidiphyllum		Cercidiphyllum		genetrix					leaf			4163	United States	Wyoming		45	-109	66	63.3	64.65
11340	S. Wing		Pinopsida	Pinales	Taxodiaceae	genus	Glyptostrobus		Glyptostrobus		europaeus					leaf			4163	United States	Wyoming		45	-109	66	63.3	64.65
11340	S. Wing		Magnoliopsida	Violales	Salicaceae	family	Salicaceae	"	Populus		nebraskana					leaf			4163	United States	Wyoming		45	-109	66	63.3	64.65
11341	S. Wing		Dicotyledonae	Rhamnales	Vitaceae	genus	Ampelopsis	"	Ampelopsis		acerifolia					leaf			4163	United States	Wyoming		45	-109	61.7	56.8	59.25
11341	S. Wing		Magnoliopsida	Saxifragales	Cercidiphyllaceae	genus	Cercidiphyllum		Cercidiphyllum		genetrix					leaf			4163	United States	Wyoming		45	-109	61.7	56.8	59.25
11341	S. Wing		Pinopsida	Pinales	Taxodiaceae	genus	Glyptostrobus		Glyptostrobus		europaeus					leaf			4163	United States	Wyoming		45	-109	61.7	56.8	59.25
11341	S. Wing		Magnoliopsida	Magnoliales	Magnoliaceae	family	Magnoliaceae	"	Magnolia		magnifica					leaf			4163	United States	Wyoming		45	-109	61.7	56.8	59.25
11341	S. Wing		Magnoliopsida	Ranunculales	Sabiaceae	family	Sabiaceae		Meliosma		flexuosa					leaf			4163	United States	Wyoming		45	-109	61.7	56.8	59.25
11341	S. Wing		Pinopsida	Pinales	Taxodiaceae	genus	Metasequoia		Metasequoia		occidentalis					leaf			4163	United States	Wyoming		45	-109	61.7	56.8	59.25
11341	S. Wing		Magnoliopsida	Dipsacales	Caprifoliaceae	family	Caprifoliaceae	"	Viburnum		asperum					leaf			4163	United States	Wyoming		45	-109	61.7	56.8	59.25
11342	S. Wing		Magnoliopsida	Fagales	Betulaceae	family	Betulaceae		Alnus	informal	sp. 1					leaf			4163	United States	Wyoming		44.2824	-108.519	55.8	50.3	53.05
11342	S. Wing		Magnoliopsida	Sapindales	Oxalidaceae	genus	Averrhoites		Averrhoites		affinis					leaf			4163	United States	Wyoming		44.2824	-108.519	55.8	50.3	53.05
11342	S. Wing		Equisetopsida	Equisetales	Equisetaceae	family	Equisetaceae		Equisetum	informal	sp. 1					axis			4163	United States	Wyoming		44.2824	-108.519	55.8	50.3	53.05
11342	S. Wing		Pinopsida	Pinales	Taxodiaceae	genus	Glyptostrobus		Glyptostrobus		europaeus					leaf			4163	United States	Wyoming		44.2824	-108.519	55.8	50.3	53.05
11342	S. Wing		Polypodiopsida	Schizaeales	Schizaeaceae	genus	Lygodium		Lygodium		kaulfussi					leaf			4163	United States	Wyoming		44.2824	-108.519	55.8	50.3	53.05
11342	S. Wing		Magnoliopsida	Magnoliales	Lauraceae	genus	Persites		Persites		argutus					leaf			4163	United States	Wyoming		44.2824	-108.519	55.8	50.3	53.05
11342	S. Wing			Zingiberales	Zingiberaceae	genus	Zingiberopsis		Zingiberopsis		isonervosa					leaf			4163	United States	Wyoming		44.2824	-108.519	55.8	50.3	53.05
11343	S. Wing		Magnoliopsida	Fagales	Betulaceae	family	Betulaceae		Alnus	informal	sp. 1					leaf			4163	United States	Wyoming		44.2843	-108.51	55.8	50.3	53.05
11343	S. Wing		Magnoliopsida	Sapindales	Oxalidaceae	genus	Averrhoites		Averrhoites		affinis					leaf			4163	United States	Wyoming		44.2843	-108.51	55.8	50.3	53.05
11343	S. Wing		Equisetopsida	Equisetales	Equisetaceae	family	Equisetaceae		Equisetum	informal	sp. 1					axis			4163	United States	Wyoming		44.2843	-108.51	55.8	50.3	53.05
11343	S. Wing		Pinopsida	Pinales	Taxodiaceae	genus	Glyptostrobus		Glyptostrobus		europaeus					leaf			4163	United States	Wyoming		44.2843	-108.51	55.8	50.3	53.05
11343	S. Wing			Zingiberales	Zingiberaceae	genus	Zingiberopsis		Zingiberopsis		isonervosa					leaf			4163	United States	Wyoming		44.2843	-108.51	55.8	50.3	53.05
11344	S. Wing		Magnoliopsida	Fagales	Betulaceae	family	Betulaceae		Alnus	informal	sp. 1					leaf			4163	United States	Wyoming		44.1746	-108.558	55.8	50.3	53.05
11344	S. Wing		Magnoliopsida	Fabales	Leguminosae	family	Leguminosae		Dalbergia	informal	sp. 1					leaf			4163	United States	Wyoming		44.1746	-108.558	55.8	50.3	53.05
11344	S. Wing		Magnoliopsida	Malvales	Sterculiaceae	genus	Dombeya		Dombeya		novimundi					leaf			4163	United States	Wyoming		44.1746	-108.558	55.8	50.3	53.05
11344	S. Wing		Pinopsida	Pinales	Taxodiaceae	genus	Glyptostrobus		Glyptostrobus		europaeus					leaf			4163	United States	Wyoming		44.1746	-108.558	55.8	50.3	53.05
11344	S. Wing		Polypodiopsida	Schizaeales	Schizaeaceae	genus	Lygodium		Lygodium		kaulfussi					leaf			4163	United States	Wyoming		44.1746	-108.558	55.8	50.3	53.05
11344	S. Wing		Dicotyledonae	Juglandales	Juglandaceae	family	Juglandaceae		Platycarya		castaneopsis					leaf			4163	United States	Wyoming		44.1746	-108.558	55.8	50.3	53.05
11344	S. Wing			Zingiberales	Zingiberaceae	genus	Zingiberopsis		Zingiberopsis		isonervosa					leaf			4163	United States	Wyoming		44.1746	-108.558	55.8	50.3	53.05
11345	S. Wing		Magnoliopsida	Fagales	Betulaceae	family	Betulaceae		Alnus	informal	sp. 1					leaf			4163	United States	Wyoming		44.1746	-108.558	55.8	50.3	53.05
11345	S. Wing		Magnoliopsida	Malvales	Sterculiaceae	genus	Dombeya		Dombeya		novimundi					leaf			4163	United States	Wyoming		44.1746	-108.558	55.8	50.3	53.05
11345	S. Wing		Pinopsida	Pinales	Taxodiaceae	genus	Glyptostrobus		Glyptostrobus		europaeus					leaf			4163	United States	Wyoming		44.1746	-108.558	55.8	50.3	53.05
11345	S. Wing		Polypodiopsida	Schizaeales	Schizaeaceae	genus	Lygodium		Lygodium		kaulfussi					leaf			4163	United States	Wyoming		44.1746	-108.558	55.8	50.3	53.05
11345	S. Wing		Dicotyledonae	Juglandales	Juglandaceae	family	Juglandaceae		Platycarya		castaneopsis					leaf			4163	United States	Wyoming		44.1746	-108.558	55.8	50.3	53.05
11346	S. Wing		Magnoliopsida	Fagales	Betulaceae	family	Betulaceae		Alnus	informal	sp. 1					leaf			4163	United States	Wyoming		44.1746	-108.558	55.8	50.3	53.05
11346	S. Wing		Magnoliopsida	Malvales	Sterculiaceae	genus	Dombeya		Dombeya		novimundi					leaf			4163	United States	Wyoming		44.1746	-108.558	55.8	50.3	53.05
11346	S. Wing		Pinopsida	Pinales	Taxodiaceae	genus	Glyptostrobus		Glyptostrobus		europaeus					leaf			4163	United States	Wyoming		44.1746	-108.558	55.8	50.3	53.05
11346	S. Wing		Polypodiopsida	Schizaeales	Schizaeaceae	genus	Lygodium		Lygodium		kaulfussi					leaf			4163	United States	Wyoming		44.1746	-108.558	55.8	50.3	53.05
11346	S. Wing		Dicotyledonae	Juglandales	Juglandaceae	family	Juglandaceae		Platycarya		castaneopsis					leaf			4163	United States	Wyoming		44.1746	-108.558	55.8	50.3	53.05
11346	S. Wing		Filicopsida		Thelypteridaceae	family	Thelypteridaceae		Thelypteris		iddingsii					leaf			4163	United States	Wyoming		44.1746	-108.558	55.8	50.3	53.05
11347	S. Wing		Magnoliopsida	Fagales	Betulaceae	family	Betulaceae		Alnus	informal	sp. 1					leaf			4163	United States	Wyoming		44.1746	-108.558	55.8	50.3	53.05
11347	S. Wing		Magnoliopsida	Malvales	Sterculiaceae	genus	Dombeya		Dombeya		novimundi					leaf			4163	United States	Wyoming		44.1746	-108.558	55.8	50.3	53.05
11347	S. Wing		Pinopsida	Pinales	Taxodiaceae	genus	Glyptostrobus		Glyptostrobus		europaeus					leaf			4163	United States	Wyoming		44.1746	-108.558	55.8	50.3	53.05
11347	S. Wing		Polypodiopsida	Schizaeales	Schizaeaceae	genus	Lygodium		Lygodium		kaulfussi					leaf			4163	United States	Wyoming		44.1746	-108.558	55.8	50.3	53.05
11347	S. Wing		Dicotyledonae	Juglandales	Juglandaceae	family	Juglandaceae		Platycarya		castaneopsis					leaf			4163	United States	Wyoming		44.1746	-108.558	55.8	50.3	53.05
11348	S. Wing		Magnoliopsida	Sapindales	Aceraceae	family	Aceraceae		Acer		silberlingii					leaf			4163	United States	Wyoming		45	-109	56.8	55.8	56.3
11348	S. Wing		Dicotyledonae	Rhamnales	Vitaceae	genus	Ampelopsis	"	Ampelopsis		acerifolia					leaf			4163	United States	Wyoming		45	-109	56.8	55.8	56.3
11348	S. Wing		Dicotyledonae	Juglandales	Juglandaceae	genus	Carya	"	Carya		antiquorum					leaf			4163	United States	Wyoming		45	-109	56.8	55.8	56.3
11348	S. Wing		Magnoliopsida	Saxifragales	Cercidiphyllaceae	genus	Cercidiphyllum		Cercidiphyllum		genetrix					leaf			4163	United States	Wyoming		45	-109	56.8	55.8	56.3
11348	S. Wing		Dicotyledonae	Urticales	Moraceae	family	Moraceae	"	Ficus		artocarpoides					leaf			4163	United States	Wyoming		45	-109	56.8	55.8	56.3
11348	S. Wing		Pinopsida	Pinales	Taxodiaceae	genus	Glyptostrobus		Glyptostrobus		europaeus					leaf			4163	United States	Wyoming		45	-109	56.8	55.8	56.3
11348	S. Wing		Pinopsida	Pinales	Taxodiaceae	genus	Metasequoia		Metasequoia		occidentalis					leaf			4163	United States	Wyoming		45	-109	56.8	55.8	56.3
11348	S. Wing		Magnoliopsida	Magnoliales	Lauraceae	genus	Persites		Persites		argutus					leaf			4163	United States	Wyoming		45	-109	56.8	55.8	56.3
11348	S. Wing		Dicotyledonae	Theales	Theaceae	genus	Ternstroemites		Ternstroemites		aureavallis					leaf			4163	United States	Wyoming		45	-109	56.8	55.8	56.3
11348	S. Wing		Magnoliopsida	Dipsacales	Caprifoliaceae	family	Caprifoliaceae	"	Viburnum		asperum					leaf			4163	United States	Wyoming		45	-109	56.8	55.8	56.3
11349	S. Wing		Magnoliopsida	Fagales	Betulaceae	family	Betulaceae		Alnus	informal	sp. 1					leaf			4163	United States	Wyoming		44	-108	55.8	50.3	53.05
11349	S. Wing		Magnoliopsida	Saxifragales	Cercidiphyllaceae	genus	Cercidiphyllum		Cercidiphyllum		genetrix					leaf			4163	United States	Wyoming		44	-108	55.8	50.3	53.05
11349	S. Wing		Magnoliopsida	Malvales	Sterculiaceae	genus	Dombeya		Dombeya		novimundi					leaf			4163	United States	Wyoming		44	-108	55.8	50.3	53.05
11349	S. Wing		Magnoliopsida	Ranunculales	Menispermaceae	genus	Menispermites		Menispermites		parvareolatus					leaf			4163	United States	Wyoming		44	-108	55.8	50.3	53.05
11349	S. Wing		Pinopsida	Pinales	Taxodiaceae	genus	Metasequoia		Metasequoia		occidentalis					leaf			4163	United States	Wyoming		44	-108	55.8	50.3	53.05
11349	S. Wing		Dicotyledonae	Urticales	Ulmaceae	family	Ulmaceae		Ulmus		microphylla					leaf			4163	United States	Wyoming		44	-108	55.8	50.3	53.05
11350	S. Wing		Magnoliopsida	Fagales	Betulaceae	family	Betulaceae		Alnus	informal	sp. 1					leaf			4163	United States	Wyoming		44	-108	55.8	50.3	53.05
11350	S. Wing		Magnoliopsida	Sapindales	Oxalidaceae	genus	Averrhoites		Averrhoites		affinis					leaf			4163	United States	Wyoming		44	-108	55.8	50.3	53.05
11350	S. Wing		Magnoliopsida	Saxifragales	Cercidiphyllaceae	genus	Cercidiphyllum		Cercidiphyllum		genetrix					leaf			4163	United States	Wyoming		44	-108	55.8	50.3	53.05
11350	S. Wing		Magnoliopsida	Malvales	Sterculiaceae	genus	Dombeya		Dombeya		novimundi					leaf			4163	United States	Wyoming		44	-108	55.8	50.3	53.05
11350	S. Wing		Equisetopsida	Equisetales	Equisetaceae	family	Equisetaceae		Equisetum	informal	sp. 1					axis			4163	United States	Wyoming		44	-108	55.8	50.3	53.05
11350	S. Wing		Pinopsida	Pinales	Taxodiaceae	genus	Glyptostrobus		Glyptostrobus		europaeus					leaf			4163	United States	Wyoming		44	-108	55.8	50.3	53.05
11350	S. Wing		Magnoliopsida	Ranunculales	Menispermaceae	genus	Menispermites		Menispermites		parvareolatus					leaf			4163	United States	Wyoming		44	-108	55.8	50.3	53.05
11350	S. Wing		Polypodiopsida	Salviniales	Salviniaceae	genus	Salvinia		Salvinia		preauriculata					leaf			4163	United States	Wyoming		44	-108	55.8	50.3	53.05
11350	S. Wing			Zingiberales	Zingiberaceae	genus	Zingiberopsis		Zingiberopsis		isonervosa					leaf			4163	United States	Wyoming		44	-108	55.8	50.3	53.05
11351	S. Wing		Magnoliopsida	Saxifragales	Cercidiphyllaceae	genus	Cercidiphyllum		Cercidiphyllum		genetrix					leaf			4163	United States	Wyoming		45	-109	63.3	61.7	62.5
11351	S. Wing		Dicotyledonae	Urticales	Moraceae	family	Moraceae	"	Ficus		artocarpoides					leaf			4163	United States	Wyoming		45	-109	63.3	61.7	62.5
11351	S. Wing		Pinopsida	Pinales	Taxodiaceae	genus	Glyptostrobus		Glyptostrobus		europaeus					leaf			4163	United States	Wyoming		45	-109	63.3	61.7	62.5
11351	S. Wing		Pinopsida	Pinales	Taxodiaceae	genus	Metasequoia		Metasequoia		occidentalis					leaf			4163	United States	Wyoming		45	-109	63.3	61.7	62.5
11351	S. Wing		Dicotyledonae	Polygonales	Polygonaceae	genus	Paranymphaea		Paranymphaea		crassifolia					leaf			4163	United States	Wyoming		45	-109	63.3	61.7	62.5
11351	S. Wing		Pinopsida	Pinales	Taxodiaceae	family	Taxodiaceae		Taxodium		olrikii					leaf			4163	United States	Wyoming		45	-109	63.3	61.7	62.5
11352	S. Wing		Dicotyledonae	Rhamnales	Vitaceae	genus	Ampelopsis		Ampelopsis		acerifolia					leaf			4163	United States	Wyoming		45	-109	56.8	55.8	56.3
11352	S. Wing		Magnoliopsida	Sapindales	Oxalidaceae	genus	Averrhoites		Averrhoites		affinis					leaf			4163	United States	Wyoming		45	-109	56.8	55.8	56.3
11352	S. Wing		Dicotyledonae	Juglandales	Juglandaceae	genus	Carya		Carya		antiquorum					leaf			4163	United States	Wyoming		45	-109	56.8	55.8	56.3
11352	S. Wing		Magnoliopsida	Saxifragales	Cercidiphyllaceae	genus	Cercidiphyllum		Cercidiphyllum		genetrix					leaf			4163	United States	Wyoming		45	-109	56.8	55.8	56.3
11352	S. Wing		Magnoliopsida	Cornales	Cornaceae	genus	Cornus		Cornus		hyperborea					leaf			4163	United States	Wyoming		45	-109	56.8	55.8	56.3
11352	S. Wing		Magnoliopsida	Cornales	Cornaceae	family	Cornaceae		Cornus		nebrascensis					leaf			4163	United States	Wyoming		45	-109	56.8	55.8	56.3
11352	S. Wing		Pinopsida	Pinales	Taxodiaceae	genus	Glyptostrobus		Glyptostrobus		europaeus					leaf			4163	United States	Wyoming		45	-109	56.8	55.8	56.3
11352	S. Wing		Pinopsida	Pinales	Taxodiaceae	genus	Metasequoia		Metasequoia		occidentalis					leaf			4163	United States	Wyoming		45	-109	56.8	55.8	56.3
11352	S. Wing		Dicotyledonae	Theales	Theaceae	genus	Paraternstroemia		Paraternstroemia		hyphovenosa					leaf			4163	United States	Wyoming		45	-109	56.8	55.8	56.3
11352	S. Wing		Magnoliopsida	Malvales	Sterculiaceae	genus	Penosphyllum		Penosphyllum		cordatum					leaf			4163	United States	Wyoming		45	-109	56.8	55.8	56.3
11352	S. Wing		Magnoliopsida	Magnoliales	Lauraceae	genus	Persites		Persites		argutus					leaf			4163	United States	Wyoming		45	-109	56.8	55.8	56.3
11352	S. Wing		Dicotyledonae	Juglandales	Juglandaceae	family	Juglandaceae		Pterocarya		glabra					leaf			4163	United States	Wyoming		45	-109	56.8	55.8	56.3
11352	S. Wing		Magnoliopsida			class	Magnoliopsida		Quereuxia		angulata					leaf			4163	United States	Wyoming		45	-109	56.8	55.8	56.3
11352	S. Wing		Dicotyledonae	Euphorbiales	Euphorbiaceae	genus	Stillingia		Stillingia		casca					leaf			4163	United States	Wyoming		45	-109	56.8	55.8	56.3
11352	S. Wing		Dicotyledonae	Theales	Theaceae	genus	Ternstroemites		Ternstroemites		aureavallis					leaf			4163	United States	Wyoming		45	-109	56.8	55.8	56.3
11352	S. Wing		Dicotyledonae	Theales	Theaceae	family	Theaceae		Ternstroemites	informal	n.sp.1					leaf			4163	United States	Wyoming		45	-109	56.8	55.8	56.3
11352	S. Wing		Dicotyledonae	Urticales	Ulmaceae	family	Ulmaceae		Ulmus		microphylla					leaf			4163	United States	Wyoming		45	-109	56.8	55.8	56.3
11352	S. Wing		Magnoliopsida	Dipsacales	Caprifoliaceae	family	Caprifoliaceae		Viburnum		asperum					leaf			4163	United States	Wyoming		45	-109	56.8	55.8	56.3
11354	S. Wing		Magnoliopsida	Fagales	Betulaceae	family	Betulaceae		Alnus	informal	sp.1					leaf			4163	United States	Wyoming		44.182	-108.594	55.8	50.3	53.05
11354	S. Wing		Magnoliopsida	Malvales	Sterculiaceae	genus	Dombeya		Dombeya		novimundi					leaf			4163	United States	Wyoming		44.182	-108.594	55.8	50.3	53.05
11354	S. Wing		Equisetopsida	Equisetales	Equisetaceae	family	Equisetaceae		Equisetum	informal	sp.1					axis			4163	United States	Wyoming		44.182	-108.594	55.8	50.3	53.05
11354	S. Wing		Pinopsida	Pinales	Taxodiaceae	genus	Glyptostrobus		Glyptostrobus		europaeus					leaf			4163	United States	Wyoming		44.182	-108.594	55.8	50.3	53.05
11354	S. Wing		Dicotyledonae	Juglandales	Juglandaceae	family	Juglandaceae		Platycarya		castaneopsis					leaf			4163	United States	Wyoming		44.182	-108.594	55.8	50.3	53.05
11354	S. Wing		Filicopsida		Thelypteridaceae	family	Thelypteridaceae		Thelypteris		iddingsii					leaf			4163	United States	Wyoming		44.182	-108.594	55.8	50.3	53.05
11355	S. Wing		Magnoliopsida	Sapindales	Oxalidaceae	genus	Averrhoites		Averrhoites		affinis					leaf			4163	United States	Wyoming		45	-109	56.8	55.8	56.3
11355	S. Wing		Pinopsida	Pinales	Taxodiaceae	genus	Glyptostrobus		Glyptostrobus		europaeus					leaf			4163	United States	Wyoming		45	-109	56.8	55.8	56.3
11355	S. Wing		Pinopsida	Pinales	Taxodiaceae	genus	Metasequoia		Metasequoia		occidentalis					leaf			4163	United States	Wyoming		45	-109	56.8	55.8	56.3
11355	S. Wing		Magnoliopsida	Magnoliales	Lauraceae	genus	Persites		Persites		argutus					leaf			4163	United States	Wyoming		45	-109	56.8	55.8	56.3
11355	S. Wing		Dicotyledonae	Theales	Theaceae	genus	Ternstroemites		Ternstroemites		aureavallis					leaf			4163	United States	Wyoming		45	-109	56.8	55.8	56.3
11355	S. Wing		Magnoliopsida	Dipsacales	Caprifoliaceae	family	Caprifoliaceae	"	Viburnum		asperum					leaf			4163	United States	Wyoming		45	-109	56.8	55.8	56.3
11356	S. Wing		Magnoliopsida	Fagales	Betulaceae	family	Betulaceae		Alnus	informal	sp.1					leaf			4163	United States	Wyoming		44.3577	-108.617	56.8	55.8	56.3
11356	S. Wing		Pinopsida	Pinales	Taxodiaceae	genus	Metasequoia		Metasequoia		occidentalis					leaf			4163	United States	Wyoming		44.3577	-108.617	56.8	55.8	56.3
11357	S. Wing		Magnoliopsida	Ranunculales	Sabiaceae	genus	Meliosma		Meliosma		longifolia					leaf			4163	United States	Wyoming		44.5125	-108.25	55.8	50.3	53.05
11357	S. Wing		Magnoliopsida	Ranunculales	Menispermaceae	genus	Menispermites		Menispermites		parvareolatus					leaf			4163	United States	Wyoming		44.5125	-108.25	55.8	50.3	53.05
11357	S. Wing		Pinopsida	Pinales	Taxodiaceae	genus	Metasequoia		Metasequoia		occidentalis					leaf			4163	United States	Wyoming		44.5125	-108.25	55.8	50.3	53.05
11357	S. Wing			Zingiberales	Zingiberaceae	genus	Zingiberopsis		Zingiberopsis		isonervosa					leaf			4163	United States	Wyoming		44.5125	-108.25	55.8	50.3	53.05
11358	S. Wing		Magnoliopsida	Saxifragales	Cercidiphyllaceae	genus	Cercidiphyllum		Cercidiphyllum		genetrix					leaf			4163	United States	Wyoming		44	-109	55.8	50.3	53.05
11358	S. Wing		Magnoliopsida	Proteales	Platanaceae	family	Platanaceae		Platanus		gracilis					leaf			4163	United States	Wyoming		44	-109	55.8	50.3	53.05
11359	S. Wing		Magnoliopsida	Saxifragales	Cercidiphyllaceae	genus	Cercidiphyllum		Cercidiphyllum		genetrix					leaf			4163	United States	Wyoming		44.2979	-108.522	66	63.3	64.65
11359	S. Wing		Pinopsida	Pinales	Taxodiaceae	genus	Metasequoia		Metasequoia		occidentalis					leaf			4163	United States	Wyoming		44.2979	-108.522	66	63.3	64.65
11360	S. Wing		Polypodiopsida	Salviniales	Azollaceae	family	Azollaceae		Azolla	informal	sp.1					leaf			4163	United States	Wyoming		44.2982	-108.521	55.8	50.3	53.05
11360	S. Wing		Magnoliopsida	Saxifragales	Cercidiphyllaceae	genus	Cercidiphyllum		Cercidiphyllum		genetrix					leaf			4163	United States	Wyoming		44.2982	-108.521	55.8	50.3	53.05
11360	S. Wing		Magnoliopsida	Ranunculales	Menispermaceae	genus	Menispermites		Menispermites		parvareolatus					leaf			4163	United States	Wyoming		44.2982	-108.521	55.8	50.3	53.05
11360	S. Wing		Magnoliopsida	Proteales	Platanaceae	family	Platanaceae		Platanus		brownii					leaf			4163	United States	Wyoming		44.2982	-108.521	55.8	50.3	53.05
11360	S. Wing		Magnoliopsida	Proteales	Platanaceae	family	Platanaceae		Platanus		gracilis					leaf			4163	United States	Wyoming		44.2982	-108.521	55.8	50.3	53.05
11360	S. Wing		Magnoliopsida	Violales	Salicaceae	family	Salicaceae		Populus		meigsii					leaf			4163	United States	Wyoming		44.2982	-108.521	55.8	50.3	53.05
11360	S. Wing		Polypodiopsida	Salviniales	Salviniaceae	genus	Salvinia		Salvinia		preauriculata					leaf			4163	United States	Wyoming		44.2982	-108.521	55.8	50.3	53.05
11360	S. Wing			Arales		genus	Lemnaceae		Spirodela		magna					leaf			4163	United States	Wyoming		44.2982	-108.521	55.8	50.3	53.05
11360	S. Wing			Zingiberales	Zingiberaceae	genus	Zingiberopsis		Zingiberopsis		isonervosa					leaf			4163	United States	Wyoming		44.2982	-108.521	55.8	50.3	53.05
11361	S. Wing		Magnoliopsida	Saxifragales	Cercidiphyllaceae	genus	Cercidiphyllum		Cercidiphyllum		genetrix								4163	United States	Wyoming		45	-109	61.7	56.8	59.25
11361	S. Wing		Pinopsida	Pinales	Taxodiaceae	genus	Glyptostrobus		Glyptostrobus		europaeus								4163	United States	Wyoming		45	-109	61.7	56.8	59.25
11361	S. Wing		Magnoliopsida	Magnoliales	Magnoliaceae	family	Magnoliaceae		Magnolia		borealis								4163	United States	Wyoming		45	-109	61.7	56.8	59.25
11361	S. Wing		Magnoliopsida	Ranunculales	Sabiaceae	family	Sabiaceae		Meliosma		flexuosa								4163	United States	Wyoming		45	-109	61.7	56.8	59.25
11361	S. Wing		Pinopsida	Pinales	Taxodiaceae	genus	Metasequoia		Metasequoia		occidentalis								4163	United States	Wyoming		45	-109	61.7	56.8	59.25
11361	S. Wing		Dicotyledonae	Myrtiflorae	Nyssaceae	family	Nyssaceae		Nyssa		alata								4163	United States	Wyoming		45	-109	61.7	56.8	59.25
11361	S. Wing		Magnoliopsida	Dipsacales	Caprifoliaceae	family	Caprifoliaceae		Viburnum		asperum								4163	United States	Wyoming		45	-109	61.7	56.8	59.25
11362	S. Wing		Magnoliopsida	Saxifragales	Cercidiphyllaceae	genus	Cercidiphyllum		Cercidiphyllum		genetrix					leaf			4163	United States	Wyoming		45	-109	61.7	56.8	59.25
11362	S. Wing		Magnoliopsida	Rosales	Rosaceae	family	Rosaceae		Crataegus	informal	sp.1					leaf			4163	United States	Wyoming		45	-109	61.7	56.8	59.25
11362	S. Wing		Pinopsida	Pinales	Taxodiaceae	genus	Glyptostrobus		Glyptostrobus		europaeus					leaf			4163	United States	Wyoming		45	-109	61.7	56.8	59.25
11362	S. Wing		Magnoliopsida	Dipsacales	Caprifoliaceae	genus	Viburnum		Viburnum		antiquum					leaf			4163	United States	Wyoming		45	-109	61.7	56.8	59.25
11362	S. Wing		Magnoliopsida	Dipsacales	Caprifoliaceae	family	Caprifoliaceae		Viburnum		asperum					leaf			4163	United States	Wyoming		45	-109	61.7	56.8	59.25
11363	S. Wing		Magnoliopsida	Fagales	Betulaceae	family	Betulaceae		Alnus	informal	sp.1					leaf			4163	United States	Wyoming		44	-107	55.8	50.3	53.05
11363	S. Wing		Magnoliopsida	Sapindales	Oxalidaceae	genus	Averrhoites		Averrhoites		affinis					leaf			4163	United States	Wyoming		44	-107	55.8	50.3	53.05
11363	S. Wing		Magnoliopsida	Asterales	Compositae	family	Compositae		Calycites		polysepala					leaf			4163	United States	Wyoming		44	-107	55.8	50.3	53.05
11363	S. Wing		Equisetopsida	Equisetales	Equisetaceae	family	Equisetaceae		Equisetum	informal	sp.1					leaf			4163	United States	Wyoming		44	-107	55.8	50.3	53.05
11363	S. Wing		Pinopsida	Pinales	Taxodiaceae	genus	Glyptostrobus		Glyptostrobus		europaeus					leaf			4163	United States	Wyoming		44	-107	55.8	50.3	53.05
11363	S. Wing		Polypodiopsida	Salviniales	Salviniaceae	genus	Salvinia		Salvinia		preauriculata					leaf			4163	United States	Wyoming		44	-107	55.8	50.3	53.05
11363	S. Wing			Zingiberales	Zingiberaceae	genus	Zingiberopsis		Zingiberopsis		isonervosa					leaf			4163	United States	Wyoming		44	-107	55.8	50.3	53.05
11364	S. Wing		Magnoliopsida	Fagales	Betulaceae	family	Betulaceae		Alnus	informal	sp.1					leaf			4163	United States	Wyoming		44	-107	55.8	50.3	53.05
11364	S. Wing		Magnoliopsida	Sapindales	Oxalidaceae	genus	Averrhoites		Averrhoites		affinis					leaf			4163	United States	Wyoming		44	-107	55.8	50.3	53.05
11364	S. Wing		Equisetopsida	Equisetales	Equisetaceae	family	Equisetaceae		Equisetum	informal	sp.1					leaf			4163	United States	Wyoming		44	-107	55.8	50.3	53.05
11364	S. Wing		Pinopsida	Pinales	Taxodiaceae	genus	Glyptostrobus		Glyptostrobus		europaeus					leaf			4163	United States	Wyoming		44	-107	55.8	50.3	53.05
11364	S. Wing		Polypodiopsida	Schizaeales	Schizaeaceae	genus	Lygodium		Lygodium		kaulfussi					leaf			4163	United States	Wyoming		44	-107	55.8	50.3	53.05
11364	S. Wing		Magnoliopsida	Ranunculales	Menispermaceae	genus	Menispermites		Menispermites		parvareolatus					leaf			4163	United States	Wyoming		44	-107	55.8	50.3	53.05
11364	S. Wing			Zingiberales	Zingiberaceae	genus	Zingiberopsis		Zingiberopsis		isonervosa					leaf			4163	United States	Wyoming		44	-107	55.8	50.3	53.05
11365	S. Wing		Magnoliopsida	Fagales	Betulaceae	family	Betulaceae		Alnus	informal	sp.1								4163	United States	Wyoming		44	-107	55.8	50.3	53.05
11365	S. Wing		Magnoliopsida	Sapindales	Oxalidaceae	genus	Averrhoites		Averrhoites		affinis								4163	United States	Wyoming		44	-107	55.8	50.3	53.05
11365	S. Wing		Equisetopsida	Equisetales	Equisetaceae	family	Equisetaceae		Equisetum	informal	sp.1								4163	United States	Wyoming		44	-107	55.8	50.3	53.05
11365	S. Wing		Pinopsida	Pinales	Taxodiaceae	genus	Glyptostrobus		Glyptostrobus		europaeus								4163	United States	Wyoming		44	-107	55.8	50.3	53.05
11366	S. Wing		Magnoliopsida	Saxifragales	Cercidiphyllaceae	genus	Cercidiphyllum		Cercidiphyllum		genetrix								4163	United States	Wyoming		45	-109	66	63.3	64.65
11366	S. Wing		Equisetopsida	Equisetales	Equisetaceae	family	Equisetaceae		Equisetum	informal	sp.1								4163	United States	Wyoming		45	-109	66	63.3	64.65
11366	S. Wing		Dicotyledonae	Urticales	Moraceae	family	Moraceae		Ficus		artocarpoides								4163	United States	Wyoming		45	-109	66	63.3	64.65
11366	S. Wing		Pinopsida	Pinales	Taxodiaceae	genus	Glyptostrobus		Glyptostrobus		europaeus								4163	United States	Wyoming		45	-109	66	63.3	64.65
11366	S. Wing		Dicotyledonae	Rhamnales	Rhamnaceae	family	Rhamnaceae		Rhamnus		cleburni								4163	United States	Wyoming		45	-109	66	63.3	64.65
11366	S. Wing		Pinopsida	Pinales	Taxodiaceae	family	Taxodiaceae		Taxodium		olrikii								4163	United States	Wyoming		45	-109	66	63.3	64.65
11366	S. Wing		Dicotyledonae	Rhamnales	Vitaceae	family	Vitaceae		Vitis		stantoni								4163	United States	Wyoming		45	-109	66	63.3	64.65
11367	S. Wing		Dicotyledonae	Rhamnales	Vitaceae	genus	Ampelopsis		Ampelopsis		acerifolia					leaf			4163	United States	Wyoming		45	-109	63.3	61.7	62.5
11367	S. Wing		Magnoliopsida	Saxifragales	Cercidiphyllaceae	genus	Cercidiphyllum		Cercidiphyllum		genetrix					leaf			4163	United States	Wyoming		45	-109	63.3	61.7	62.5
11367	S. Wing		Pinopsida	Pinales	Taxodiaceae	genus	Metasequoia		Metasequoia		occidentalis					leaf			4163	United States	Wyoming		45	-109	63.3	61.7	62.5
11367	S. Wing		Pinopsida	Pinales	Taxodiaceae	family	Taxodiaceae		Taxodium		olrikii					leaf			4163	United States	Wyoming		45	-109	63.3	61.7	62.5
11367	S. Wing		Dicotyledonae	Rhamnales	Vitaceae	family	Vitaceae		Vitis		stantoni					leaf			4163	United States	Wyoming		45	-109	63.3	61.7	62.5
11368	S. Wing		Dicotyledonae	Rhamnales	Vitaceae	genus	Ampelopsis		Ampelopsis		acerifolia					leaf			4163	United States	Wyoming		45	-109	66	63.3	64.65
11368	S. Wing		Magnoliopsida	Saxifragales	Cercidiphyllaceae	genus	Cercidiphyllum		Cercidiphyllum		genetrix					leaf			4163	United States	Wyoming		45	-109	66	63.3	64.65
11368	S. Wing		Magnoliopsida	Ranunculales	Menispermaceae	genus	Cocculus		Cocculus		flabella					leaf			4163	United States	Wyoming		45	-109	66	63.3	64.65
11368	S. Wing		Dicotyledonae	Urticales	Moraceae	family	Moraceae		Ficus		artocarpoides					leaf			4163	United States	Wyoming		45	-109	66	63.3	64.65
11368	S. Wing		Pinopsida	Pinales	Taxodiaceae	genus	Glyptostrobus		Glyptostrobus		europaeus					leaf			4163	United States	Wyoming		45	-109	66	63.3	64.65
11368	S. Wing		Pinopsida	Pinales	Taxodiaceae	genus	Metasequoia		Metasequoia		occidentalis					leaf			4163	United States	Wyoming		45	-109	66	63.3	64.65
11368	S. Wing		Polypodiopsida	Polypodiales	Dryopteridaceae	genus	Onoclea		Onoclea		hesperia					leaf			4163	United States	Wyoming		45	-109	66	63.3	64.65
11368	S. Wing		Magnoliopsida	Violales	Salicaceae	family	Salicaceae		Populus		nebraskana					leaf			4163	United States	Wyoming		45	-109	66	63.3	64.65
11368	S. Wing		Magnoliopsida	Dipsacales	Caprifoliaceae	family	Caprifoliaceae		Viburnum		asperum					leaf			4163	United States	Wyoming		45	-109	66	63.3	64.65
11370	S. Wing		Magnoliopsida	Sapindales	Oxalidaceae	genus	Averrhoites		Averrhoites		affinis					leaf			4163	United States	Wyoming		44	-107	55.8	50.3	53.05
11370	S. Wing		Magnoliopsida	Saxifragales	Cercidiphyllaceae	genus	Cercidiphyllum		Cercidiphyllum		genetrix					leaf			4163	United States	Wyoming		44	-107	55.8	50.3	53.05
11370	S. Wing		Magnoliopsida	Malvales	Sterculiaceae	genus	Dombeya		Dombeya		novimundi					leaf			4163	United States	Wyoming		44	-107	55.8	50.3	53.05
11370	S. Wing		Equisetopsida	Equisetales	Equisetaceae	family	Equisetaceae		Equisetum	informal	sp.1					axis			4163	United States	Wyoming		44	-107	55.8	50.3	53.05
11370	S. Wing		Pinopsida	Pinales	Taxodiaceae	genus	Glyptostrobus		Glyptostrobus		europaeus					leaf			4163	United States	Wyoming		44	-107	55.8	50.3	53.05
11370	S. Wing		Magnoliopsida	Ranunculales	Sabiaceae	genus	Meliosma		Meliosma		longifolia					leaf			4163	United States	Wyoming		44	-107	55.8	50.3	53.05
11370	S. Wing		Magnoliopsida	Ranunculales	Menispermaceae	genus	Menispermites		Menispermites		parvareolatus					leaf			4163	United States	Wyoming		44	-107	55.8	50.3	53.05
11370	S. Wing		Magnoliopsida	Proteales	Platanaceae	family	Platanaceae		Platanus		gracilis					leaf			4163	United States	Wyoming		44	-107	55.8	50.3	53.05
11370	S. Wing		Magnoliopsida	Violales	Salicaceae	family	Salicaceae		Populus		meigsii					leaf			4163	United States	Wyoming		44	-107	55.8	50.3	53.05
11370	S. Wing		Polypodiopsida	Salviniales	Salviniaceae	genus	Salvinia		Salvinia		preauriculata					leaf			4163	United States	Wyoming		44	-107	55.8	50.3	53.05
11370	S. Wing			Zingiberales	Zingiberaceae	genus	Zingiberopsis		Zingiberopsis		isonervosa					leaf			4163	United States	Wyoming		44	-107	55.8	50.3	53.05
11371	S. Wing		Magnoliopsida	Sapindales	Oxalidaceae	genus	Averrhoites		Averrhoites		affinis					leaf			4163	United States	Wyoming		44	-107	55.8	50.3	53.05
11371	S. Wing		Magnoliopsida	Malvales	Sterculiaceae	genus	Penosphyllum		Penosphyllum		cordatum					leaf			4163	United States	Wyoming		44	-107	55.8	50.3	53.05
11371	S. Wing		Magnoliopsida	Fagales	Fagaceae	family	Fagaceae		Quercus		greenlandica					leaf			4163	United States	Wyoming		44	-107	55.8	50.3	53.05
11372	S. Wing		Dicotyledonae	Rhamnales	Vitaceae	genus	Ampelopsis		Ampelopsis		acerifolia					leaf			4163	United States	Wyoming		44.9073	-109.303	56.8	55.8	56.3
11372	S. Wing		Magnoliopsida	Sapindales	Oxalidaceae	genus	Averrhoites		Averrhoites		affinis					leaf			4163	United States	Wyoming		44.9073	-109.303	56.8	55.8	56.3
11372	S. Wing		Magnoliopsida	Asterales	Compositae	family	Compositae		Calycites		polysepala					leaf			4163	United States	Wyoming		44.9073	-109.303	56.8	55.8	56.3
11372	S. Wing		Magnoliopsida	Saxifragales	Cercidiphyllaceae	genus	Cercidiphyllum		Cercidiphyllum		genetrix					leaf			4163	United States	Wyoming		44.9073	-109.303	56.8	55.8	56.3
11372	S. Wing		Equisetopsida	Equisetales	Equisetaceae	family	Equisetaceae		Equisetum	informal	sp.1					leaf			4163	United States	Wyoming		44.9073	-109.303	56.8	55.8	56.3
11372	S. Wing		Pinopsida	Pinales	Taxodiaceae	genus	Glyptostrobus		Glyptostrobus		europaeus					leaf			4163	United States	Wyoming		44.9073	-109.303	56.8	55.8	56.3
11372	S. Wing		Pinopsida	Pinales	Taxodiaceae	genus	Metasequoia		Metasequoia		occidentalis					leaf			4163	United States	Wyoming		44.9073	-109.303	56.8	55.8	56.3
11372	S. Wing			Zingiberales	Musaceae	genus	Musophyllum		Musophyllum		complicatum					leaf			4163	United States	Wyoming		44.9073	-109.303	56.8	55.8	56.3
11372	S. Wing		Magnoliopsida	Magnoliales	Lauraceae	genus	Persites		Persites		argutus					leaf			4163	United States	Wyoming		44.9073	-109.303	56.8	55.8	56.3
11372	S. Wing			Zingiberales	Zingiberaceae	genus	Zingiberopsis		Zingiberopsis		isonervosa					leaf			4163	United States	Wyoming		44.9073	-109.303	56.8	55.8	56.3
11373	S. Wing		Dicotyledonae	Rhamnales	Vitaceae	genus	Ampelopsis		Ampelopsis		acerifolia					leaf			4163	United States	Wyoming		44	-109	56.8	55.8	56.3
11373	S. Wing		Magnoliopsida	Sapindales	Oxalidaceae	genus	Averrhoites		Averrhoites		affinis					leaf			4163	United States	Wyoming		44	-109	56.8	55.8	56.3
11373	S. Wing		Magnoliopsida	Asterales	Compositae	family	Compositae		Calycites		polysepala					leaf			4163	United States	Wyoming		44	-109	56.8	55.8	56.3
11373	S. Wing		Dicotyledonae	Juglandales	Juglandaceae	genus	Carya		Carya		antiquorum					leaf			4163	United States	Wyoming		44	-109	56.8	55.8	56.3
11373	S. Wing		Magnoliopsida	Saxifragales	Cercidiphyllaceae	genus	Cercidiphyllum		Cercidiphyllum		genetrix					leaf			4163	United States	Wyoming		44	-109	56.8	55.8	56.3
11373	S. Wing		Equisetopsida	Equisetales	Equisetaceae	family	Equisetaceae		Equisetum	informal	sp.1					leaf			4163	United States	Wyoming		44	-109	56.8	55.8	56.3
11373	S. Wing		Pinopsida	Pinales	Taxodiaceae	genus	Glyptostrobus		Glyptostrobus		europaeus					leaf			4163	United States	Wyoming		44	-109	56.8	55.8	56.3
11373	S. Wing		Pinopsida	Pinales	Taxodiaceae	genus	Metasequoia		Metasequoia		occidentalis					leaf			4163	United States	Wyoming		44	-109	56.8	55.8	56.3
11373	S. Wing		Magnoliopsida	Magnoliales	Lauraceae	genus	Persites		Persites		argutus					leaf			4163	United States	Wyoming		44	-109	56.8	55.8	56.3
11373	S. Wing		Magnoliopsida	Magnoliales	Lauraceae	family	Lauraceae		Sassafras		thermale					leaf			4163	United States	Wyoming		44	-109	56.8	55.8	56.3
11373	S. Wing		Magnoliopsida	Dipsacales	Caprifoliaceae	family	Caprifoliaceae		Viburnum		asperum					leaf			4163	United States	Wyoming		44	-109	56.8	55.8	56.3
11374	S. Wing		Magnoliopsida	Sapindales	Aceraceae	family	Aceraceae		Acer		silberlingii					leaf			4163	United States	Wyoming		44	-109	56.8	55.8	56.3
11374	S. Wing		Dicotyledonae	Rhamnales	Vitaceae	genus	Ampelopsis		Ampelopsis		acerifolia					leaf			4163	United States	Wyoming		44	-109	56.8	55.8	56.3
11374	S. Wing		Magnoliopsida	Fagales	Betulaceae	family	Betulaceae		Betula		stevensonii					leaf			4163	United States	Wyoming		44	-109	56.8	55.8	56.3
11374	S. Wing		Dicotyledonae	Juglandales	Juglandaceae	genus	Carya		Carya		antiquorum					leaf			4163	United States	Wyoming		44	-109	56.8	55.8	56.3
11374	S. Wing		Magnoliopsida	Saxifragales	Cercidiphyllaceae	genus	Cercidiphyllum		Cercidiphyllum		genetrix					leaf			4163	United States	Wyoming		44	-109	56.8	55.8	56.3
11374	S. Wing		Magnoliopsida	Fagales	Betulaceae	family	Betulaceae		Corylus		insignis					leaf			4163	United States	Wyoming		44	-109	56.8	55.8	56.3
11374	S. Wing		Equisetopsida	Equisetales	Equisetaceae	family	Equisetaceae		Equisetum	informal	sp.1					leaf			4163	United States	Wyoming		44	-109	56.8	55.8	56.3
11374	S. Wing		Dicotyledonae	Scrophulariales	Oleaceae	family	Oleaceae		Fraxinus		eocenica					leaf			4163	United States	Wyoming		44	-109	56.8	55.8	56.3
11374	S. Wing		Pinopsida	Pinales	Taxodiaceae	genus	Metasequoia		Metasequoia		occidentalis					leaf			4163	United States	Wyoming		44	-109	56.8	55.8	56.3
11374	S. Wing		Magnoliopsida	Proteales	Platanaceae	family	Platanaceae		Platanus		gracilis					leaf			4163	United States	Wyoming		44	-109	56.8	55.8	56.3
11374	S. Wing		Magnoliopsida	Violales	Salicaceae	family	Salicaceae		Populus		meigsii					leaf			4163	United States	Wyoming		44	-109	56.8	55.8	56.3
11374	S. Wing		Magnoliopsida	Dipsacales	Caprifoliaceae	genus	Viburnum		Viburnum		antiquum					leaf			4163	United States	Wyoming		44	-109	56.8	55.8	56.3
11374	S. Wing		Magnoliopsida	Dipsacales	Caprifoliaceae	family	Caprifoliaceae		Viburnum		asperum					leaf			4163	United States	Wyoming		44	-109	56.8	55.8	56.3
11375	S. Wing		Magnoliopsida	Sapindales	Aceraceae	family	Aceraceae		Acer		silberlingii					leaf			4163	United States	Wyoming		44	-109	56.8	55.8	56.3
11375	S. Wing		Dicotyledonae	Scrophulariales	Oleaceae	family	Oleaceae		Fraxinus		eocenica					leaf			4163	United States	Wyoming		44	-109	56.8	55.8	56.3
11376	S. Wing		Magnoliopsida	Sapindales	Aceraceae	family	Aceraceae		Acer		silberlingii								4163	United States	Wyoming		44	-109	56.8	55.8	56.3
11376	S. Wing		Magnoliopsida	Sapindales	Oxalidaceae	genus	Averrhoites		Averrhoites		affinis								4163	United States	Wyoming		44	-109	56.8	55.8	56.3
11376	S. Wing		Magnoliopsida	Fagales	Betulaceae	family	Betulaceae		Betula		stevensonii								4163	United States	Wyoming		44	-109	56.8	55.8	56.3
11376	S. Wing		Dicotyledonae	Juglandales	Juglandaceae	genus	Carya		Carya		antiquorum								4163	United States	Wyoming		44	-109	56.8	55.8	56.3
11376	S. Wing		Magnoliopsida	Saxifragales	Cercidiphyllaceae	genus	Cercidiphyllum		Cercidiphyllum		genetrix								4163	United States	Wyoming		44	-109	56.8	55.8	56.3
11376	S. Wing		Magnoliopsida	Magnoliales	Magnoliaceae	family	Magnoliaceae		Magnolia		magnifica								4163	United States	Wyoming		44	-109	56.8	55.8	56.3
11376	S. Wing		Pinopsida	Pinales	Taxodiaceae	genus	Metasequoia		Metasequoia		occidentalis								4163	United States	Wyoming		44	-109	56.8	55.8	56.3
11376	S. Wing		Dicotyledonae	Myrtiflorae	Nyssaceae	family	Nyssaceae		Nyssa		alata								4163	United States	Wyoming		44	-109	56.8	55.8	56.3
11376	S. Wing		Magnoliopsida	Dipsacales	Caprifoliaceae	family	Caprifoliaceae		Viburnum		asperum								4163	United States	Wyoming		44	-109	56.8	55.8	56.3
11377	S. Wing		Magnoliopsida	Sapindales	Aceraceae	family	Aceraceae		Acer		silberlingii					leaf			4163	United States	Wyoming		44	-109	56.8	55.8	56.3
11377	S. Wing		Dicotyledonae	Rhamnales	Vitaceae	genus	Ampelopsis		Ampelopsis		acerifolia					leaf			4163	United States	Wyoming		44	-109	56.8	55.8	56.3
11377	S. Wing		Magnoliopsida	Saxifragales	Cercidiphyllaceae	genus	Cercidiphyllum		Cercidiphyllum		genetrix					leaf			4163	United States	Wyoming		44	-109	56.8	55.8	56.3
11377	S. Wing		Magnoliopsida	Magnoliales	Lauraceae	family	Lauraceae		Cinnamomum	aff.	sezannense					leaf			4163	United States	Wyoming		44	-109	56.8	55.8	56.3
11377	S. Wing		Magnoliopsida			genus	Dicotylophyllum		Dicotylophyllum		mercerensis					leaf			4163	United States	Wyoming		44	-109	56.8	55.8	56.3
11377	S. Wing		Pinopsida	Pinales	Taxodiaceae	genus	Glyptostrobus		Glyptostrobus		europaeus					leaf			4163	United States	Wyoming		44	-109	56.8	55.8	56.3
11377	S. Wing		Magnoliopsida	Magnoliales	Magnoliaceae	family	Magnoliaceae		Magnolia		magnifica					leaf			4163	United States	Wyoming		44	-109	56.8	55.8	56.3
11377	S. Wing		Pinopsida	Pinales	Taxodiaceae	genus	Metasequoia		Metasequoia		occidentalis					leaf			4163	United States	Wyoming		44	-109	56.8	55.8	56.3
11377	S. Wing		Magnoliopsida	Magnoliales	Lauraceae	genus	Persites		Persites		argutus					leaf			4163	United States	Wyoming		44	-109	56.8	55.8	56.3
11377	S. Wing		Magnoliopsida	Proteales	Platanaceae	family	Platanaceae		Platanus		gracilis					leaf			4163	United States	Wyoming		44	-109	56.8	55.8	56.3
11377	S. Wing		Magnoliopsida	Magnoliales	Lauraceae	family	Lauraceae		Sassafras		thermale					leaf			4163	United States	Wyoming		44	-109	56.8	55.8	56.3
11377	S. Wing		Magnoliopsida	Dipsacales	Caprifoliaceae	genus	Viburnum		Viburnum		antiquum					leaf			4163	United States	Wyoming		44	-109	56.8	55.8	56.3
11377	S. Wing			Zingiberales	Zingiberaceae	genus	Zingiberopsis		Zingiberopsis		isonervosa					leaf			4163	United States	Wyoming		44	-109	56.8	55.8	56.3
11378	S. Wing		Dicotyledonae	Juglandales	Juglandaceae	genus	Carya	"	Carya		antiquorum					leaf			4163	United States	Wyoming		44	-109	56.8	55.8	56.3
11378	S. Wing		Magnoliopsida	Saxifragales	Cercidiphyllaceae	genus	Cercidiphyllum		Cercidiphyllum		genetrix					leaf			4163	United States	Wyoming		44	-109	56.8	55.8	56.3
11378	S. Wing		Equisetopsida	Equisetales	Equisetaceae	family	Equisetaceae		Equisetum	informal	sp.1					axis			4163	United States	Wyoming		44	-109	56.8	55.8	56.3
11378	S. Wing		Dicotyledonae	Urticales	Moraceae	family	Moraceae	"	Ficus		artocarpoides					leaf			4163	United States	Wyoming		44	-109	56.8	55.8	56.3
11378	S. Wing		Pinopsida	Pinales	Taxodiaceae	genus	Glyptostrobus		Glyptostrobus		europaeus					leaf			4163	United States	Wyoming		44	-109	56.8	55.8	56.3
11378	S. Wing		Magnoliopsida	Ranunculales	Sabiaceae	genus	Meliosma		Meliosma		longifolia					leaf			4163	United States	Wyoming		44	-109	56.8	55.8	56.3
11378	S. Wing		Magnoliopsida	Proteales	Platanaceae	family	Platanaceae		Platanus		gracilis					leaf			4163	United States	Wyoming		44	-109	56.8	55.8	56.3
11379	S. Wing		Magnoliopsida	Sapindales	Aceraceae	family	Aceraceae		Acer		silberlingii					leaf			4163	United States	Wyoming		44	-109	56.8	55.8	56.3
11379	S. Wing		Magnoliopsida	Fagales	Betulaceae	family	Betulaceae		Betula		stevensonii					leaf			4163	United States	Wyoming		44	-109	56.8	55.8	56.3
11379	S. Wing		Magnoliopsida	Saxifragales	Cercidiphyllaceae	genus	Cercidiphyllum		Cercidiphyllum		genetrix					leaf			4163	United States	Wyoming		44	-109	56.8	55.8	56.3
11379	S. Wing		Pinopsida	Pinales	Taxodiaceae	genus	Glyptostrobus		Glyptostrobus		europaeus					leaf			4163	United States	Wyoming		44	-109	56.8	55.8	56.3
11379	S. Wing		Pinopsida	Pinales	Taxodiaceae	genus	Metasequoia		Metasequoia		occidentalis					leaf			4163	United States	Wyoming		44	-109	56.8	55.8	56.3
11380	S. Wing		Dicotyledonae	Rhamnales	Vitaceae	genus	Ampelopsis		Ampelopsis		acerifolia								4163	United States	Wyoming		44	-109	56.8	55.8	56.3
11380	S. Wing		Dicotyledonae	Juglandales	Juglandaceae	genus	Carya		Carya		antiquorum								4163	United States	Wyoming		44	-109	56.8	55.8	56.3
11380	S. Wing		Magnoliopsida	Saxifragales	Cercidiphyllaceae	genus	Cercidiphyllum		Cercidiphyllum		genetrix								4163	United States	Wyoming		44	-109	56.8	55.8	56.3
11380	S. Wing		Magnoliopsida			genus	Dicotylophyllum		Dicotylophyllum		mercerensis								4163	United States	Wyoming		44	-109	56.8	55.8	56.3
11380	S. Wing		Pinopsida	Pinales	Taxodiaceae	genus	Glyptostrobus		Glyptostrobus		europaeus								4163	United States	Wyoming		44	-109	56.8	55.8	56.3
11380	S. Wing		Pinopsida	Pinales	Taxodiaceae	genus	Metasequoia		Metasequoia		occidentalis								4163	United States	Wyoming		44	-109	56.8	55.8	56.3
11380	S. Wing		Magnoliopsida	Magnoliales	Lauraceae	genus	Persites		Persites		argutus								4163	United States	Wyoming		44	-109	56.8	55.8	56.3
11380	S. Wing		Magnoliopsida	Magnoliales	Lauraceae	family	Lauraceae		Sassafras		thermale								4163	United States	Wyoming		44	-109	56.8	55.8	56.3
11380	S. Wing		Dicotyledonae	Urticales	Ulmaceae	family	Ulmaceae		Ulmus		microphylla								4163	United States	Wyoming		44	-109	56.8	55.8	56.3
11381	S. Wing		Magnoliopsida	Magnoliales	Lauraceae	family	Lauraceae		Cinnamomum	aff.	sezannense					leaf			4163	United States	Wyoming		44	-109	56.8	55.8	56.3
11381	S. Wing		Magnoliopsida	Magnoliales	Lauraceae	genus	Persites		Persites		argutus					leaf			4163	United States	Wyoming		44	-109	56.8	55.8	56.3
11382	S. Wing		Magnoliopsida	Sapindales	Oxalidaceae	genus	Averrhoites		Averrhoites		affinis					leaf			4163	United States	Wyoming		44	-109	56.8	55.8	56.3
11382	S. Wing		Magnoliopsida	Asterales	Compositae	family	Compositae		Calycites		polysepala					leaf			4163	United States	Wyoming		44	-109	56.8	55.8	56.3
11382	S. Wing		Dicotyledonae	Juglandales	Juglandaceae	genus	Carya		Carya		antiquorum					leaf			4163	United States	Wyoming		44	-109	56.8	55.8	56.3
11382	S. Wing		Magnoliopsida	Cornales	Cornaceae	genus	Cornus		Cornus		hyperborea					leaf			4163	United States	Wyoming		44	-109	56.8	55.8	56.3
11382	S. Wing		Equisetopsida	Equisetales	Equisetaceae	family	Equisetaceae		Equisetum	informal	sp.1					plant debris			4163	United States	Wyoming		44	-109	56.8	55.8	56.3
11382	S. Wing		Dicotyledonae	Urticales	Moraceae	family	Moraceae		Ficus		artocarpoides					leaf			4163	United States	Wyoming		44	-109	56.8	55.8	56.3
11382	S. Wing		Pinopsida	Pinales	Taxodiaceae	genus	Glyptostrobus		Glyptostrobus		europaeus					leaf			4163	United States	Wyoming		44	-109	56.8	55.8	56.3
11382	S. Wing		Magnoliopsida	Magnoliales	Lauraceae	genus	Persites		Persites		argutus					leaf			4163	United States	Wyoming		44	-109	56.8	55.8	56.3
11382	S. Wing		Magnoliopsida			class	Magnoliopsida		Quereuxia		angulata					leaf			4163	United States	Wyoming		44	-109	56.8	55.8	56.3
11382	S. Wing		Dicotyledonae	Theales	Theaceae	genus	Ternstroemites		Ternstroemites		aureavallis					leaf			4163	United States	Wyoming		44	-109	56.8	55.8	56.3
11382	S. Wing		Dicotyledonae	Urticales	Ulmaceae	family	Ulmaceae		Ulmus		microphylla					leaf			4163	United States	Wyoming		44	-109	56.8	55.8	56.3
11382	S. Wing		Magnoliopsida	Dipsacales	Caprifoliaceae	family	Caprifoliaceae		Viburnum		asperum					leaf			4163	United States	Wyoming		44	-109	56.8	55.8	56.3
11382	S. Wing			Zingiberales	Zingiberaceae	genus	Zingiberopsis		Zingiberopsis		isonervosa					leaf			4163	United States	Wyoming		44	-109	56.8	55.8	56.3
11383	S. Wing		Magnoliopsida	Saxifragales	Cercidiphyllaceae	genus	Cercidiphyllum		Cercidiphyllum		genetrix								4163	United States	Wyoming		44	-109	61.7	56.8	59.25
11383	S. Wing		Magnoliopsida	Magnoliales	Lauraceae	family	Lauraceae		Sassafras		thermale								4163	United States	Wyoming		44	-109	61.7	56.8	59.25
11383	S. Wing		Magnoliopsida	Dipsacales	Caprifoliaceae	genus	Viburnum		Viburnum		antiquum								4163	United States	Wyoming		44	-109	61.7	56.8	59.25
11384	S. Wing		Magnoliopsida	Fagales	Betulaceae	family	Betulaceae		Betula		stevensonii					leaf			4163	United States	Wyoming		44	-109	56.8	55.8	56.3
11384	S. Wing		Magnoliopsida	Saxifragales	Cercidiphyllaceae	genus	Cercidiphyllum		Cercidiphyllum		genetrix					leaf			4163	United States	Wyoming		44	-109	56.8	55.8	56.3
11384	S. Wing		Equisetopsida	Equisetales	Equisetaceae	family	Equisetaceae		Equisetum	informal	sp.1					plant debris			4163	United States	Wyoming		44	-109	56.8	55.8	56.3
11384	S. Wing		Pinopsida	Pinales	Taxodiaceae	genus	Glyptostrobus		Glyptostrobus		europaeus					leaf			4163	United States	Wyoming		44	-109	56.8	55.8	56.3
11384	S. Wing		Pinopsida	Pinales	Taxodiaceae	genus	Metasequoia		Metasequoia		occidentalis					leaf			4163	United States	Wyoming		44	-109	56.8	55.8	56.3
11386	S. Wing		Dicotyledonae	Juglandales	Juglandaceae	genus	Carya		Carya		antiquorum					leaf			4163	United States	Wyoming		44	-109	56.8	55.8	56.3
11386	S. Wing		Magnoliopsida	Saxifragales	Cercidiphyllaceae	genus	Cercidiphyllum		Cercidiphyllum		genetrix					leaf			4163	United States	Wyoming		44	-109	56.8	55.8	56.3
11386	S. Wing		Equisetopsida	Equisetales	Equisetaceae	family	Equisetaceae		Equisetum	informal	sp.1					leaf			4163	United States	Wyoming		44	-109	56.8	55.8	56.3
11386	S. Wing		Dicotyledonae	Scrophulariales	Oleaceae	family	Oleaceae		Fraxinus		eocenica					leaf			4163	United States	Wyoming		44	-109	56.8	55.8	56.3
11386	S. Wing		Pinopsida	Pinales	Taxodiaceae	genus	Glyptostrobus		Glyptostrobus		europaeus					leaf			4163	United States	Wyoming		44	-109	56.8	55.8	56.3
11386	S. Wing		Lycopsida		Isoetaceae	genus	Isoetites		Isoetites		horridus					leaf			4163	United States	Wyoming		44	-109	56.8	55.8	56.3
11386	S. Wing		Magnoliopsida	Ranunculales	Sabiaceae	genus	Meliosma		Meliosma		longifolia					leaf			4163	United States	Wyoming		44	-109	56.8	55.8	56.3
11386	S. Wing		Pinopsida	Pinales	Taxodiaceae	genus	Metasequoia		Metasequoia		occidentalis					leaf			4163	United States	Wyoming		44	-109	56.8	55.8	56.3
11386	S. Wing		Dicotyledonae	Myrtiflorae	Nyssaceae	family	Nyssaceae		Nyssa		alata					leaf			4163	United States	Wyoming		44	-109	56.8	55.8	56.3
11386	S. Wing			Zingiberales	Zingiberaceae	genus	Zingiberopsis		Zingiberopsis		isonervosa					leaf			4163	United States	Wyoming		44	-109	56.8	55.8	56.3
11387	S. Wing		Pinopsida	Pinales	Taxodiaceae	genus	Metasequoia		Metasequoia		occidentalis					leaf			4163	United States	Wyoming		44	-109	55.8	50.3	53.05
11387	S. Wing		Magnoliopsida	Magnoliales	Lauraceae	genus	Persites		Persites		argutus					leaf			4163	United States	Wyoming		44	-109	55.8	50.3	53.05
11388	S. Wing		Magnoliopsida	Fabales	Leguminosae	family	Leguminosae		Dalbergia	informal	sp.1					leaf			4163	United States	Wyoming		44.1931	-108.597	55.8	50.3	53.05
11389	S. Wing		Dicotyledonae	Rhamnales	Vitaceae	genus	Ampelopsis		Ampelopsis		acerifolia					leaf			4163	United States	Wyoming		44	-109	66	63.3	64.65
11389	S. Wing		Magnoliopsida	Saxifragales	Cercidiphyllaceae	genus	Cercidiphyllum		Cercidiphyllum		genetrix					leaf			4163	United States	Wyoming		44	-109	66	63.3	64.65
11389	S. Wing		Dicotyledonae	Urticales	Moraceae	family	Moraceae		Ficus		artocarpoides					leaf			4163	United States	Wyoming		44	-109	66	63.3	64.65
11389	S. Wing		Dicotyledonae	Rhamnales	Vitaceae	family	Vitaceae		Vitis		stantoni					leaf			4163	United States	Wyoming		44	-109	66	63.3	64.65
11390	S. Wing		Magnoliopsida	Fabales	Leguminosae	family	Leguminosae		Dalbergia	informal	sp.1					leaf			4163	United States	Wyoming		44	-109	55.8	50.3	53.05
11390	S. Wing		Dicotyledonae	Juglandales	Juglandaceae	family	Juglandaceae		Platycarya		castaneopsis					leaf			4163	United States	Wyoming		44	-109	55.8	50.3	53.05
11390	S. Wing		Polypodiopsida	Salviniales	Salviniaceae	genus	Salvinia		Salvinia		preauriculata					leaf			4163	United States	Wyoming		44	-109	55.8	50.3	53.05
11390	S. Wing			Zingiberales	Zingiberaceae	genus	Zingiberopsis		Zingiberopsis		isonervosa					leaf			4163	United States	Wyoming		44	-109	55.8	50.3	53.05
11392	S. Wing		Magnoliopsida	Proteales	Platanaceae	family	Platanaceae		Platanus		gracilis					leaf			4163	United States	Wyoming		44.301	-108.48	55.8	50.3	53.05
11392	S. Wing		Magnoliopsida	Violales	Salicaceae	family	Salicaceae		Populus		meigsii					leaf			4163	United States	Wyoming		44.301	-108.48	55.8	50.3	53.05
11393	S. Wing		Polypodiopsida	Salviniales	Azollaceae	family	Azollaceae		Azolla	informal	sp.1					leaf			4163	United States	Wyoming		44	-109	55.8	48.6	52.2
11393	S. Wing		Magnoliopsida	Fabales	Leguminosae	family	Leguminosae		Dalbergia	informal	sp.1					leaf			4163	United States	Wyoming		44	-109	55.8	48.6	52.2
11393	S. Wing		Polypodiopsida	Salviniales	Salviniaceae	genus	Salvinia		Salvinia		preauriculata								4163	United States	Wyoming		44	-109	55.8	48.6	52.2
11393	S. Wing			Arales		genus	Lemnaceae		Spirodela		magna					leaf			4163	United States	Wyoming		44	-109	55.8	48.6	52.2
11393	S. Wing		Magnoliopsida	Proteales	Platanaceae	family	Platanaceae		Platanus		gracilis					leaf			4163	United States	Wyoming		44	-109	55.8	48.6	52.2
11393	S. Wing		Magnoliopsida	Proteales	Platanaceae	family	Platanaceae		Platanus		wyomingensis					leaf			4163	United States	Wyoming		44	-109	55.8	48.6	52.2
11393	S. Wing		Magnoliopsida	Violales	Salicaceae	family	Salicaceae		Populus		meigsii					leaf			4163	United States	Wyoming		44	-109	55.8	48.6	52.2
11393	S. Wing		Magnoliopsida	Violales	Salicaceae	family	Salicaceae		Populus		wyomingiana					leaf			4163	United States	Wyoming		44	-109	55.8	48.6	52.2
11393	S. Wing				Najadaceae	family	Najadaceae		Potamogeton		sp.2					leaf			4163	United States	Wyoming		44	-109	55.8	48.6	52.2
11393	S. Wing		Filicopsida		Thelypteridaceae	family	Thelypteridaceae		Thelypteris		iddingsii					leaf			4163	United States	Wyoming		44	-109	55.8	48.6	52.2
11393	S. Wing		Magnoliopsida	Saxifragales	Cercidiphyllaceae	family	Cercidiphyllaceae	cf.	Cercidiphyllum	informal	tiny wingedseeds					seed/fruit			4163	United States	Wyoming		44	-109	55.8	48.6	52.2
11393	S. Wing			Zingiberales	Zingiberaceae	genus	Zingiberopsis		Zingiberopsis		isonervosa					leaf			4163	United States	Wyoming		44	-109	55.8	48.6	52.2
11394	S. Wing		Magnoliopsida	Sapindales	Oxalidaceae	genus	Averrhoites		Averrhoites		affinis					leaf			4163	United States	Wyoming		44.2994	-108.511	55.8	50.3	53.05
11394	S. Wing		Pinopsida	Pinales	Taxodiaceae	genus	Glyptostrobus		Glyptostrobus		europaeus					leaf			4163	United States	Wyoming		44.2994	-108.511	55.8	50.3	53.05
11394	S. Wing		Magnoliopsida	Ranunculales	Menispermaceae	genus	Menispermites		Menispermites		parvareolatus					leaf			4163	United States	Wyoming		44.2994	-108.511	55.8	50.3	53.05
11394	S. Wing		Magnoliopsida	Proteales	Platanaceae	family	Platanaceae		Platanus		gracilis					leaf			4163	United States	Wyoming		44.2994	-108.511	55.8	50.3	53.05
11394	S. Wing		Magnoliopsida	Violales	Salicaceae	family	Salicaceae		Populus		meigsii					leaf			4163	United States	Wyoming		44.2994	-108.511	55.8	50.3	53.05
11395	S. Wing		Magnoliopsida	Fagales	Betulaceae	family	Betulaceae		Alnus	informal	sp.1					leaf			4163	United States	Wyoming		44.4236	-108.185	55.8	50.3	53.05
11395	S. Wing		Dicotyledonae	Rhamnales	Vitaceae	genus	Ampelopsis	"	Ampelopsis		acerifolia					leaf			4163	United States	Wyoming		44.4236	-108.185	55.8	50.3	53.05
11395	S. Wing		Magnoliopsida	Saxifragales	Cercidiphyllaceae	genus	Cercidiphyllum		Cercidiphyllum		genetrix					leaf			4163	United States	Wyoming		44.4236	-108.185	55.8	50.3	53.05
11395	S. Wing		Pinopsida	Pinales	Taxodiaceae	genus	Glyptostrobus		Glyptostrobus		europaeus					leaf			4163	United States	Wyoming		44.4236	-108.185	55.8	50.3	53.05
11395	S. Wing		Magnoliopsida	Ranunculales	Menispermaceae	genus	Menispermites		Menispermites		parvareolatus					leaf			4163	United States	Wyoming		44.4236	-108.185	55.8	50.3	53.05
11395	S. Wing		Pinopsida	Pinales	Taxodiaceae	genus	Metasequoia		Metasequoia		occidentalis					leaf			4163	United States	Wyoming		44.4236	-108.185	55.8	50.3	53.05
11395	S. Wing		Dicotyledonae	Urticales	Ulmaceae	family	Ulmaceae		Ulmus		microphylla					leaf			4163	United States	Wyoming		44.4236	-108.185	55.8	50.3	53.05
11396	S. Wing		Magnoliopsida	Asterales	Compositae	family	Compositae		Calycites		polysepala					flower			4163	United States	Wyoming		44.436	-108.137	55.8	50.3	53.05
11396	S. Wing		Magnoliopsida	Saxifragales	Cercidiphyllaceae	genus	Cercidiphyllum		Cercidiphyllum		genetrix					leaf			4163	United States	Wyoming		44.436	-108.137	55.8	50.3	53.05
11396	S. Wing		Pinopsida	Pinales	Taxodiaceae	genus	Glyptostrobus		Glyptostrobus		europaeus					leaf			4163	United States	Wyoming		44.436	-108.137	55.8	50.3	53.05
11396	S. Wing		Dicotyledonae	Juglandales	Juglandaceae	genus	Carya	"	Carya		antiquorum					leaf			4163	United States	Wyoming		44.436	-108.137	55.8	50.3	53.05
11396	S. Wing		Pinopsida	Pinales	Taxodiaceae	genus	Metasequoia		Metasequoia		occidentalis					leaf			4163	United States	Wyoming		44.436	-108.137	55.8	50.3	53.05
11397	S. Wing		Magnoliopsida	Ranunculales	Menispermaceae	genus	Menispermites		Menispermites		parvareolatus					leaf			4163	United States	Wyoming		44.4312	-108.16	55.8	50.3	53.05
11398	S. Wing		Pinopsida	Pinales	Taxodiaceae	genus	Metasequoia		Metasequoia		occidentalis					leaf			4163	United States	Wyoming		44.4464	-108.221	55.8	50.3	53.05
11398	S. Wing		Polypodiopsida	Salviniales	Salviniaceae	genus	Salvinia		Salvinia		preauriculata					leaf			4163	United States	Wyoming		44.4464	-108.221	55.8	50.3	53.05
11398	S. Wing			Zingiberales	Zingiberaceae	genus	Zingiberopsis		Zingiberopsis		isonervosa					leaf			4163	United States	Wyoming		44.4464	-108.221	55.8	50.3	53.05
11400	S. Wing		Magnoliopsida	Fagales	Betulaceae	family	Betulaceae		Alnus	informal	sp.1					leaf			4163	United States	Wyoming		44.3545	-108.717	55.8	50.3	53.05
11400	S. Wing		Pinopsida	Pinales	Taxodiaceae	genus	Glyptostrobus		Glyptostrobus		europaeus					leaf			4163	United States	Wyoming		44.3545	-108.717	55.8	50.3	53.05
11400	S. Wing		Magnoliopsida	Ranunculales	Menispermaceae	genus	Menispermites		Menispermites		parvareolatus					leaf			4163	United States	Wyoming		44.3545	-108.717	55.8	50.3	53.05
11400	S. Wing		Pinopsida	Pinales	Taxodiaceae	genus	Metasequoia		Metasequoia		occidentalis					leaf			4163	United States	Wyoming		44.3545	-108.717	55.8	50.3	53.05
11400	S. Wing		Polypodiopsida	Salviniales	Salviniaceae	genus	Salvinia		Salvinia		preauriculata					leaf			4163	United States	Wyoming		44.3545	-108.717	55.8	50.3	53.05
11400	S. Wing		Dicotyledonae	Urticales	Ulmaceae	family	Ulmaceae		Ulmus		microphylla					leaf			4163	United States	Wyoming		44.3545	-108.717	55.8	50.3	53.05
11401	S. Wing		Dicotyledonae	Rhamnales	Vitaceae	genus	Ampelopsis		Ampelopsis		acerifolia					leaf			4163	United States	Wyoming		44	-108	66	63.3	64.65
11401	S. Wing		Dicotyledonae	Juglandales	Juglandaceae	genus	Carya		Carya		antiquorum					leaf			4163	United States	Wyoming		44	-108	66	63.3	64.65
11401	S. Wing		Magnoliopsida	Saxifragales	Cercidiphyllaceae	genus	Cercidiphyllum		Cercidiphyllum		genetrix					leaf			4163	United States	Wyoming		44	-108	66	63.3	64.65
11401	S. Wing		Dicotyledonae	Rhamnales	Vitaceae	family	Vitaceae		Cissus		marginata					leaf			4163	United States	Wyoming		44	-108	66	63.3	64.65
11401	S. Wing		Magnoliopsida			genus	Dicotylophyllum		Dicotylophyllum		anomalum					leaf			4163	United States	Wyoming		44	-108	66	63.3	64.65
11401	S. Wing		Pinopsida	Pinales	Taxodiaceae	genus	Metasequoia		Metasequoia		occidentalis					leaf			4163	United States	Wyoming		44	-108	66	63.3	64.65
11401	S. Wing		Pinopsida	Pinales	Taxodiaceae	family	Taxodiaceae		Taxodium		olrikii					leaf			4163	United States	Wyoming		44	-108	66	63.3	64.65
11402	S. Wing		Dicotyledonae	Rhamnales	Vitaceae	genus	Ampelopsis		Ampelopsis		acerifolia					leaf			4163	United States	Wyoming		44	-109	63.3	61.7	62.5
11402	S. Wing		Dicotyledonae	Juglandales	Juglandaceae	genus	Carya		Carya		antiquorum					leaf			4163	United States	Wyoming		44	-109	63.3	61.7	62.5
11402	S. Wing		Magnoliopsida	Saxifragales	Cercidiphyllaceae	genus	Cercidiphyllum		Cercidiphyllum		genetrix					leaf			4163	United States	Wyoming		44	-109	63.3	61.7	62.5
11402	S. Wing		Magnoliopsida	Magnoliales	Lauraceae	family	Lauraceae		Cinnamomum		sezannense					leaf			4163	United States	Wyoming		44	-109	63.3	61.7	62.5
11402	S. Wing		Magnoliopsida	Cornales	Cornaceae	family	Cornaceae		Cornus		nebrascensis					leaf			4163	United States	Wyoming		44	-109	63.3	61.7	62.5
11402	S. Wing		Magnoliopsida	Magnoliales	Magnoliaceae	family	Magnoliaceae		Magnolia		borealis					leaf			4163	United States	Wyoming		44	-109	63.3	61.7	62.5
11403	S. Wing		Dicotyledonae	Rhamnales	Vitaceae	genus	Ampelopsis		Ampelopsis		acerifolia					leaf			4163	United States	Wyoming		44	-109	61.7	56.8	59.25
11403	S. Wing		Dicotyledonae	Juglandales	Juglandaceae	genus	Carya		Carya		antiquorum					leaf			4163	United States	Wyoming		44	-109	61.7	56.8	59.25
11403	S. Wing		Magnoliopsida	Saxifragales	Cercidiphyllaceae	genus	Cercidiphyllum		Cercidiphyllum		genetrix					leaf			4163	United States	Wyoming		44	-109	61.7	56.8	59.25
11403	S. Wing		Pinopsida	Pinales	Taxodiaceae	genus	Glyptostrobus		Glyptostrobus		europaeus					leaf			4163	United States	Wyoming		44	-109	61.7	56.8	59.25
11403	S. Wing		Magnoliopsida	Ranunculales	Sabiaceae	family	Sabiaceae		Meliosma		flexuosa					leaf			4163	United States	Wyoming		44	-109	61.7	56.8	59.25
11403	S. Wing		Dicotyledonae	Myrtiflorae	Nyssaceae	family	Nyssaceae		Nyssa		alata					leaf			4163	United States	Wyoming		44	-109	61.7	56.8	59.25
11404	S. Wing		Equisetopsida	Equisetales	Equisetaceae	family	Equisetaceae		Equisetum	informal	sp.1					axis			4163	United States	Wyoming		44.1861	-108.589	55.8	50.3	53.05
11404	S. Wing		Dicotyledonae	Juglandales	Juglandaceae	family	Juglandaceae		Platycarya		castaneopsis					leaf			4163	United States	Wyoming		44.1861	-108.589	55.8	50.3	53.05
11406	S. Wing		Magnoliopsida	Fagales	Betulaceae	family	Betulaceae		Alnus	informal	sp.1					leaf			4163	United States	Wyoming		44	-108	55.8	50.3	53.05
11406	S. Wing		Dicotyledonae	Juglandales	Juglandaceae	genus	Carya		Carya		antiquorum					leaf			4163	United States	Wyoming		44	-108	55.8	50.3	53.05
11406	S. Wing		Magnoliopsida	Saxifragales	Cercidiphyllaceae	genus	Cercidiphyllum		Cercidiphyllum		genetrix					leaf			4163	United States	Wyoming		44	-108	55.8	50.3	53.05
11406	S. Wing		Pinopsida	Pinales	Taxodiaceae	genus	Glyptostrobus		Glyptostrobus		europaeus					leaf			4163	United States	Wyoming		44	-108	55.8	50.3	53.05
11406	S. Wing		Magnoliopsida	Ranunculales	Menispermaceae	genus	Menispermites		Menispermites		parvareolatus					leaf			4163	United States	Wyoming		44	-108	55.8	50.3	53.05
11406	S. Wing		Pinopsida	Pinales	Taxodiaceae	genus	Metasequoia		Metasequoia		occidentalis					leaf			4163	United States	Wyoming		44	-108	55.8	50.3	53.05
11406	S. Wing		Magnoliopsida	Violales	Salicaceae	family	Salicaceae		Populus		meigsii					leaf			4163	United States	Wyoming		44	-108	55.8	50.3	53.05
11406	S. Wing		Polypodiopsida	Polypodiales	Blechnaceae	genus	Woodwardia		Woodwardia		gravida					leaf			4163	United States	Wyoming		44	-108	55.8	50.3	53.05
11419	P. Gensel					subphylum	Lycophytina		Zosterophyllum	cf.	reflexum					non-seed repro			3920	Canada	Nunavut	Bathurst Island	75.85	-98.5	410.8	407.6	409.2
11420	S. Wing		Dicotyledonae	Rhamnales	Vitaceae	genus	Ampelopsis		Ampelopsis		acerifolia					leaf			4163	United States	Wyoming		44.5	-108.333	56.8	55.8	56.3
11420	S. Wing		Dicotyledonae	Juglandales	Juglandaceae	genus	Carya		Carya		antiquorum					leaf			4163	United States	Wyoming		44.5	-108.333	56.8	55.8	56.3
11420	S. Wing		Magnoliopsida	Saxifragales	Cercidiphyllaceae	genus	Cercidiphyllum		Cercidiphyllum		genetrix					leaf			4163	United States	Wyoming		44.5	-108.333	56.8	55.8	56.3
11420	S. Wing		Magnoliopsida	Cornales	Cornaceae	family	Cornaceae		Cornus		nebrascensis					leaf			4163	United States	Wyoming		44.5	-108.333	56.8	55.8	56.3
11420	S. Wing		Magnoliopsida	Fagales	Betulaceae	family	Betulaceae		Corylus		insignis					leaf			4163	United States	Wyoming		44.5	-108.333	56.8	55.8	56.3
11420	S. Wing		Magnoliopsida			genus	Dicotylophyllum		Dicotylophyllum		mercerensis					leaf			4163	United States	Wyoming		44.5	-108.333	56.8	55.8	56.3
11420	S. Wing		Magnoliopsida	Magnoliales	Magnoliaceae	family	Magnoliaceae		Magnolia		magnifica					leaf			4163	United States	Wyoming		44.5	-108.333	56.8	55.8	56.3
11420	S. Wing		Pinopsida	Pinales	Taxodiaceae	genus	Metasequoia		Metasequoia		occidentalis					leaf			4163	United States	Wyoming		44.5	-108.333	56.8	55.8	56.3
11420	S. Wing		Dicotyledonae	Myrtiflorae	Nyssaceae	family	Nyssaceae		Nyssa		alata					leaf			4163	United States	Wyoming		44.5	-108.333	56.8	55.8	56.3
11420	S. Wing		Magnoliopsida	Magnoliales	Lauraceae	genus	Persites		Persites		argutus					leaf			4163	United States	Wyoming		44.5	-108.333	56.8	55.8	56.3
11420	S. Wing		Magnoliopsida	Magnoliales	Lauraceae	family	Lauraceae		Sassafras		thermale					leaf			4163	United States	Wyoming		44.5	-108.333	56.8	55.8	56.3
11420	S. Wing		Dicotyledonae	Urticales	Ulmaceae	family	Ulmaceae		Ulmus		microphylla					leaf			4163	United States	Wyoming		44.5	-108.333	56.8	55.8	56.3
11420	S. Wing		Magnoliopsida	Dipsacales	Caprifoliaceae	genus	Viburnum		Viburnum		antiquum					leaf			4163	United States	Wyoming		44.5	-108.333	56.8	55.8	56.3
11425	P. Gensel					subphylum	Lycophytina	cf.	Zosterophyllum		sp.					fertile axis			3920	Canada	Nunavut	Bathurst Is.	75.8	-98.4	410.8	407.6	409.2
11426	P. Gensel					subphylum	Lycophytina	aff.	Zosterophyllum		sp.					non-seed repro			3920	Canada	Nunavut	Bathurst Island	75.8	-98.4	425.6	423	424.3
11435	P. Gensel					subphylum	Lycophytina		Zosterophyllum		reflexum					unassigned			3920	Canada	Nunavut	Bathurst Island	76.1903	-98.2039	410.8	407.6	409.2
11435	P. Gensel					subphylum	Lycophytina		Zosterophyllum		arcticum					unassigned			3920	Canada	Nunavut	Bathurst Island	76.1903	-98.2039	410.8	407.6	409.2
11436	S. Wing		Magnoliopsida	Sapindales	Oxalidaceae	genus	Averrhoites		Averrhoites		affinis					leaf			4163	United States	Wyoming		44.4376	-108.194	55.8	50.3	53.05
11436	S. Wing		Magnoliopsida	Saxifragales	Cercidiphyllaceae	genus	Cercidiphyllum		Cercidiphyllum		genetrix					leaf			4163	United States	Wyoming		44.4376	-108.194	55.8	50.3	53.05
11436	S. Wing			Zingiberales	Zingiberaceae	genus	Zingiberopsis		Zingiberopsis		isonervosa					leaf			4163	United States	Wyoming		44.4376	-108.194	55.8	50.3	53.05
11441	P. Gensel					subphylum	Lycophytina		Zosterophyllum		reflexum					non-seed repro			3920	Canada	Nunavut	Bathurst Island	76.1842	-98.1633	410.8	407.6	409.2
11442	S. Wing		Dicotyledonae	Urticales	Moraceae	family	Moraceae		Ficus		planicostata					leaf			4163	United States	Wyoming		44.3918	-108.969	55.8	50.3	53.05
11442	S. Wing		Magnoliopsida	Ranunculales	Menispermaceae	genus	Menispermites		Menispermites		parvareolatus					leaf			4163	United States	Wyoming		44.3918	-108.969	55.8	50.3	53.05
11442	S. Wing		Magnoliopsida	Proteales	Platanaceae	family	Platanaceae		Platanus		gracilis					leaf			4163	United States	Wyoming		44.3918	-108.969	55.8	50.3	53.05
11442	S. Wing		Magnoliopsida	Fagales	Fagaceae	family	Fagaceae		Quercus		greenlandica					leaf			4163	United States	Wyoming		44.3918	-108.969	55.8	50.3	53.05
11442	S. Wing		Pinopsida	Pinales	Cupressaceae	genus	Thuites		Thuites		interruptus					leaf			4163	United States	Wyoming		44.3918	-108.969	55.8	50.3	53.05
11444	S. Wing		Dicotyledonae	Rhamnales	Vitaceae	genus	Ampelopsis		Ampelopsis		acerifolia					leaf			4163	United States	Wyoming		44.2092	-107.896	56.8	55.8	56.3
11444	S. Wing		Pinopsida	Pinales	Taxodiaceae	genus	Glyptostrobus		Glyptostrobus		europaeus					leaf			4163	United States	Wyoming		44.2092	-107.896	56.8	55.8	56.3
11444	S. Wing		Magnoliopsida	Ranunculales	Menispermaceae	genus	Menispermites		Menispermites		parvareolatus					leaf			4163	United States	Wyoming		44.2092	-107.896	56.8	55.8	56.3
11445	S. Wing		Magnoliopsida	Sapindales	Oxalidaceae	genus	Averrhoites		Averrhoites		affinis					leaf			4163	United States	Wyoming		44.203	-107.878	56.8	55.8	56.3
11445	S. Wing		Magnoliopsida	Saxifragales	Cercidiphyllaceae	genus	Cercidiphyllum		Cercidiphyllum		genetrix					leaf			4163	United States	Wyoming		44.203	-107.878	56.8	55.8	56.3
11445	S. Wing		Pinopsida	Pinales	Taxodiaceae	genus	Glyptostrobus		Glyptostrobus		europaeus					leaf			4163	United States	Wyoming		44.203	-107.878	56.8	55.8	56.3
11445	S. Wing		Magnoliopsida	Magnoliales	Lauraceae	genus	Persites		Persites		argutus					leaf			4163	United States	Wyoming		44.203	-107.878	56.8	55.8	56.3
11445	S. Wing		Magnoliopsida	Violales	Salicaceae	family	Salicaceae		Populus		meigsii					leaf			4163	United States	Wyoming		44.203	-107.878	56.8	55.8	56.3
11448	S. Wing		Magnoliopsida	Fabales	Leguminosae	family	Leguminosae		Dalbergia	informal	sp.1					leaf			4163	United States	Wyoming		44	-109	55.8	50.3	53.05
11450	S. Wing		Magnoliopsida	Fagales	Betulaceae	family	Betulaceae		Alnus	informal	sp.1					leaf			4163	United States	Wyoming		44.5	-108.333	55.8	50.3	53.05
11450	S. Wing		Magnoliopsida	Malvales	Sterculiaceae	genus	Dombeya		Dombeya		novimundi					leaf			4163	United States	Wyoming		44.5	-108.333	55.8	50.3	53.05
11454	S. Wing		Magnoliopsida	Fagales	Betulaceae	family	Betulaceae		Alnus	informal	sp.1					leaf			4163	United States	Wyoming		44.5	-108.333	55.8	50.3	53.05
11454	S. Wing		Magnoliopsida	Malvales	Sterculiaceae	genus	Dombeya		Dombeya		novimundi					leaf			4163	United States	Wyoming		44.5	-108.333	55.8	50.3	53.05
11454	S. Wing		Polypodiopsida	Schizaeales	Schizaeaceae	genus	Lygodium		Lygodium		kaulfussi					leaf			4163	United States	Wyoming		44.5	-108.333	55.8	50.3	53.05
11454	S. Wing		Dicotyledonae	Juglandales	Juglandaceae	family	Juglandaceae		Platycarya		castaneopsis					leaf			4163	United States	Wyoming		44.5	-108.333	55.8	50.3	53.05
11455	S. Wing		Magnoliopsida	Fagales	Betulaceae	family	Betulaceae		Alnus	informal	sp.1					leaf			4163	United States	Wyoming		44.5	-108.333	55.8	50.3	53.05
11455	S. Wing		Magnoliopsida	Malvales	Sterculiaceae	genus	Dombeya		Dombeya		novimundi					leaf			4163	United States	Wyoming		44.5	-108.333	55.8	50.3	53.05
11455	S. Wing		Pinopsida	Pinales	Taxodiaceae	genus	Glyptostrobus		Glyptostrobus		europaeus					leaf			4163	United States	Wyoming		44.5	-108.333	55.8	50.3	53.05
11455	S. Wing		Polypodiopsida	Schizaeales	Schizaeaceae	genus	Lygodium		Lygodium		kaulfussi					leaf			4163	United States	Wyoming		44.5	-108.333	55.8	50.3	53.05
11455	S. Wing		Dicotyledonae	Juglandales	Juglandaceae	family	Juglandaceae		Platycarya		castaneopis					leaf			4163	United States	Wyoming		44.5	-108.333	55.8	50.3	53.05
11456	S. Wing		Magnoliopsida	Fagales	Betulaceae	family	Betulaceae		Alnus	informal	sp.1					leaf			4163	United States	Wyoming		44.5	-108.333	55.8	50.3	53.05
11456	S. Wing		Equisetopsida	Equisetales	Equisetaceae	family	Equisetaceae		Equisetum	informal	sp.1					leaf			4163	United States	Wyoming		44.5	-108.333	55.8	50.3	53.05
11456	S. Wing		Pinopsida	Pinales	Taxodiaceae	genus	Metasequoia		Metasequoia		occidentalis					leaf			4163	United States	Wyoming		44.5	-108.333	55.8	50.3	53.05
11456	S. Wing		Polypodiopsida	Salviniales	Salviniaceae	genus	Salvinia		Salvinia		preauriculata					leaf			4163	United States	Wyoming		44.5	-108.333	55.8	50.3	53.05
11456	S. Wing		Dicotyledonae	Urticales	Ulmaceae	family	Ulmaceae		Ulmus		microphylla					leaf			4163	United States	Wyoming		44.5	-108.333	55.8	50.3	53.05
11457	S. Wing		Magnoliopsida	Sapindales	Oxalidaceae	genus	Averrhoites		Averrhoites		affinis					leaf			4163	United States	Wyoming		44.5	-108.333	56.8	55.8	56.3
11458	S. Wing		Dicotyledonae	Juglandales	Juglandaceae	genus	Carya		Carya		antiquorum					leaf			4163	United States	Wyoming		44.1587	-107.848	56.8	55.8	56.3
11458	S. Wing		Pinopsida	Pinales	Taxodiaceae	genus	Metasequoia		Metasequoia		occidentalis					leaf			4163	United States	Wyoming		44.1587	-107.848	56.8	55.8	56.3
11459	S. Wing		Dicotyledonae	Rhamnales	Vitaceae	genus	Ampelopsis		Ampelopsis		acerifolia					leaf			4163	United States	Wyoming		44.2654	-107.971	56.8	55.8	56.3
11459	S. Wing		Pinopsida	Pinales	Taxodiaceae	genus	Glyptostrobus		Glyptostrobus		europaeus					leaf			4163	United States	Wyoming		44.2654	-107.971	56.8	55.8	56.3
11459	S. Wing		Magnoliopsida	Magnoliales	Lauraceae	genus	Persites		Persites		argutus					leaf			4163	United States	Wyoming		44.2654	-107.971	56.8	55.8	56.3
11460	S. Wing		Magnoliopsida	Fagales	Betulaceae	family	Betulaceae		Alnus	informal	sp.1					leaf			4163	United States	Wyoming		44	-109	55.8	50.3	53.05
11460	S. Wing		Magnoliopsida	Malvales	Sterculiaceae	genus	Dombeya		Dombeya		novimundi					leaf			4163	United States	Wyoming		44	-109	55.8	50.3	53.05
11460	S. Wing		Pinopsida	Pinales	Taxodiaceae	genus	Glyptostrobus		Glyptostrobus		europaeus					leaf			4163	United States	Wyoming		44	-109	55.8	50.3	53.05
11460	S. Wing		Polypodiopsida	Schizaeales	Schizaeaceae	genus	Lygodium		Lygodium		kaulfussi					leaf			4163	United States	Wyoming		44	-109	55.8	50.3	53.05
11460	S. Wing		Dicotyledonae	Juglandales	Juglandaceae	family	Juglandaceae		Platycarya		castaneopsis					leaf			4163	United States	Wyoming		44	-109	55.8	50.3	53.05
11461	S. Wing		Polypodiopsida	Polypodiales	Aspleniaceae	family	Aspleniaceae		Asplenium		eoligniticum					leaf			4163	United States	Wyoming		44	-109	55.8	50.3	53.05
11461	S. Wing		Magnoliopsida	Fagales	Betulaceae	family	Betulaceae		Alnus	informal	sp.1					leaf			4163	United States	Wyoming		44	-109	55.8	50.3	53.05
11461	S. Wing		Magnoliopsida	Malvales	Sterculiaceae	genus	Dombeya		Dombeya		novimundi					leaf			4163	United States	Wyoming		44	-109	55.8	50.3	53.05
11461	S. Wing		Pinopsida	Pinales	Taxodiaceae	genus	Glyptostrobus		Glyptostrobus		europaeus					leaf			4163	United States	Wyoming		44	-109	55.8	50.3	53.05
11461	S. Wing		Dicotyledonae	Juglandales	Juglandaceae	family	Juglandaceae		Platycarya		castaneopsis					leaf			4163	United States	Wyoming		44	-109	55.8	50.3	53.05
11461	S. Wing		Magnoliopsida	Violales	Salicaceae	family	Salicaceae		Populus		wyomingiana					leaf			4163	United States	Wyoming		44	-109	55.8	50.3	53.05
11461	S. Wing		Polypodiopsida	Salviniales	Salviniaceae	genus	Salvinia		Salvinia		preauriculata					leaf			4163	United States	Wyoming		44	-109	55.8	50.3	53.05
11461	S. Wing		Filicopsida		Thelypteridaceae	family	Thelypteridaceae		Thelypteris		iddingsii					leaf			4163	United States	Wyoming		44	-109	55.8	50.3	53.05
11462	S. Wing		Magnoliopsida	Malvales	Sterculiaceae	genus	Dombeya		Dombeya		novimundi					leaf			4163	United States	Wyoming		44.174	-108.554	55.8	50.3	53.05
11462	S. Wing		Dicotyledonae	Juglandales	Juglandaceae	family	Juglandaceae		Platycarya		castaneopsis					leaf			4163	United States	Wyoming		44.174	-108.554	55.8	50.3	53.05
11463	S. Wing		Magnoliopsida	Fagales	Betulaceae	family	Betulaceae		Alnus	informal	sp. 1					leaf			4163	United States	Wyoming		44.2799	-108.509	55.8	50.3	53.05
11463	S. Wing		Magnoliopsida	Sapindales	Oxalidaceae	genus	Averrhoites		Averrhoites		affinis					leaf			4163	United States	Wyoming		44.2799	-108.509	55.8	50.3	53.05
11463	S. Wing		Equisetopsida	Equisetales	Equisetaceae	family	Equisetaceae		Equisetum	informal	sp. 1					leaf			4163	United States	Wyoming		44.2799	-108.509	55.8	50.3	53.05
11463	S. Wing		Pinopsida	Pinales	Taxodiaceae	genus	Glyptostrobus		Glyptostrobus		europaeus					leaf			4163	United States	Wyoming		44.2799	-108.509	55.8	50.3	53.05
11463	S. Wing		Polypodiopsida	Polypodiales	Blechnaceae	genus	Woodwardia		Woodwardia		gravida					leaf			4163	United States	Wyoming		44.2799	-108.509	55.8	50.3	53.05
11463	S. Wing			Zingiberales	Zingiberaceae	genus	Zingiberopsis		Zingiberopsis		isonervosa					leaf			4163	United States	Wyoming		44.2799	-108.509	55.8	50.3	53.05
11464	S. Wing		Magnoliopsida	Fagales	Betulaceae	family	Betulaceae		Alnus	informal	sp. 1					leaf			4163	United States	Wyoming		44	-109	55.8	50.3	53.05
11464	S. Wing		Magnoliopsida	Malvales	Sterculiaceae	genus	Dombeya		Dombeya		novimundi					leaf			4163	United States	Wyoming		44	-109	55.8	50.3	53.05
11464	S. Wing		Pinopsida	Pinales	Taxodiaceae	genus	Glyptostrobus		Glyptostrobus		europaeus					leaf			4163	United States	Wyoming		44	-109	55.8	50.3	53.05
11464	S. Wing		Polypodiopsida	Schizaeales	Schizaeaceae	genus	Lygodium		Lygodium		kaulfussi					leaf			4163	United States	Wyoming		44	-109	55.8	50.3	53.05
11464	S. Wing		Dicotyledonae	Juglandales	Juglandaceae	family	Juglandaceae		Platycarya		castaneopsis					leaf			4163	United States	Wyoming		44	-109	55.8	50.3	53.05
11465	S. Wing		Magnoliopsida	Fagales	Betulaceae	family	Betulaceae		Alnus	informal	sp. 1					leaf			4163	United States	Wyoming		44.5	-108.333	55.8	50.3	53.05
11465	S. Wing		Magnoliopsida	Malvales	Sterculiaceae	genus	Dombeya		Dombeya		novimundi					leaf			4163	United States	Wyoming		44.5	-108.333	55.8	50.3	53.05
11465	S. Wing		Pinopsida	Pinales	Taxodiaceae	genus	Glyptostrobus		Glyptostrobus		europaeus					leaf			4163	United States	Wyoming		44.5	-108.333	55.8	50.3	53.05
11465	S. Wing		Polypodiopsida	Schizaeales	Schizaeaceae	genus	Lygodium		Lygodium		kaulfussi					leaf			4163	United States	Wyoming		44.5	-108.333	55.8	50.3	53.05
11465	S. Wing		Dicotyledonae	Juglandales	Juglandaceae	family	Juglandaceae		Platycarya		castaneopsis					leaf			4163	United States	Wyoming		44.5	-108.333	55.8	50.3	53.05
11466	S. Wing		Magnoliopsida	Fagales	Betulaceae	family	Betulaceae		Alnus	informal	sp. 1					leaf			4163	United States	Wyoming		44	-109	55.8	50.3	53.05
11466	S. Wing		Magnoliopsida	Malvales	Sterculiaceae	genus	Dombeya		Dombeya		novimundi					leaf			4163	United States	Wyoming		44	-109	55.8	50.3	53.05
11466	S. Wing		Pinopsida	Pinales	Taxodiaceae	genus	Glyptostrobus		Glyptostrobus		europaeus					leaf			4163	United States	Wyoming		44	-109	55.8	50.3	53.05
11466	S. Wing		Polypodiopsida	Schizaeales	Schizaeaceae	genus	Lygodium		Lygodium		kaulfussi					leaf			4163	United States	Wyoming		44	-109	55.8	50.3	53.05
11466	S. Wing		Dicotyledonae	Juglandales	Juglandaceae	family	Juglandaceae		Platycarya		castaneopsis					leaf			4163	United States	Wyoming		44	-109	55.8	50.3	53.05
11466	S. Wing		Polypodiopsida	Salviniales	Salviniaceae	genus	Salvinia		Salvinia		preauriculata					leaf			4163	United States	Wyoming		44	-109	55.8	50.3	53.05
11467	S. Wing		Magnoliopsida	Fagales	Betulaceae	family	Betulaceae		Alnus	informal	sp. 1					leaf			4163	United States	Wyoming		44	-109	55.8	50.3	53.05
11467	S. Wing		Magnoliopsida	Malvales	Sterculiaceae	genus	Dombeya		Dombeya		novimundi					leaf			4163	United States	Wyoming		44	-109	55.8	50.3	53.05
11467	S. Wing		Pinopsida	Pinales	Taxodiaceae	genus	Glyptostrobus		Glyptostrobus		europaeus					leaf			4163	United States	Wyoming		44	-109	55.8	50.3	53.05
11467	S. Wing		Polypodiopsida	Schizaeales	Schizaeaceae	genus	Lygodium		Lygodium		kaulfussi					leaf			4163	United States	Wyoming		44	-109	55.8	50.3	53.05
11467	S. Wing		Dicotyledonae	Juglandales	Juglandaceae	family	Juglandaceae		Platycarya		castaneopsis					leaf			4163	United States	Wyoming		44	-109	55.8	50.3	53.05
11468	S. Wing		Magnoliopsida	Fagales	Betulaceae	family	Betulaceae		Alnus	informal	sp. 1					leaf			4163	United States	Wyoming		44	-109	55.8	50.3	53.05
11468	S. Wing		Magnoliopsida	Malvales	Sterculiaceae	genus	Dombeya		Dombeya		novimundi					leaf			4163	United States	Wyoming		44	-109	55.8	50.3	53.05
11468	S. Wing		Polypodiopsida	Schizaeales	Schizaeaceae	genus	Lygodium		Lygodium	informal	kaulfussi					leaf			4163	United States	Wyoming		44	-109	55.8	50.3	53.05
11468	S. Wing		Dicotyledonae	Juglandales	Juglandaceae	family	Juglandaceae		Platycarya		castaneopsis					leaf			4163	United States	Wyoming		44	-109	55.8	50.3	53.05
11468	S. Wing		Polypodiopsida	Salviniales	Salviniaceae	genus	Salvinia		Salvinia		preauriculata					leaf			4163	United States	Wyoming		44	-109	55.8	50.3	53.05
11468	S. Wing		Polypodiopsida	Polypodiales	Blechnaceae	genus	Woodwardia		Woodwardia		gravida					leaf			4163	United States	Wyoming		44	-109	55.8	50.3	53.05
11469	S. Wing		Magnoliopsida	Fagales	Betulaceae	family	Betulaceae		Alnus	informal	sp. 1					leaf			4163	United States	Wyoming		44	-109	55.8	50.3	53.05
11469	S. Wing		Magnoliopsida	Malvales	Sterculiaceae	genus	Dombeya		Dombeya		novimundi					leaf			4163	United States	Wyoming		44	-109	55.8	50.3	53.05
11469	S. Wing		Pinopsida	Pinales	Taxodiaceae	genus	Glyptostrobus		Glyptostrobus		europaeus					leaf			4163	United States	Wyoming		44	-109	55.8	50.3	53.05
11469	S. Wing		Polypodiopsida	Schizaeales	Schizaeaceae	genus	Lygodium		Lygodium		kaulfussi					leaf			4163	United States	Wyoming		44	-109	55.8	50.3	53.05
11469	S. Wing		Dicotyledonae	Juglandales	Juglandaceae	family	Juglandaceae		Platycarya		castaneopsis					leaf			4163	United States	Wyoming		44	-109	55.8	50.3	53.05
11469	S. Wing		Filicopsida		Thelypteridaceae	family	Thelypteridaceae		Thelypteris		iddingsii					leaf			4163	United States	Wyoming		44	-109	55.8	50.3	53.05
11470	S. Wing		Magnoliopsida	Malvales	Sterculiaceae	genus	Dombeya		Dombeya		novimundi					leaf			4163	United States	Wyoming		44	-109	55.8	50.3	53.05
11470	S. Wing		Pinopsida	Pinales	Taxodiaceae	genus	Glyptostrobus		Glyptostrobus		europaeus					leaf			4163	United States	Wyoming		44	-109	55.8	50.3	53.05
11470	S. Wing		Polypodiopsida	Schizaeales	Schizaeaceae	genus	Lygodium		Lygodium		kaulfussi					leaf			4163	United States	Wyoming		44	-109	55.8	50.3	53.05
11470	S. Wing		Filicopsida		Thelypteridaceae	family	Thelypteridaceae		Thelypteris		iddingsii					leaf			4163	United States	Wyoming		44	-109	55.8	50.3	53.05
11471	S. Wing		Magnoliopsida	Fagales	Betulaceae	family	Betulaceae		Alnus	informal	sp. 1					leaf			4163	United States	Wyoming		44	-109	55.8	50.3	53.05
11471	S. Wing		Magnoliopsida	Fabales	Leguminosae	family	Leguminosae		Dalbergia	informal	sp. 1					leaf			4163	United States	Wyoming		44	-109	55.8	50.3	53.05
11471	S. Wing		Magnoliopsida	Malvales	Sterculiaceae	genus	Dombeya		Dombeya		novimundi					leaf			4163	United States	Wyoming		44	-109	55.8	50.3	53.05
11471	S. Wing		Pinopsida	Pinales	Taxodiaceae	genus	Glyptostrobus		Glyptostrobus		europaeus					leaf			4163	United States	Wyoming		44	-109	55.8	50.3	53.05
11471	S. Wing		Polypodiopsida	Schizaeales	Schizaeaceae	genus	Lygodium		Lygodium		kaulfussi					leaf			4163	United States	Wyoming		44	-109	55.8	50.3	53.05
11471	S. Wing		Dicotyledonae	Juglandales	Juglandaceae	family	Juglandaceae		Platycarya		castaneopsis					leaf			4163	United States	Wyoming		44	-109	55.8	50.3	53.05
11472	S. Wing		Magnoliopsida	Sapindales	Oxalidaceae	genus	Averrhoites		Averrhoites		affinis					leaf			4163	United States	Wyoming		44.279	-108.499	55.8	50.3	53.05
11472	S. Wing		Equisetopsida	Equisetales	Equisetaceae	family	Equisetaceae		Equisetum	informal	sp. 1					axis			4163	United States	Wyoming		44.279	-108.499	55.8	50.3	53.05
11472	S. Wing		Pinopsida	Pinales	Taxodiaceae	genus	Glyptostrobus		Glyptostrobus		europaeus					leaf			4163	United States	Wyoming		44.279	-108.499	55.8	50.3	53.05
11473	S. Wing		Magnoliopsida	Fagales	Betulaceae	family	Betulaceae		Alnus	informal	sp. 1					leaf			4163	United States	Wyoming		44.279	-108.499	55.8	50.3	53.05
11473	S. Wing		Magnoliopsida	Sapindales	Oxalidaceae	genus	Averrhoites		Averrhoites		affinis					leaf			4163	United States	Wyoming		44.279	-108.499	55.8	50.3	53.05
11473	S. Wing		Dicotyledonae	Juglandales	Juglandaceae	genus	Carya	"	Carya		antiquorum					leaf			4163	United States	Wyoming		44.279	-108.499	55.8	50.3	53.05
11473	S. Wing		Equisetopsida	Equisetales	Equisetaceae	family	Equisetaceae		Equisetum	informal	sp. 1					axis			4163	United States	Wyoming		44.279	-108.499	55.8	50.3	53.05
11473	S. Wing		Pinopsida	Pinales	Taxodiaceae	genus	Glyptostrobus		Glyptostrobus		europaeus					leaf			4163	United States	Wyoming		44.279	-108.499	55.8	50.3	53.05
11473	S. Wing			Zingiberales	Zingiberaceae	genus	Zingiberopsis		Zingiberopsis		isonervosa					leaf			4163	United States	Wyoming		44.279	-108.499	55.8	50.3	53.05
11474	S. Wing		Magnoliopsida	Sapindales	Oxalidaceae	genus	Averrhoites		Averrhoites		affinis					leaf			4163	United States	Wyoming		44.279	-108.499	55.8	50.3	53.05
11474	S. Wing		Equisetopsida	Equisetales	Equisetaceae	family	Equisetaceae		Equisetum	informal	sp. 1					axis			4163	United States	Wyoming		44.279	-108.499	55.8	50.3	53.05
11474	S. Wing		Pinopsida	Pinales	Taxodiaceae	genus	Glyptostrobus		Glyptostrobus		europaeus					leaf			4163	United States	Wyoming		44.279	-108.499	55.8	50.3	53.05
11474	S. Wing			Zingiberales	Zingiberaceae	genus	Zingiberopsis		Zingiberopsis		isonervosa					leaf			4163	United States	Wyoming		44.279	-108.499	55.8	50.3	53.05
11475	S. Wing		Magnoliopsida	Fagales	Betulaceae	family	Betulaceae		Alnus	informal	sp. 1					leaf			4163	United States	Wyoming		44.3015	-108.972	55.8	50.3	53.05
11475	S. Wing		Magnoliopsida	Sapindales	Oxalidaceae	genus	Averrhoites		Averrhoites		affinis					leaf			4163	United States	Wyoming		44.3015	-108.972	55.8	50.3	53.05
11475	S. Wing		Dicotyledonae	Juglandales	Juglandaceae	genus	Carya	"	Carya		antiquorum					leaf			4163	United States	Wyoming		44.3015	-108.972	55.8	50.3	53.05
11475	S. Wing		Pinopsida	Pinales	Taxodiaceae	genus	Glyptostrobus		Glyptostrobus		europaeus					leaf			4163	United States	Wyoming		44.3015	-108.972	55.8	50.3	53.05
11475	S. Wing		Pinopsida	Pinales	Taxodiaceae	genus	Metasequoia		Metasequoia		occidentalis					leaf			4163	United States	Wyoming		44.3015	-108.972	55.8	50.3	53.05
11475	S. Wing		Polypodiopsida	Polypodiales	Blechnaceae	genus	Woodwardia		Woodwardia		gravida								4163	United States	Wyoming		44.3015	-108.972	55.8	50.3	53.05
11476	S. Wing		Magnoliopsida	Saxifragales	Cercidiphyllaceae	genus	Cercidiphyllum		Cercidiphyllum		genetrix					leaf			4163	United States	Wyoming		44.5	-108.333	55.8	50.3	53.05
11476	S. Wing		Pinopsida	Pinales	Taxodiaceae	genus	Glyptostrobus		Glyptostrobus		europaeus					leaf			4163	United States	Wyoming		44.5	-108.333	55.8	50.3	53.05
11476	S. Wing		Magnoliopsida	Ranunculales	Menispermaceae	genus	Menispermites		Menispermites		parvareolatus					leaf			4163	United States	Wyoming		44.5	-108.333	55.8	50.3	53.05
11476	S. Wing		Magnoliopsida	Violales	Salicaceae	family	Salicaceae		Populus		meigsii					leaf			4163	United States	Wyoming		44.5	-108.333	55.8	50.3	53.05
11477	S. Wing		Magnoliopsida	Fagales	Betulaceae	family	Betulaceae		Alnus	informal	sp. 1					leaf			4163	United States	Wyoming		44.2941	-108.858	55.8	50.3	53.05
11477	S. Wing		Dicotyledonae	Juglandales	Juglandaceae	genus	Carya	"	Carya		antiquorum					leaf			4163	United States	Wyoming		44.2941	-108.858	55.8	50.3	53.05
11477	S. Wing		Magnoliopsida	Saxifragales	Cercidiphyllaceae	genus	Cercidiphyllum		Cercidiphyllum		genetrix					leaf			4163	United States	Wyoming		44.2941	-108.858	55.8	50.3	53.05
11477	S. Wing		Pinopsida	Pinales	Taxodiaceae	genus	Glyptostrobus		Glyptostrobus		europaeus					leaf			4163	United States	Wyoming		44.2941	-108.858	55.8	50.3	53.05
11477	S. Wing		Magnoliopsida	Ranunculales	Menispermaceae	genus	Menispermites		Menispermites		parvareolatus					leaf			4163	United States	Wyoming		44.2941	-108.858	55.8	50.3	53.05
11477	S. Wing		Pinopsida	Pinales	Taxodiaceae	genus	Metasequoia		Metasequoia		occidentalis					leaf			4163	United States	Wyoming		44.2941	-108.858	55.8	50.3	53.05
11477	S. Wing		Magnoliopsida	Violales	Salicaceae	family	Salicaceae		Populus		meigsii					leaf			4163	United States	Wyoming		44.2941	-108.858	55.8	50.3	53.05
11477	S. Wing		Polypodiopsida	Polypodiales	Blechnaceae	genus	Woodwardia		Woodwardia		gravida					leaf			4163	United States	Wyoming		44.2941	-108.858	55.8	50.3	53.05
11478	S. Wing		Dicotyledonae	Rhamnales	Vitaceae	genus	Ampelopsis	"	Ampelopsis		acerifolia					leaf			4163	United States	Wyoming		44.5	-108.333	61.7	56.8	59.25
11478	S. Wing		Magnoliopsida	Saxifragales	Cercidiphyllaceae	genus	Cercidiphyllum		Cercidiphyllum		genetrix					leaf			4163	United States	Wyoming		44.5	-108.333	61.7	56.8	59.25
11478	S. Wing		Magnoliopsida	Fagales	Betulaceae	family	Betulaceae		Corylus		insignis					leaf			4163	United States	Wyoming		44.5	-108.333	61.7	56.8	59.25
11479	S. Wing		Magnoliopsida	Fagales	Betulaceae	family	Betulaceae		Alnus	informal	sp. 1					leaf			4163	United States	Wyoming		44.1887	-108.584	55.8	50.3	53.05
11479	S. Wing		Magnoliopsida	Saxifragales	Cercidiphyllaceae	genus	Cercidiphyllum		Cercidiphyllum		genetrix					leaf			4163	United States	Wyoming		44.1887	-108.584	55.8	50.3	53.05
11479	S. Wing		Magnoliopsida	Malvales	Sterculiaceae	genus	Dombeya		Dombeya		novimundi					leaf			4163	United States	Wyoming		44.1887	-108.584	55.8	50.3	53.05
11479	S. Wing		Equisetopsida	Equisetales	Equisetaceae	family	Equisetaceae		Equisetum	informal	sp. 1					axis			4163	United States	Wyoming		44.1887	-108.584	55.8	50.3	53.05
11479	S. Wing		Polypodiopsida	Schizaeales	Schizaeaceae	genus	Lygodium		Lygodium		kaulfussi					leaf			4163	United States	Wyoming		44.1887	-108.584	55.8	50.3	53.05
11479	S. Wing		Dicotyledonae	Juglandales	Juglandaceae	family	Juglandaceae		Platycarya		castaneopsis					leaf			4163	United States	Wyoming		44.1887	-108.584	55.8	50.3	53.05
11479	S. Wing			Zingiberales	Zingiberaceae	genus	Zingiberopsis		Zingiberopsis		isonervosa					leaf			4163	United States	Wyoming		44.1887	-108.584	55.8	50.3	53.05
11480	S. Wing		Magnoliopsida	Malvales	Sterculiaceae	genus	Dombeya		Dombeya		novimundi					leaf			4163	United States	Wyoming		44.1543	-108.548	55.8	50.3	53.05
11480	S. Wing		Polypodiopsida	Schizaeales	Schizaeaceae	genus	Lygodium		Lygodium		kaulfussi					leaf			4163	United States	Wyoming		44.1543	-108.548	55.8	50.3	53.05
11480	S. Wing		Dicotyledonae	Juglandales	Juglandaceae	family	Juglandaceae		Platycarya		castaneopsis					leaf			4163	United States	Wyoming		44.1543	-108.548	55.8	50.3	53.05
11480	S. Wing			Zingiberales	Zingiberaceae	genus	Zingiberopsis		Zingiberopsis		isonervosa					leaf			4163	United States	Wyoming		44.1543	-108.548	55.8	50.3	53.05
11481	S. Wing		Magnoliopsida	Fagales	Betulaceae	family	Betulaceae		Alnus	informal	sp. 1					leaf			4163	United States	Wyoming		44.1563	-108.55	55.8	50.3	53.05
11481	S. Wing		Magnoliopsida	Malvales	Sterculiaceae	genus	Dombeya		Dombeya		novimundi					leaf			4163	United States	Wyoming		44.1563	-108.55	55.8	50.3	53.05
11481	S. Wing		Equisetopsida	Equisetales	Equisetaceae	family	Equisetaceae		Equisetum	informal	sp. 1					axis			4163	United States	Wyoming		44.1563	-108.55	55.8	50.3	53.05
11481	S. Wing		Dicotyledonae	Juglandales	Juglandaceae	family	Juglandaceae		Platycarya		castaneopsis					leaf			4163	United States	Wyoming		44.1563	-108.55	55.8	50.3	53.05
11481	S. Wing		Magnoliopsida	Violales	Salicaceae	family	Salicaceae		Populus		meigsii					leaf			4163	United States	Wyoming		44.1563	-108.55	55.8	50.3	53.05
11481	S. Wing		Polypodiopsida	Salviniales	Salviniaceae	genus	Salvinia		Salvinia		preauriculata					leaf			4163	United States	Wyoming		44.1563	-108.55	55.8	50.3	53.05
11481	S. Wing			Zingiberales	Zingiberaceae	genus	Zingiberopsis		Zingiberopsis		isonervosa					leaf			4163	United States	Wyoming		44.1563	-108.55	55.8	50.3	53.05
11482	P. Gensel					subphylum	Lycophytina		Zosterophyllum		reflexum					non-seed repro			3920	Canada	Nunavut	Bathurst Island	76.1903	-98.15	410.8	407.6	409.2
11483	S. Wing		Polypodiopsida	Schizaeales	Schizaeaceae	genus	Lygodium		Lygodium		kaulfussi					leaf			4163	United States	Wyoming		44	-109	55.8	50.3	53.05
11483	S. Wing		Magnoliopsida	Proteales	Platanaceae	family	Platanaceae		Platanus		wyomingensis					leaf			4163	United States	Wyoming		44	-109	55.8	50.3	53.05
11483	S. Wing		Filicopsida		Thelypteridaceae	family	Thelypteridaceae		Thelypteris		iddingsii					leaf			4163	United States	Wyoming		44	-109	55.8	50.3	53.05
11484	S. Wing		Magnoliopsida	Fagales	Betulaceae	family	Betulaceae		Alnus	informal	sp. 1					leaf			4163	United States	Wyoming		44.1855	-108.591	55.8	50.3	53.05
11484	S. Wing		Magnoliopsida	Sapindales	Oxalidaceae	genus	Averrhoites		Averrhoites		affinis					leaf			4163	United States	Wyoming		44.1855	-108.591	55.8	50.3	53.05
11484	S. Wing		Magnoliopsida	Saxifragales	Cercidiphyllaceae	genus	Cercidiphyllum		Cercidiphyllum		genetrix					leaf			4163	United States	Wyoming		44.1855	-108.591	55.8	50.3	53.05
11484	S. Wing		Magnoliopsida	Malvales	Sterculiaceae	genus	Dombeya		Dombeya		novimundi					leaf			4163	United States	Wyoming		44.1855	-108.591	55.8	50.3	53.05
11484	S. Wing		Equisetopsida	Equisetales	Equisetaceae	family	Equisetaceae		Equisetum	informal	sp. 1					axis			4163	United States	Wyoming		44.1855	-108.591	55.8	50.3	53.05
11484	S. Wing		Polypodiopsida	Schizaeales	Schizaeaceae	genus	Lygodium		Lygodium		kaulfussi					leaf			4163	United States	Wyoming		44.1855	-108.591	55.8	50.3	53.05
11484	S. Wing		Magnoliopsida	Proteales	Platanaceae	family	Platanaceae		Platanus		gracilis					leaf			4163	United States	Wyoming		44.1855	-108.591	55.8	50.3	53.05
11484	S. Wing		Dicotyledonae	Juglandales	Juglandaceae	family	Juglandaceae		Platycarya		castaneopsis					leaf			4163	United States	Wyoming		44.1855	-108.591	55.8	50.3	53.05
11484	S. Wing			Zingiberales	Zingiberaceae	genus	Zingiberopsis		Zingiberopsis		isonervosa					leaf			4163	United States	Wyoming		44.1855	-108.591	55.8	50.3	53.05
11485	S. Wing		Magnoliopsida	Saxifragales	Cercidiphyllaceae	genus	Cercidiphyllum		Cercidiphyllum		genetrix					leaf			4163	United States	Wyoming		44	-110	55.8	50.3	53.05
11485	S. Wing		Magnoliopsida	Fabales	Leguminosae	family	Leguminosae		Dalbergia	informal	sp. 1					leaf			4163	United States	Wyoming		44	-110	55.8	50.3	53.05
11485	S. Wing		Magnoliopsida	Malvales	Sterculiaceae	genus	Dombeya		Dombeya		novimundi					leaf			4163	United States	Wyoming		44	-110	55.8	50.3	53.05
11485	S. Wing		Equisetopsida	Equisetales	Equisetaceae	family	Equisetaceae		Equisetum	informal	sp. 1					leaf			4163	United States	Wyoming		44	-110	55.8	50.3	53.05
11485	S. Wing		Magnoliopsida	Proteales	Platanaceae	family	Platanaceae		Platanus		gracilis					leaf			4163	United States	Wyoming		44	-110	55.8	50.3	53.05
11485	S. Wing		Magnoliopsida	Violales	Salicaceae	family	Salicaceae		Populus		meigsii					leaf			4163	United States	Wyoming		44	-110	55.8	50.3	53.05
11485	S. Wing				Najadaceae	family	Najadaceae		Potamogeton	informal	sp. 2					leaf			4163	United States	Wyoming		44	-110	55.8	50.3	53.05
11485	S. Wing		Polypodiopsida	Salviniales	Salviniaceae	genus	Salvinia		Salvinia		preauriculata					leaf			4163	United States	Wyoming		44	-110	55.8	50.3	53.05
11485	S. Wing			Arales		genus	Lemnaceae		Spirodela		magna					leaf			4163	United States	Wyoming		44	-110	55.8	50.3	53.05
11485	S. Wing		Magnoliopsida	Saxifragales	Cercidiphyllaceae	family	Cercidiphyllaceae	cf.	Cercidiphyllum	informal	tiny winged seeds					seed/fruit			4163	United States	Wyoming		44	-110	55.8	50.3	53.05
11486	S. Wing		Equisetopsida	Equisetales	Equisetaceae	family	Equisetaceae		Equisetum	informal	sp. 1					axis			4163	United States	Wyoming		44.4039	-108.842	55.8	50.3	53.05
11486	S. Wing		Magnoliopsida	Ranunculales	Sabiaceae	genus	Meliosma		Meliosma		longifolia					leaf			4163	United States	Wyoming		44.4039	-108.842	55.8	50.3	53.05
11486	S. Wing		Pinopsida	Pinales	Taxodiaceae	genus	Metasequoia		Metasequoia		occidentalis					leaf			4163	United States	Wyoming		44.4039	-108.842	55.8	50.3	53.05
11486	S. Wing		Magnoliopsida	Magnoliales	Lauraceae	genus	Persites		Persites		argutus					leaf			4163	United States	Wyoming		44.4039	-108.842	55.8	50.3	53.05
11487	P. Gensel					subphylum	Lycophytina		Zosterophyllum		arcticum					fertile axis			3920	Canada	Nunavut	Bathurst Island	76	-98	410.8	407.6	409.2
11489	S. Wing		Magnoliopsida	Fagales	Betulaceae	family	Betulaceae		Alnus	informal	sp. 1					leaf			4163	United States	Wyoming		44	-109	55.8	50.3	53.05
11489	S. Wing		Magnoliopsida	Sapindales	Oxalidaceae	genus	Averrhoites		Averrhoites		affinis					leaf			4163	United States	Wyoming		44	-109	55.8	50.3	53.05
11489	S. Wing		Pinopsida	Pinales	Taxodiaceae	genus	Glyptostrobus		Glyptostrobus		europaeus					leaf			4163	United States	Wyoming		44	-109	55.8	50.3	53.05
11489	S. Wing		Polypodiopsida	Polypodiales	Blechnaceae	genus	Woodwardia		Woodwardia		gravida					leaf			4163	United States	Wyoming		44	-109	55.8	50.3	53.05
11489	S. Wing			Zingiberales	Zingiberaceae	genus	Zingiberopsis		Zingiberopsis		isonervosa					leaf			4163	United States	Wyoming		44	-109	55.8	50.3	53.05
11490	S. Wing		Magnoliopsida	Fagales	Betulaceae	family	Betulaceae		Alnus	informal	sp. 1					leaf			4163	United States	Wyoming		44	-109	55.8	50.3	53.05
11490	S. Wing		Magnoliopsida	Cornales	Cornaceae	genus	Cornus		Cornus		hyperborea					leaf			4163	United States	Wyoming		44	-109	55.8	50.3	53.05
11490	S. Wing		Pinopsida	Pinales	Taxodiaceae	genus	Glyptostrobus		Glyptostrobus		europaeus					leaf			4163	United States	Wyoming		44	-109	55.8	50.3	53.05
11490	S. Wing		Pinopsida	Pinales	Taxodiaceae	genus	Metasequoia		Metasequoia		occidentalis					leaf			4163	United States	Wyoming		44	-109	55.8	50.3	53.05
11490	S. Wing				Najadaceae	family	Najadaceae		Potamogeton	informal	sp. 1					leaf			4163	United States	Wyoming		44	-109	55.8	50.3	53.05
11491	P. Gensel					subphylum	Lycophytina		Zosterophyllum		arcticum					fertile axis			3920	Canada	Nunavut	Bathurst Island	76.1914	-98.1514	410.8	407.6	409.2
11491	P. Gensel					subphylum	Lycophytina		Zosterophyllum	cf.	reflexum					fertile axis			3920	Canada	Nunavut	Bathurst Island	76.1914	-98.1514	410.8	407.6	409.2
11491	P. Gensel					subphylum	Lycophytina		Zosterophyllum		reflexum					fertile axis			3920	Canada	Nunavut	Bathurst Island	76.1914	-98.1514	410.8	407.6	409.2
11493	S. Wing		Magnoliopsida	Fagales	Betulaceae	family	Betulaceae		Alnus	informal	sp. 1					leaf			4163	United States	Wyoming		44	-109	55.8	50.3	53.05
11493	S. Wing		Magnoliopsida	Sapindales	Oxalidaceae	genus	Averrhoites		Averrhoites		affinis					leaf			4163	United States	Wyoming		44	-109	55.8	50.3	53.05
11493	S. Wing		Pinopsida	Pinales	Taxodiaceae	genus	Glyptostrobus		Glyptostrobus		europaeus					leaf			4163	United States	Wyoming		44	-109	55.8	50.3	53.05
11493	S. Wing		Dicotyledonae	Urticales	Ulmaceae	family	Ulmaceae		Ulmus		microphylla					leaf			4163	United States	Wyoming		44	-109	55.8	50.3	53.05
11493	S. Wing			Zingiberales	Zingiberaceae	genus	Zingiberopsis		Zingiberopsis		isonervosa					leaf			4163	United States	Wyoming		44	-109	55.8	50.3	53.05
11495	S. Wing		Magnoliopsida	Fagales	Betulaceae	family	Betulaceae		Alnus	informal	sp. 1					leaf			4163	United States	Wyoming		44.2888	-108.479	55.8	50.3	53.05
11495	S. Wing		Magnoliopsida	Saxifragales	Cercidiphyllaceae	genus	Cercidiphyllum		Cercidiphyllum		genetrix					leaf			4163	United States	Wyoming		44.2888	-108.479	55.8	50.3	53.05
11495	S. Wing		Pinopsida	Pinales	Taxodiaceae	genus	Glyptostrobus		Glyptostrobus		europaeus					leaf			4163	United States	Wyoming		44.2888	-108.479	55.8	50.3	53.05
11495	S. Wing		Magnoliopsida	Proteales	Platanaceae	family	Platanaceae		Platanus		gracilis					leaf			4163	United States	Wyoming		44.2888	-108.479	55.8	50.3	53.05
11495	S. Wing		Magnoliopsida	Violales	Salicaceae	family	Salicaceae		Populus		meigsii					leaf			4163	United States	Wyoming		44.2888	-108.479	55.8	50.3	53.05
11496	S. Wing		Magnoliopsida	Fagales	Betulaceae	family	Betulaceae		Alnus	informal	sp. 1					leaf			4163	United States	Wyoming		44.2895	-108.469	55.8	50.3	53.05
11496	S. Wing		Magnoliopsida	Saxifragales	Cercidiphyllaceae	genus	Cercidiphyllum		Cercidiphyllum		genetrix					leaf			4163	United States	Wyoming		44.2895	-108.469	55.8	50.3	53.05
11496	S. Wing		Pinopsida	Pinales	Taxodiaceae	genus	Glyptostrobus		Glyptostrobus		europaeus					leaf			4163	United States	Wyoming		44.2895	-108.469	55.8	50.3	53.05
11496	S. Wing			Zingiberales	Zingiberaceae	genus	Zingiberopsis		Zingiberopsis		isonervosa					leaf			4163	United States	Wyoming		44.2895	-108.469	55.8	50.3	53.05
11498	S. Wing		Magnoliopsida	Fagales	Betulaceae	family	Betulaceae		Alnus	informal	sp. 1					leaf			4163	United States	Wyoming		44.1579	-108.552	55.8	50.3	53.05
11498	S. Wing		Magnoliopsida	Sapindales	Oxalidaceae	genus	Averrhoites		Averrhoites		affinis					leaf			4163	United States	Wyoming		44.1579	-108.552	55.8	50.3	53.05
11498	S. Wing		Magnoliopsida	Malvales	Sterculiaceae	genus	Dombeya		Dombeya		novimundi					leaf			4163	United States	Wyoming		44.1579	-108.552	55.8	50.3	53.05
11498	S. Wing		Polypodiopsida	Schizaeales	Schizaeaceae	genus	Lygodium		Lygodium		kaulfussi					leaf			4163	United States	Wyoming		44.1579	-108.552	55.8	50.3	53.05
11498	S. Wing		Dicotyledonae	Juglandales	Juglandaceae	family	Juglandaceae		Platycarya		castaneopsis					leaf			4163	United States	Wyoming		44.1579	-108.552	55.8	50.3	53.05
11498	S. Wing		Filicopsida		Thelypteridaceae	family	Thelypteridaceae		Thelypteris		iddingsii					leaf			4163	United States	Wyoming		44.1579	-108.552	55.8	50.3	53.05
11499	S. Wing		Magnoliopsida	Fagales	Betulaceae	family	Betulaceae		Alnus	informal	sp. 1					leaf			4163	United States	Wyoming		44	-109	55.8	50.3	53.05
11499	S. Wing		Dicotyledonae	Juglandales	Juglandaceae	family	Juglandaceae		Platycarya		castaneopsis					leaf			4163	United States	Wyoming		44	-109	55.8	50.3	53.05
11502	S. Wing		Magnoliopsida	Fagales	Betulaceae	family	Betulaceae		Alnus	informal	sp. 1					leaf			4163	United States	Wyoming		44	-109	55.8	50.3	53.05
11502	S. Wing		Magnoliopsida	Sapindales	Oxalidaceae	genus	Averrhoites		Averrhoites		affinis					leaf			4163	United States	Wyoming		44	-109	55.8	50.3	53.05
11502	S. Wing		Pinopsida	Pinales	Taxodiaceae	genus	Glyptostrobus		Glyptostrobus		europaeus					leaf			4163	United States	Wyoming		44	-109	55.8	50.3	53.05
11502	S. Wing		Dicotyledonae	Juglandales	Juglandaceae	genus	Carya	"	Carya		antiquorum					leaf			4163	United States	Wyoming		44	-109	55.8	50.3	53.05
11502	S. Wing		Magnoliopsida	Ranunculales	Menispermaceae	genus	Menispermites		Menispermites		parvareolatus					leaf			4163	United States	Wyoming		44	-109	55.8	50.3	53.05
11502	S. Wing		Pinopsida	Pinales	Taxodiaceae	genus	Metasequoia		Metasequoia		occidentalis					leaf			4163	United States	Wyoming		44	-109	55.8	50.3	53.05
11502	S. Wing		Magnoliopsida	Violales	Salicaceae	family	Salicaceae		Populus		meigsii					leaf			4163	United States	Wyoming		44	-109	55.8	50.3	53.05
11503	S. Wing		Magnoliopsida	Fagales	Betulaceae	family	Betulaceae		Alnus	informal	sp. 1					leaf			4163	United States	Wyoming		44	-109	55.8	50.3	53.05
11503	S. Wing		Magnoliopsida	Malvales	Sterculiaceae	genus	Dombeya		Dombeya		novimundi					leaf			4163	United States	Wyoming		44	-109	55.8	50.3	53.05
11503	S. Wing		Pinopsida	Pinales	Taxodiaceae	genus	Metasequoia		Metasequoia		occidentalis					leaf			4163	United States	Wyoming		44	-109	55.8	50.3	53.05
11504	S. Wing		Magnoliopsida	Fagales	Betulaceae	family	Betulaceae		Alnus	informal	sp. 1					leaf			4163	United States	Wyoming		44	-109	55.8	50.3	53.05
11504	S. Wing		Pinopsida	Pinales	Taxodiaceae	genus	Metasequoia		Metasequoia		occidentalis					leaf			4163	United States	Wyoming		44	-109	55.8	50.3	53.05
11505	S. Wing		Pinopsida	Pinales	Taxodiaceae	genus	Metasequoia		Metasequoia		occidentalis					leaf			4163	United States	Wyoming		44	-109	55.8	50.3	53.05
11506	S. Wing		Magnoliopsida	Sapindales	Oxalidaceae	genus	Averrhoites		Averrhoites		affinis					leaf			4163	United States	Wyoming		44	-109	55.8	50.3	53.05
11506	S. Wing		Magnoliopsida	Saxifragales	Cercidiphyllaceae	genus	Cercidiphyllum		Cercidiphyllum		genetrix					leaf			4163	United States	Wyoming		44	-109	55.8	50.3	53.05
11506	S. Wing		Polypodiopsida	Salviniales	Salviniaceae	genus	Salvinia		Salvinia		preauriculata					leaf			4163	United States	Wyoming		44	-109	55.8	50.3	53.05
11506	S. Wing			Zingiberales	Zingiberaceae	genus	Zingiberopsis		Zingiberopsis		isonervosa					leaf			4163	United States	Wyoming		44	-109	55.8	50.3	53.05
11520	P. Gensel					subphylum	Lycophytina		Zosterophyllum	cf.	reflexum					fertile axis			3920	Canada	Nunavut	Bathurst Is.	76.1914	-98.1514	410.8	407.6	409.2
11520	P. Gensel					subphylum	Lycophytina		Zosterophyllum		reflexum					fertile axis			3920	Canada	Nunavut	Bathurst Is.	76.1914	-98.1514	410.8	407.6	409.2
11524	P. Gensel					subphylum	Lycophytina		Zosterophyllum		sp.					fertile axis			3920	Canada	Nunavut	Bathurst Island	76.2042	-98.1567	410.8	407.6	409.2
11537	H. Sims		Magnoliopsida	Magnoliales	Lauraceae	family	Lauraceae		Sassafras		hesperia					leaf			4170	United States	Washington	Ferry	48.65	-118.733	47.8	38	42.9
11537	H. Sims		Magnoliopsida	Saxifragales	Cercidiphyllaceae	family	Cercidiphyllaceae		Cercidiphyllum		obtritum					leaf			4170	United States	Washington	Ferry	48.65	-118.733	47.8	38	42.9
11537	H. Sims		Magnoliopsida	Fagales	Betulaceae	family	Betulaceae		Alnus		parvifolia					leaf			4170	United States	Washington	Ferry	48.65	-118.733	47.8	38	42.9
11537	H. Sims		Magnoliopsida	Fagales	Betulaceae	family	Betulaceae		Betula	n. sp.	leopoldae					leaf			4170	United States	Washington	Ferry	48.65	-118.733	47.8	38	42.9
11537	H. Sims		Dicotyledonae	Juglandales	Myricaceae	family	Myricaceae		Comptonia		columbiana					leaf			4170	United States	Washington	Ferry	48.65	-118.733	47.8	38	42.9
11537	H. Sims		Dicotyledonae	Theales	Theaceae	family	Theaceae		Ternstroemites	informal	sp. A					leaf			4170	United States	Washington	Ferry	48.65	-118.733	47.8	38	42.9
11537	H. Sims		Dicotyledonae	Theales	Theaceae	family	Theaceae		Ternstroemites	informal	sp. B					leaf			4170	United States	Washington	Ferry	48.65	-118.733	47.8	38	42.9
11537	H. Sims		Magnoliopsida	Malvales	Tiliaceae	family	Tiliaceae		Tilia	n. sp.	johnsoni					leaf			4170	United States	Washington	Ferry	48.65	-118.733	47.8	38	42.9
11537	H. Sims		Magnoliopsida	Sapindales	Anacardiaceae	family	Anacardiaceae		Rhus	n. sp.	malloryi					leaf			4170	United States	Washington	Ferry	48.65	-118.733	47.8	38	42.9
11537	H. Sims		Magnoliopsida	Sapindales	Aceraceae	family	Aceraceae	"	Acer		arcticum					unassigned			4170	United States	Washington	Ferry	48.65	-118.733	47.8	38	42.9
11537	H. Sims		Magnoliopsida	Sapindales	Aceraceae	family	Aceraceae		Acer		sp.					leaf			4170	United States	Washington	Ferry	48.65	-118.733	47.8	38	42.9
11537	H. Sims		Magnoliopsida	Sapindales	Sapindaceae	family	Sapindaceae		Koelreuteria		arnoldi					leaf			4170	United States	Washington	Ferry	48.65	-118.733	47.8	38	42.9
11537	H. Sims		Magnoliopsida	Cornales	Cornaceae	family	Cornaceae		Cornus		sp.					leaf			4170	United States	Washington	Ferry	48.65	-118.733	47.8	38	42.9
11538	H. Sims		Magnoliopsida	Magnoliales	Lauraceae	family	Lauraceae		Sassafras		hesperia					leaf			4170	United States	Washington	Ferry	48.65	-118.733	47.8	38	42.9
11538	H. Sims		Magnoliopsida	Saxifragales	Cercidiphyllaceae	family	Cercidiphyllaceae		Cercidiphyllum		obtritum					leaf			4170	United States	Washington	Ferry	48.65	-118.733	47.8	38	42.9
11538	H. Sims		Dicotyledonae	Juglandales	Myricaceae	family	Myricaceae		Comptonia		columbiana					leaf			4170	United States	Washington	Ferry	48.65	-118.733	47.8	38	42.9
11538	H. Sims		Magnoliopsida	Sapindales	Aceraceae	family	Aceraceae		Acer		sp.					leaf			4170	United States	Washington	Ferry	48.65	-118.733	47.8	38	42.9
11539	H. Sims		Magnoliopsida	Magnoliales	Lauraceae	family	Lauraceae		Sassafras		hesperia					leaf			4170	United States	Washington	Ferry	48.65	-118.733	47.8	38	42.9
11539	H. Sims		Dicotyledonae	Juglandales	Myricaceae	family	Myricaceae		Comptonia		columbiana					leaf			4170	United States	Washington	Ferry	48.65	-118.733	47.8	38	42.9
11553	P. Gensel					subphylum	Lycophytina		Zosterophyllum	?	reflexum					fertile axis			3920	Canada	Nunavut	Bathurst Is.	76.0353	-98.1822	410.8	407.6	409.2
11553	P. Gensel					subphylum	Lycophytina		Zosterophyllum		reflexum					fertile axis			3920	Canada	Nunavut	Bathurst Is.	76.0353	-98.1822	410.8	407.6	409.2
11553	P. Gensel					subphylum	Lycophytina		Zosterophyllum		sp.					fertile axis			3920	Canada	Nunavut	Bathurst Is.	76.0353	-98.1822	410.8	407.6	409.2
11611	C. Boyce		Equisetopsida	Equisetales	Equisetaceae	family	Equisetaceae		Equisetum	cf.	burchardtii					axis			5767	United States	Colorado	Mesa	39.2383	-108.996	157.3	145	151.15
11611	C. Boyce		Pinopsida	Coniferales		order	Coniferales		Brachyphyllum	n. sp.	rechtenii					axis			5767	United States	Colorado	Mesa	39.2383	-108.996	157.3	145	151.15
11611	C. Boyce		Pinopsida	Coniferales		order	Coniferales		Brachyphyllum	informal	sp. A					cuticle			5767	United States	Colorado	Mesa	39.2383	-108.996	157.3	145	151.15
11718	P. Gensel					subphylum	Lycophytina		Zosterophyllum		sp.					fertile axis			3920	Canada	Nunavut	Bathurst Island	76.1947	-98.1644	410.8	407.6	409.2
11719	P. Gensel					subphylum	Lycophytina		Zosterophyllum		reflexum					unassigned			3920	Canada	Nunavut	Bathurst Is.	76.2	-98.1667	410.8	407.6	409.2
11720	P. Gensel					subphylum	Lycophytina		Zosterophyllum		sp.					fertile axis			3920	Canada	Nunavut	Bathurst Island	76.2028	-98.1644	410.8	407.6	409.2
11721	P. Gensel					subphylum	Lycophytina		Zosterophyllum		arcticum					fertile axis			3920	Canada	Nunavut	Bathurst Island	76.1903	-98.2039	410.8	407.6	409.2
11721	P. Gensel					subphylum	Lycophytina		Zosterophyllum	cf.	reflexum					fertile axis			3920	Canada	Nunavut	Bathurst Island	76.1903	-98.2039	410.8	407.6	409.2
11721	P. Gensel					subphylum	Lycophytina		Zosterophyllum		sp.					fertile axis			3920	Canada	Nunavut	Bathurst Island	76.1903	-98.2039	410.8	407.6	409.2
11722	P. Gensel					subphylum	Lycophytina		Zosterophyllum		fertile					fertile axis			4179	Belgium	Liege?		50.4667	5.73333	419.2	410.8	415
11722	P. Gensel					subphylum	Lycophytina	?	Zosterophyllum		spp.					sterile axis			4179	Belgium	Liege?		50.4667	5.73333	419.2	410.8	415
11798	W. Clyde		Magnoliopsida	Fagales	Fagaceae	family	Fagaceae		Castanopsis		sp.								10883	China	Yunnan	Lufeng	25.0167	102.067	8.7	5.333	7.0165
11798	W. Clyde		Magnoliopsida	Fagales	Betulaceae	family	Betulaceae		Alnus		nepalensis								10883	China	Yunnan	Lufeng	25.0167	102.067	8.7	5.333	7.0165
11798	W. Clyde		Magnoliopsida	Fagales	Fagaceae	family	Fagaceae		Quercus		sp.								10883	China	Yunnan	Lufeng	25.0167	102.067	8.7	5.333	7.0165
11798	W. Clyde		Magnoliopsida	Sapindales	Anacardiaceae	family	Anacardiaceae		Rhus		sp.								10883	China	Yunnan	Lufeng	25.0167	102.067	8.7	5.333	7.0165
11798	W. Clyde		Magnoliopsida	Fagales	Betulaceae	family	Betulaceae		Betula		sp.								10883	China	Yunnan	Lufeng	25.0167	102.067	8.7	5.333	7.0165
11798	W. Clyde		Pinopsida	Pinales	Pinaceae	family	Pinaceae		Pinus		sp.								10883	China	Yunnan	Lufeng	25.0167	102.067	8.7	5.333	7.0165
11798	W. Clyde		Pinopsida	Pinales	Pinaceae	family	Pinaceae		Picea		sp.								10883	China	Yunnan	Lufeng	25.0167	102.067	8.7	5.333	7.0165
11801	W. Clyde		Magnoliopsida	Fagales	Fagaceae	family	Fagaceae		Quercus		sp.					microspore			6069	Iran			35.6	46	0.126	0.0117	0.06885
11802	W. Clyde		Magnoliopsida	Fagales	Fagaceae	family	Fagaceae		Quercus		sp.					microspore			6069	Iran			33.1	47.5	0.126	0.0117	0.06885
11994	R. Gastaldo				Alethopteridae	family	Alethopteridae		Alethopteris		sp.					unassigned			4046	United States	Georgia		34.8592	-85.4325	323.2	298.9	311.05
11994	R. Gastaldo				Neuropteridae	genus	Neuralethopteris		Neuralethopteris		pocahontas		Neuropteris		pocahontas	unassigned			4046	United States	Georgia		34.8592	-85.4325	323.2	298.9	311.05
11994	R. Gastaldo		Ginkgoopsida	Callistophytales		unranked clade	Callistophytaceae		Eremopteris	cf.	microphylla					unassigned			4046	United States	Georgia		34.8592	-85.4325	323.2	298.9	311.05
11994	R. Gastaldo				Sphenopteridae	family	Sphenopteridae		Sphenopteris		deltiformis					plant debris			4046	United States	Georgia		34.8592	-85.4325	323.2	298.9	311.05
11994	R. Gastaldo					kingdom	Plantae		Pecopteris	?	elliptica					unassigned			4046	United States	Georgia		34.8592	-85.4325	323.2	298.9	311.05
11994	R. Gastaldo				Alethopteridae	family	Alethopteridae		Alethopteris		lonchitica					unassigned			4046	United States	Georgia		34.8592	-85.4325	323.2	298.9	311.05
11994	R. Gastaldo					kingdom	Plantae		Pecopteris		sp.					unassigned			4046	United States	Georgia		34.8592	-85.4325	323.2	298.9	311.05
11994	R. Gastaldo				Alethopteridae	family	Alethopteridae		Alethopteris	cf.	lonchitica					unassigned			4046	United States	Georgia		34.8592	-85.4325	323.2	298.9	311.05
11994	R. Gastaldo				Neuropteridae	genus	Neuralethopteris		Neuralethopteris		biformis		Neuropteris		biformis	unassigned			4046	United States	Georgia		34.8592	-85.4325	323.2	298.9	311.05
11994	R. Gastaldo				Medullosaceae	family	Medullosaceae		Neuropteris		flexuosa					unassigned			4046	United States	Georgia		34.8592	-85.4325	323.2	298.9	311.05
11994	R. Gastaldo				Medullosaceae	family	Medullosaceae		Neuropteris		sp.					unassigned			4046	United States	Georgia		34.8592	-85.4325	323.2	298.9	311.05
11994	R. Gastaldo				Sphenopteridae	family	Sphenopteridae		Sphenopteris		hoeninghausi					unassigned			4046	United States	Georgia		34.8592	-85.4325	323.2	298.9	311.05
11994	R. Gastaldo				Calamitaceae	family	Calamitaceae		Calamites		suckowi					unassigned			4046	United States	Georgia		34.8592	-85.4325	323.2	298.9	311.05
11994	R. Gastaldo				Calamitaceae	family	Calamitaceae		Calamites		sp.					unassigned			4046	United States	Georgia		34.8592	-85.4325	323.2	298.9	311.05
11994	R. Gastaldo		Pinopsida	Cordaitanthales		order	Cordaitanthales		Cordaites		communis					unassigned			4046	United States	Georgia		34.8592	-85.4325	323.2	298.9	311.05
11994	R. Gastaldo				Sigillariaceae	family	Sigillariaceae		Sigillaria		sp.					unassigned			4046	United States	Georgia		34.8592	-85.4325	323.2	298.9	311.05
11994	R. Gastaldo				Lepidodendraceae	family	Lepidodendraceae		Lepidodendron		sp.					unassigned			4046	United States	Georgia		34.8592	-85.4325	323.2	298.9	311.05
11994	R. Gastaldo				Sigillariaceae	family	Sigillariaceae		Sigillaria	?	mammillaris					unassigned			4046	United States	Georgia		34.8592	-85.4325	323.2	298.9	311.05
11994	R. Gastaldo		Pinopsida	Cordaitanthales		order	Cordaitanthales		Cordaites		serpens					unassigned			4046	United States	Georgia		34.8592	-85.4325	323.2	298.9	311.05
11994	R. Gastaldo		Pinopsida	Cordaitanthales		order	Cordaitanthales		Cordaites		sp.					unassigned			4046	United States	Georgia		34.8592	-85.4325	323.2	298.9	311.05
11994	R. Gastaldo				Lepidodendraceae	family	Lepidodendraceae		Lepidodendron		rimosum					unassigned			4046	United States	Georgia		34.8592	-85.4325	323.2	298.9	311.05
11994	R. Gastaldo				Medullosaceae	family	Medullosaceae		Neuropteris		plicata					unassigned			4046	United States	Georgia		34.8592	-85.4325	323.2	298.9	311.05
11994	R. Gastaldo				Lepidodendraceae	family	Lepidodendraceae		Lepidodendron		sp.					unassigned			4046	United States	Georgia		34.8592	-85.4325	323.2	298.9	311.05
11994	R. Gastaldo				Lepidodendraceae	family	Lepidodendraceae		Lepidodendron		sp.					unassigned			4046	United States	Georgia		34.8592	-85.4325	323.2	298.9	311.05
11999	R. Gastaldo		Equisetopsida	Sphenophyllales	Sphenophyllaceae	family	Sphenophyllaceae		Sphenophyllum	n. sp.	gilmorei					cuticle			4048	United States	Arizona		36	-112	358.9	252.17	305.535
11999	R. Gastaldo		Equisetopsida	Sphenophyllales	Sphenophyllaceae	family	Sphenophyllaceae		Sphenophyllum	n. sp.	gilmorei					cuticle			4048	United States	Arizona		36	-112	358.9	252.17	305.535
11999	R. Gastaldo		Voltziopsida	Voltziales	Voltziaceae	family	Voltziaceae		Voltzia	n. sp.	dentiloba					unassigned			4048	United States	Arizona		36	-112	358.9	252.17	305.535
11999	R. Gastaldo		Voltziopsida	Voltziales	Voltziaceae	family	Voltziaceae		Voltzia		sp.					unassigned			4048	United States	Arizona		36	-112	358.9	252.17	305.535
11999	R. Gastaldo		Pinopsida	Coniferales		order	Coniferales		Brachyphyllum	n. sp.	arizonieum					wood			4048	United States	Arizona		36	-112	358.9	252.17	305.535
11999	R. Gastaldo		Pinopsida	Coniferales		order	Coniferales		Brachyphyllum	n. sp.	tenue					wood			4048	United States	Arizona		36	-112	358.9	252.17	305.535
11999	R. Gastaldo		Pinopsida	Pinales	Araucariaceae	family	Araucariaceae		Pagiophyllum	n. sp.	dubium					wood			4048	United States	Arizona		36	-112	358.9	252.17	305.535
12030	R. Gastaldo				Calamitaceae	family	Calamitaceae		Calamites		cistiiformis					unassigned			4049	Canada	Nova Scotia		45.6667	-62.7	318.1	298.9	308.5
12031	R. Gastaldo				Medullosaceae	family	Medullosaceae		Neuropteris		gigantea					unassigned			4049	Canada	Nova Scotia		45.6667	-62.7	318.1	298.9	308.5
[truncated: 33,669 more rows]
