# Supplementary material for: Revisiting the origin and diversification of vascular plants through a comprehensive Bayesian analysis of the fossil record
Source: New Phytol. 2015 Jan 26;207(2):425–36. doi: 10.1111/nph.13247 (PMC4949670; doi:10.1111/nph.13247)
Supplement: Supplementary file 2 — Table S2 Complete reference list of the original download [file NPH-207-425-s002.xls]

## Sheet: Table S2.csv
Supporting Information Table S2
Complete reference list of the original download (see Table S1).
authorizer	enterer	modifier	reference_no	author1init	author1last	author2init	author2last	otherauthors	pubyr	reftitle	pubtitle	editors	pubvol	pubno	firstpage	lastpage	publication_type	basis	language	doi	comments	project_name	project_ref_no	created	modified
R. Gastaldo	J. Allen		3999	M. L.	Abbott				1968	Lycopsid Stems and Roots and Sphenopsid Fructification and Stems from the Upper Freeport Coal of Southeastern Ohio	Palaeontographica Americana		6	38	5	49	journal article	stated without evidence						2002-03-25 14:31:22	2002-03-25 16:31:22
C. Jaramillo	G. Doria	A. Cardenas	43966	M. R.	Abdel-Kireem	E.	Schrank	A. M. Samir, M. I. A. Ibrahim	1996	Cretaceous palaeoecology, palaeogeography and palaeoclimatology of the northern Western Desert, Egypt	Journal of African Earth Sciences		22	1	93	111	journal article	stated with evidence	English	http://dx.doi.org/10.1016/0899-5362(95)00125-5				2012-12-15 05:23:33	2013-09-13 10:49:56
M. Uhen	M. Uhen	M. Uhen	12866	O.	Abel				1905	Uber Halitherium bellunense, eine Ubergansform zur Gattung Metaxytherium	Jahrbuch der Kaiserlich-Koniglichen Geologischen Reichsanstalt		60		393	398	journal article	stated without evidence	German					2005-03-12 06:25:37	2014-02-21 12:57:08
M. Carrano	M. Carrano		23633	H.	Accarie	B.	Beaudoin	J. Dejax, G. Friès, J.-G. Michard, P. Taquet	1995	Découverte d'un Dinosaure théropode nouveau (Genusaurus sisteronis n. g., n. sp.) dans l'Albien marin de Sisteron (Alpes de Haute-Provence, France) et extension au Crétacé inférieur de la lignée cératosaurienne [Discovery of a new theropod dinosaur (Genusaurus sisteronis n. g., n. sp.) in the marine Albian of Sisteron (Alpes de Haute-Provence, France) and extension of the ceratosaur lineage into …	Comptes Rendus de l'Académie des Sciences à Paris, série IIa		320		327	344	journal article	stated without evidence	French			ETE		2007-03-23 12:37:28	2007-03-23 14:37:28
A. Rees	A. Rees		8218	O.M.	Adamenko				1974	Mesozoic and Cenozoic of the Steppe Altai							book/book chapter	stated without evidence			Editor: N. A. Florensov Publisher: Nauka Academy of Science Siberian branch, Novosibirsk	PGAP	293	2003-03-07 16:39:42	2003-03-07 18:39:42
M. Clapham	M. Clapham		44348	P. A.	Adams				1967	A review of the Mesochrysinae and Nothochrysinae (Neuroptera: Chrysopidae)	Bulletin of the Museum of Comparative Zoology		135		215	238	journal article	stated with evidence	English					2013-01-19 10:51:27	2013-01-18 17:51:27
R. Benson	R. Benson		44214	T. L.	Adams				2013	A new neosuchian crocodyliform from the Lower Cretaceous (late Aptian) Twin Mountains Formation of North-Central Texas	Journal of Vertebrate Paleontology		33	1	85	101	journal article	stated without evidence	English	10.1080/02724634.2012.713277				2013-01-09 04:05:58	2013-01-08 11:05:58
A. Rees	A. Rees		8082	K.S.	Ageev	V.A.	Markovskii	A.F. Khapilin, Yu G. Gor, V.I. Ustritskii	1981	Permian deposits in Severnaya Zemlya	Geologiya i Geofizika		22		140	144	journal article	stated without evidence				PGAP	1001	2003-03-07 16:39:41	2003-03-07 18:39:41
A. Rees	A. Rees		8059	M. M.	Aliev	R.Z.	Genkina		1970	New data on paleobotanical characteristics of continental lower Mesozoic deposits, Kavak-Tau Ridge, Tyan'-Shan'	Iurskie, melovyei paleogenovye otlozheniya. Zapada Srednei Azii						book/book chapter	stated without evidence				PGAP	572	2003-03-07 16:39:41	2003-03-07 18:39:41
M. Carrano	M. Carrano	M. Carrano	14308	V. R.	Alifanov	A. G.	Sennikov		2001	Discovery of dinosaur remains in a Moscow suburb	Doklady Earth Sciences		376	1	1	3	journal article	stated without evidence	English			ETE		2005-08-29 14:19:49	2005-08-29 16:19:49
R. Gastaldo	J. Allen		4046	A. T.	Allen	J. G.	Lester		1954	Contributions to the Paleontology of Northwest Georgia	Georgia Geological Survey Bulletin			62	1	166		stated without evidence						2002-03-25 14:31:22	2002-03-25 16:31:22
C. Looy	F. Verbruggen	F. Verbruggen	8428	R.	Allenbach	J.H.A.	van Konijnenburg-van Cittert		1997	On a small flora with Araucariaceous conifers from the Röschenz Beds of Court, Jura Mountains, Switzerland.	Eclogae geol. Helv.		90		571	579	journal article	stated without evidence						2003-05-01 04:27:23	2003-05-01 06:27:23
J. Alroy	J. Alroy	M. Uhen	6294	J.	Alroy				2002	Synonymies and reidentifications of North American fossil mammals							unpublished	stated without evidence	English					2002-05-25 14:32:19	2013-09-26 12:31:53
J. Alroy	J. Alroy		14678	J.	Alroy				2005	Synonymies and reidentifications of North American fossil vertebrates							unpublished	stated without evidence	English					2005-09-29 14:26:17	2005-09-29 16:26:21
J. Alroy	J. Alroy	J. Alroy	18120	J.	Alroy				2006	Synonymies and reidentifications of North American fossil vertebrates							unpublished	stated without evidence	English					2006-07-28 22:52:24	2006-07-29 00:52:46
J. Alroy	J. Alroy		19636	J.	Alroy				2007	Synonymies and reidentifications of North American fossil vertebrates and so forth							unpublished	stated without evidence	English					2007-01-11 17:43:03	2007-01-11 19:43:07
J. Alroy	J. Alroy		29343	J.	Alroy				2009	High-handed opinions on taxonomy and other matters							unpublished	stated without evidence	English					2009-03-07 17:40:56	2009-03-07 19:40:56
J. Alroy	J. Alroy		31458	J.	Alroy				2010	Stop the madness							unpublished	stated without evidence	English					2010-01-04 13:30:34	2010-01-04 15:30:34
S. Peters	S. McMullen		43483	J.	Alvarado-Ortega	L.	Espinosa-Arrubarrena		2008	A New Genus of Ionoscopiform Fish (Halecomorphi) from the Lower Cretaceous (Albian) Lithographic Limestones of the Tlayúa Quarry, Puebla, Mexico	Journal of Paleontology		82	1	163	175	journal article	stated without evidence	English					2012-11-12 13:48:42	2012-11-11 20:48:42
M. Carrano	M. Carrano		27189	J.	Alvarado-Ortega	E.	Ovalles-Damián		2008	Triplomystus applegatei, sp. nov. (Teleostei: Ellimmichthyiformes), a rare "triple armored herring" from El Espinal Quarry (Early Cretaceous), Chiapas, southeastern Mexico	Journal of Vertebrate Paleontology		28	1	53	60	journal article	stated without evidence	English			ETE		2008-05-16 13:06:39	2008-05-16 15:06:39
A. Rees	A. Rees		7983	L. A.	Alvarez	F.F.	Seveso		1987	Estratigrafia del Co Horcobola (La Rioja), su importancia como elemento de correlacion, nueva localidad fosilifera del Permico Inferior en la Argentina	Actas del Decimo Congreso Geologico Argentino		3		121	124	journal article	stated without evidence	Spanish			PGAP	1002	2003-03-07 16:39:41	2003-03-07 18:39:41
A. Rees	A. Rees		7999	V. A.	Amantov	I.S.	Boguslavskii	N.G. Verbitzkaya	1980	Pervaya nakhodka vulkanitov nizhnei permi y zapadnom zabaikalie [First finding of volcanites of Lower Permian age in West Transbaikal]	Sovetskaya Geologiya		5		56	58	journal article	stated without evidence				PGAP	1003	2003-03-07 16:39:41	2003-03-07 18:39:41
M. Carrano	M. Carrano		33215	R.	Amiot	N.	Kusuhashi	X. Xu, Y. Wang	2010	Isolated dinosaur teeth from the Lower Cretaceous Shahai and Fuxin formations of northeastern China	Journal of Asian Earth Sciences		39		347	358	journal article	stated without evidence	English	10.1016/j.seaes.2010.04.017		ETE		2010-07-26 14:14:37	2010-07-26 16:14:37
M. Carrano	M. Carrano		43669	R.	Amiot	X.	Wang	Z. Zhou, X. Wang, E. Buffetaut, C. Lécuyer, Z. Ding, F. Fluteau, T. Hibino, N. Kusuhashi, J. Mo, V. Suteethorn, Y. Wang, X. Xu, F. Zhang	2011	Oxygen isotopes of East Asian dinosaurs reveal exceptionally cold Early Cretaceous climates	Proceedings of the National Academy of Sciences		108	13	5179	5183	journal article	stated without evidence	English	10.1073/pnas.1011369108				2012-11-29 08:32:55	2012-11-28 15:32:55
A. Rees	A. Rees		8191	K.K.	Anashkina				1969	On stratigraphical position of the Jurassic continental deposits of the Lower part of Argin', Shilka, Amazar Rivers	Geologiia i Geofizika			8	63	69	journal article	stated without evidence			Publisher: Academy of Sciences Siberian branch, Novosibirsk	PGAP	300	2003-03-07 16:39:42	2003-03-07 18:39:42
A. Rees	A. Rees		7997	K.K.	Anashkina	I.G.	Rutshtein	V.S. Shmarlin	1973	Lower Jurassic in the Shilka zone of the Mongol-Okhotsk suture	Sovetskaya Geologiya			7	137	141	journal article	stated without evidence			Leningrad	PGAP	238	2003-03-07 16:39:41	2003-03-07 18:39:41
A. Rees	A. Rees		7970	O.M.	Anastas'eva	E.E.	Migacheva		1956	About variegated Mesozoic deposits of the south-western margin of the Russian platform	Geologicheskii sbornik Lvovskogo geologicheskogo obshchestva				248	253	book/book chapter	stated without evidence			Publisher: L'vov Geological Society , L'vov	PGAP	246	2003-03-07 16:39:41	2003-03-07 18:39:41
H. Sims	H. Lindon	H. Lindon	6624	J. M.	Anderson	H. M.	Anderson		1983	Palaeoflora of Southern Africa Molteno Formation (Triassic)	Palaeoflora of Southern Africa Molteno Formation (Triassic)		1		1	227	book/book chapter	stated without evidence						2002-07-08 05:39:43	2002-07-08 07:39:43
P. Gensel	P. Gensel	P. Gensel	6188	J. M.	Anderson	H. M.	Anderson		1985	Palaeoflora of Southern Africa. Prodromus of South African Megafloras Devonian to Lower Cretaceous.	Palaeoflora of Southern Africa. Prodromus of South African Megafloras Devonian to Lower Cretaceous. A.A. Balkema, Rotterdam.				1	423	book/book chapter	stated without evidence						2002-05-13 11:57:55	2002-05-13 14:07:16
M. Clapham	M. Clapham		34875	J. M.	Anderson	H. M.	Anderson	A. R. I. Cruickshank	1998	Late Triasssic ecosystems of the Molteno/Lower elliot Biome of Southern Africa	Palaeontology		41		387	421	journal article	stated without evidence	English					2011-01-25 02:45:50	2011-01-24 09:45:50
H. Sims	H. Lindon	J. Cassara	6625	J. M.	Anderson	H. M.	Anderson		2000	Table 35 Molteno vegetative genera, phytosociological table							unpublished	stated without evidence			Photocopy of abundance data for Molteno localities on 14/6/2000 given by H. M. Anderson			2002-07-08 06:09:39	2004-03-19 19:38:06
M. Young	M. Young		43156	M. B.	Andrade	M. T.	Young	J. B. Desojo, S. L. Brusatte	2010	The evolution of extreme hypercarnivory in Metriorhynchidae (Mesoeucrocodylia: Thalattosuchia) based on evidence from microscopic denticle morphology	Journal of Vertebrate Paleontology		30	5	1451	1465	journal article	stated with evidence	English					2012-09-30 01:12:23	2012-09-29 10:12:23
M. Uhen	M. Uhen		15072	C. W.	Andrews				1907	Note on the cervical vertebra of a Zeuglodon from the Barton Clay of Barton Cliff (Hampshire)	Quarterly Journal of the Geological Society of London		63	2	124	125	journal article	stated without evidence	English					2005-11-04 14:10:01	2005-11-04 16:10:06
W. Stein	N. Smith	N. Smith	6627	H. N.	Andrews	P. G.	Gensel	W. H. Forbes	1974	An apparently heterosporous plant from the Middle Devonian of New Brunswick	Palaeontology		17	2	387	408	journal article	stated without evidence						2002-07-08 06:38:42	2002-07-08 08:38:42
W. Stein	N. Smith	N. Smith	6505	H. N.	Andrews	P. G.	Gensel	A. E. Kasper	1975	A new fossil plant of probable intermediate affinities (Trimerophyte-Progymnosperm)	Canadian Journal of Botany		53	16	1719	1728	journal article	stated without evidence						2002-06-20 10:31:29	2002-06-20 12:31:29
P. Gensel	M. Kotyk		3922	H.	Andrews	A.	Kasper	E. Mencher	1968	Psilophyton forbesii, a new Devonian plant from northern Maine	Bulletin of the Torrey Botanical Club		95		1	11	journal article	stated without evidence						2001-05-29 06:26:29	2001-05-29 08:26:29
P. Gensel	M. Kotyk		3926	H.	Andrews	A.	Kasper		1970	Plant fossils of the Trout Valley Formation	Maine Geological Survey Bulletin		23		3	16	journal article	stated without evidence						2001-05-29 06:34:25	2001-05-29 08:34:25
P. Gensel	M. Kotyk		3927	H.	Andrews	A.	Kasper	W. Forbes, P. Gensel, W. Chaloner	1977	Early Devonian flora of the Trout Valley Formation of northern Maine	Review of Palaeobotany and Palynology		23		255	285	journal article	stated without evidence						2001-05-29 06:36:57	2001-05-29 08:36:57
S. Wing	N. Jud		38772	H. N.	Andrews	E. M.	Kern		1947	The Idaho Tempskyas and associated fossil plants	Annals of the Missouri Botanical Garden		34	2	119	186	journal article	stated with evidence	English					2011-12-09 10:35:56	2011-12-08 17:35:56
H. Sims	J. Cassara	J. Cassara	10559	H. N.	Andrews, Jr.				1949	Nucellangium, a new genus of fossil seeds previously assigned to Lepidocarpon	Annals of the Missouri Botanical Garden		36		479	505	journal article	stated without evidence						2004-05-19 15:02:01	2004-05-19 17:02:01
A. Rees	A. Rees		8261	V.N.	Andrianov				1966	Verkhnepaleozoiskie otlozheniia Zapadnogo Verkhoiania; Tompo-Echiiskoe mezhdureche							book/book chapter	stated without evidence	Russian			PGAP	1005	2003-03-07 16:39:42	2003-03-07 18:39:42
A. Rees	A. Rees		8286		Anhui Stratigraphic Group				1978	The Stratigraphic Tables of Anhui	Geology Press				1	266	book/book chapter	stated without evidence				PGAP	57	2003-03-07 16:39:42	2003-03-07 18:39:42
M. Carrano	M. Carrano		36720	M. T.	Antunes				1998	Dinossauros e Portugal: dois cases menos conhecidos [Dinosaurs and Portugal: two less known cases]	I Encontro Internacional sobre Paleobiologia dos Dinossáurios. Museu Nacional de História Natural, Lisboa	A. M. G. de Carvalho, A. M. Andrade, V. F. dos Santos, J. Cascalho, R. Taborda,			1	6	book/book chapter	none discussed	Portugese			ETE		2011-07-19 00:27:25	2011-07-18 09:27:25
M. Carrano	M. Oreska		33934	M. T.	Antunes				1999	Dinossauros e Portugal: Dois casos menos conhecidos	Ciencias de Terra		13		59	69	journal article	stated with evidence	English			ETE		2010-09-22 06:11:44	2010-09-22 08:11:44
A. Turner	H. O'Regan	H. O'Regan	11029	M. T.	Antunes	A.	Azzaroli	M. Faura, C. Guerin, P. Mein	1986	Mammiferes pleistocenes de Algoz, en Algarve: une revision.	Ciencias da Terra (UNL)		8		73	86	journal article	stated without evidence	Spanish			PACED		2004-07-01 09:38:50	2004-07-01 11:38:50
J. Alroy	R. Whatley	J. Head	10239	M. T.	Antunes	P.	Mein		1977	Contributions à la paléontologie du Miocène moyen continental du Bassin du Tage, III; Mammifères - Póvoa de Santarém, Pero Filho et Chões (Secorio), Conclusions générales. [Paleontology of the continental middle Miocene of the Tagus Basin, III; Mammals - Póvoa de Santarém, Pero Filho et Chões (Secorio), General Conclusions	Ciencias de Terra (UNL)			3	143	165	journal article	stated without evidence	French		No. 3	0.05	32560	2004-04-13 10:46:06	2005-03-04 15:48:05
A. Turner	H. O'Regan	H. O'Regan	11043	M. T.	Antunes	P.	Mein	A. Nascimento, J. Pais	1986	Le gisement pleistocene de Morgadinho, en Algarve	Ciencias da Terra (UNL)		8		9	22	journal article	stated without evidence	French			PACED		2004-07-05 04:14:02	2004-07-05 06:14:13
M. Carrano	M. Carrano		25630	M. T.	Antunes	D.	Sigogneau		1992	La faune des petits dinosaures du Crétacé terminal portugais [The small dinosaur fauna from the Portuguese terminal Cretaceous]	Comunicações dos Serviços Geológicos de Portugal		78	1	49	62	journal article	stated without evidence	French			ETE		2007-11-02 12:27:12	2007-11-02 14:27:12
M. Carrano	M. Carrano		25628	M. T.	Antunes	D.	Sigogneau-Russell		1991	Nouvelles données sur les dinosaures du Crétacé supérieur du Portugal [New data on the dinosaurs from the Upper Cretaceous of Portugal]	Comptes Rendus de l'Académie des Sciences à Paris, Série II		313		113	119	journal article	stated without evidence	French			ETE		2007-11-02 11:33:14	2007-11-02 13:33:14
A. Rees	A. Rees		8212	O.	Appert				1973	DiePteridophyten aus dem Oberen Jura des Manamana in Sudwest-Madagaskar	Schweizerische Palaontologische Abhandlungen Memoires suisses de Paleontologie		94		1	62	journal article	stated without evidence	German		Publisher: Birkhauser Verlag, Basel	PGAP	120	2003-03-07 16:39:42	2003-03-07 18:39:42
A. Rees	A. Rees	J. Alroy	8213	O.	Appert				1977	Die Glossopteris flora der Sakoa in Sudwest-Madagaskar	Palaeontographica Abteilung B		162		1	50	journal article	stated without evidence	German			PGAP	1006	2003-03-07 16:39:42	2006-12-30 16:55:24
L. Villier	L. Villier	L. Villier	42937	S. P.	Applegate	B. E.	Buitrón-Sánchez	F. A. Solís-Marín, A. Laguarda-Figueras	2009	Two Lower Cretaceous (Albian) Fossil Holothurians(Echinodermata) from Tepexi De Rodriguez, Puebla, Mexico	Proceedings of the Biological Society of Washington		122	1	91	102	journal article	stated without evidence	English					2012-09-11 01:21:28	2013-02-05 02:46:35
P. Mannion	J. Tennant		46668	S. P.	Applegate	L.	Espinosa-Arrubarrena	J. Alvarado-Ortega, M. Benammi	2006	Revision of recent investigations in the Tlayua Quarry	Studies on Mexican Paleontology		24		275	304	book chapter	stated with evidence	English					2013-05-04 01:37:32	2013-05-03 10:37:32
M. Uhen	M. Uhen		36658	V.	Araujo Tavora	A. A. R.	dos Santos	R. N. Araujo	2010	Localidades fossiliferas da Formacao Pirabas (Mioceno Inferior)	Boletim do Museu Paraense Emílio Goeldi Ciências Naturais, Belém		5	2	207	224	journal article	stated without evidence	English					2011-07-12 23:44:01	2011-07-12 08:44:01
P. Mannion	J. Tennant		46759	V. M.	Arbour	P. J.	Currie		2013	Euoplocephalus tutus and the diversity of ankylosaurid dinosaurs in the Late Cretaceous of Alberta, Canada, and Montana, USA	PLoS ONE		8	5	e62421.		journal article	stated with evidence	English	10.1371/journal.pone.0062421				2013-05-10 20:16:47	2013-05-10 05:16:47
A. Rees	A. Rees		8049	S.	Archangelsky	R.	Cuneo		1984	Zonacion del Permico continental de Argentina sobre la base de sus plantas fosiles	Memoria III Congreso Latinoamericano Paleontologia				143	158	journal article	stated without evidence	Spanish			PGAP	1007	2003-03-07 16:39:41	2003-03-07 18:39:41
R. Lupia	R. Lupia	R. Lupia	11535	S.	Archangelsky	L.	Villar de Seoane		1990	Morfologia y estructura de megasporas Cretacicas de Patagonia, Republica Argentina	Revista Espanola de Micropaleontologia		22	3	419	450	journal article	stated without evidence	Spanish					2004-08-24 18:51:33	2004-08-24 20:51:33
R. Lupia	R. Lupia	R. Lupia	11602	S.	Archangelsky	L.	Villar de Seoane		1991	Notas sobre la flora fosil de la zona de Tico, Provincia de Santa Cruz. XI. Morfologia y estructura de tres megasporas	Ameghiniana		28	2014-04-03	353	364	journal article	stated without evidence	Spanish					2004-09-03 12:10:42	2004-09-03 14:11:05
A. Rees	A. Rees		8057	S.	Archangelsky	R. H.	Wagner		1983	Glossopteris anatolica sp. nov. from uppermost Permian strata in south-east Turkey	British Museum of Natural History Bulletin		37		81	91	journal article	stated without evidence				PGAP	1008	2003-03-07 16:39:41	2003-03-07 18:39:41
M. Clapham	J. Karr	J. Karr	36713	S. B.	Archibald	V. N.	Makarkin		2006	Tertiary Giant Lacewings (Neuroptera: Polystoechotidae): revision and description of new taxa from Western North America and Denmark	Journal of Systematic Palaeontology		4	2	119	155	journal article	stated with evidence	English					2011-07-18 17:48:53	2011-07-18 18:13:35
M. Clapham	J. Karr		34932	D. S.	Aristov				2004	The Fauna of Grylloblattid Insects (Grylloblattida) of the Lower Permian Locality of Tshekarda	Paleontological Journal		38		S80	S145	journal article	stated with evidence	English					2011-01-29 06:15:46	2011-01-28 13:15:46
M. Clapham	M. Clapham	M. Clapham	48490	D. S.	Aristov	M. B.	Mostovski		2013	Grylloblattids (Insecta, Grylloblattida) from the Upper Permian of South Africa	Paleontological Journal		47		495	502	journal article	stated with evidence	English					2013-10-11 09:19:49	2013-10-10 19:13:56
M. Clapham	J. Karr		39161	D. S.	Aristov	V. G.	Novokshonov	N. N. Pan'kov	2006	Taxonomy of the Fossil Grylloblattid Nymphs (Insecta: Grylloblattida)	Paleontological Journal		40	1	79	89	journal article	stated with evidence	English					2012-01-06 07:47:53	2012-01-05 14:47:53
M. Clapham	M. Clapham		35139	D. S.	Aristov	T.	Wappler	A. P. Rasnitsyn	2009	New and Little-Known Grylloblattids of the Family Geinitziidae (Insecta: Grylloblattida) from the Triassic and Jurassic of Europe, Asia, and South Africa	Paleontological Journal		43		418	424	journal article	stated with evidence	English					2011-02-13 13:58:02	2011-02-12 20:58:02
W. Stein	J. Kao	J. Kao	6307	C. A.	Arnold				1932	Fossil Plants from the Pocono (Oswayo) Sandstone of Pennsylvania	Michigan Academy of Science Papers		17		51	57	journal article	stated without evidence						2002-05-29 08:49:10	2002-05-29 10:49:10
W. Stein	W. Stein	W. Stein	6291	C. A.	Arnold				1935	Some New Forms and New Occurrences of Fossil Plants from the Middle and Upper Devonian of New York State	Bulletin of the Buffalo Society of Narural Sciences		17		1	12	journal article	stated without evidence						2002-05-25 07:54:44	2002-05-25 09:54:44
W. Stein	W. Stein	J. Cassara	6293	C. A.	Arnold				1939	Observations On Fossil Plants From the Devonian of Eastern North America IV. Plant Remains from the Catskill Delta Deposits of Northern Pennsylvania and Southern New York	Contributions from the Museum of Paleontology, University of Michigan		5	11	271	314	journal article	stated without evidence						2002-05-25 11:41:32	2004-03-19 19:29:06
W. Stein	J. Kao	J. Kao	6299	C. A.	Arnold				1940	Structure and Relationships of Some Middle Devonian Plants from Western New York	American Journal of Botany		27	2	57	63	journal article	stated without evidence						2002-05-29 06:11:52	2002-05-29 09:35:11
H. Sims	S. Ostrowski	H. Sims	4135	C. A.	Arnold				1941	Some Paleozoic plants from Central Colorado and their stratigraphic significance	Contrib. Mus. Paleontol. University of Michigan		6		59	70	serial monograph	stated without evidence						2001-07-23 09:16:07	2002-09-13 10:09:33
W. Stein	J. Kao	J. Alroy	6302	C. A.	Arnold				1941	Observations on Fossil Plants from the Devonian of Eastern North America, V. Hyenia banksii, sp. Nov	Contributions from the Museum of Paleontology, University of Michigan		6	3	53	57	journal article	stated without evidence						2002-05-29 07:33:57	2011-11-23 20:48:57
R. Gastaldo	J. Allen		4003	C. A.	Arnold				1949	Fossil Flora of the Michigan Coal Basin	Contributions from the Musuem of Paleontology: University of Michigan		7	9	131	269	journal article	stated without evidence						2002-03-25 14:31:22	2002-03-25 16:31:22
W. Stein	J. Kao	J. Kao	6319	C. A.	Arnold				1952	Observations on Fossil Plants from the Devonian of Eastern North America, VI. Xenocladia medullosina Arnold	Contributions from the Museum of Paleontology, University of Michigan		9	10	297	309	journal article	stated without evidence						2002-05-30 12:16:34	2002-05-30 14:16:34
R. Lupia	T. Naeher	J. Alroy	8528	C. A.	Arnold				1955	A Tertiary Azolla from British Columbia	Contributions from the Museum of Paleontology, University of Michigan		12	4	37	45	journal article	stated without evidence						2003-05-21 08:06:35	2011-11-23 20:48:57
A. Raymond	C. Metz	J. Alroy	7027	C. A.	Arnold	W.	Sadlick		1962	A Mississippian flora from northeastern Utah and its faunal and stratigraphic relation	Contributions from the Museum of Paleontology, University of Michigan		XVII	11	243	263	journal article	stated without evidence						2002-08-27 12:29:38	2011-11-23 20:48:57
M. Carrano	M. Carrano		27128	G.	Arratia				2000	Remarkable teleostean fishes from the Late Jurassic of southern Germany and their phylogenetic relationships	Mitteilungen aus dem Museum für Naturkunde in Berlin, Geowissenschaften Reihe		3		137	179	journal article	stated without evidence	English			ETE		2008-05-01 12:48:51	2008-05-01 14:48:51
A. Rees	A. Rees		8216	O.G.	Arrondo				1972	Estudio geologico y paleontologico en la zona de la Estancia La Juanita y Aldredores, Provincia de Santa Cruz, Argentina	Revista del Museo de La Plata, n.s. (Paleontologia)		7	43	1	194	journal article	stated without evidence	Spanish			PGAP	511	2003-03-07 16:39:42	2003-03-07 18:39:42
A. Rees	A. Rees		7979	O.G.	Arrondo	E.M.	Morel	D.G. Ganuza, F. Herve, M.A. Parada, W. Muehlebach	1988	La Formacion Panguipulli y su contenido paleofloristico Chile	Actas, Quinto Congreso Geologico Chileno y primeras jornadas de geofisica				137	145	journal article	stated without evidence	Spanish		Santiago, Chile	PGAP	591	2003-03-07 16:39:41	2003-03-07 18:39:41
A. Rees	A. Rees		7959	O.G.	Arrondo	B.	Petriella		1980	Alicura, nueva localidad plantifera liasica de la provincia de Neuquen, Argentina	Ameghiniana		17	3	200	215	journal article	stated without evidence	Spanish			PGAP	41	2003-03-07 16:39:41	2003-03-07 18:39:41
A. Rees	A. Rees		7978	A. E.	Artabe	E.M.	Morel	A.B. Zamuner	1994	Estudio paleobotanico y tafonomico en la Formacion Paso Flores (Triasico Superior), en el Canadon de Pancho, Neuquen, Argentina	Ameghiniana		31	2	153	160	journal article	stated without evidence	Spanish			PGAP	596	2003-03-07 16:39:41	2003-03-07 18:39:41
N. Nagalingum	N. Nagalingum		32977	A. E.	Artabe	A. B.	Zamuner	D. W. Stevenson	2004	Two New Petrified Cycad Stems, Brunoa gen. nov. and Worsdellia gen. nov., from the Cretaceous of Patagonia (Bajo de Santa Rosa, Rio Negro Province), Argentina	The Botanical Review		70	2	121	133	journal article	stated with evidence	English					2010-06-28 10:11:12	2010-06-28 12:11:12
A. Rees	A. Rees		8190	K.	Asama				1974	Permian plants from Takakurayama, Japan	Bulletin of the National Science Museum Tokyo		17		239	250	journal article	stated without evidence				PGAP	1009	2003-03-07 16:39:42	2003-03-07 18:39:42
D. Royer	D. Royer	D. Royer	9356	S. R.	Ash				1972	Late Triassic plants from the Chinle Formation in north-eastern Arizona	Palaeontology		15	4	598	618	journal article	stated without evidence						2003-10-09 10:03:42	2003-10-09 12:03:42
A. Rees	D. Sunderlin	D. Sunderlin	6921	S. R.	Ash				1974	Upper Triassic plants of Canon del Cobre, New Mexico	New Mexico Geological Society Guidebook, 25th Field Conference, Ghost Ranch (Central-Northern N.M.)				179	184	guidebook	stated without evidence	English			PGAP		2002-08-11 14:47:10	2002-08-11 16:47:10
A. Rees	D. Sunderlin	D. Sunderlin	6830	S. R.	Ash				1975	The Chinle (Upper Triassic) flora of southeastern Utah	Four Corners Geological Society Guidebook, 8th Field Conference, Canyonlands				143	147	guidebook	stated without evidence				PGAP		2002-08-01 10:38:15	2002-08-01 12:38:15
A. Rees	D. Sunderlin	D. Sunderlin	6897	S. R.	Ash				1988	Fossil Plants fromthe Mudstone Member of the Santa Rosa Formation at the Principal Reference Section	United States Geological Survey Bulletin			1804	21	25	journal article	stated without evidence				PGAP		2002-08-08 10:24:08	2002-08-08 12:24:08
A. Rees	D. Sunderlin	D. Sunderlin	6786	S.	Ash				1989	The Upper Triassic Chinle Flora of the Zuni Mountains, New Mexico	New Mexico Geological Society Guidebook, 40th Field Conference, Southeastern Colorado Plateau				225	230	guidebook	stated without evidence				PGAP		2002-07-24 12:15:56	2002-07-24 14:15:56
A. Rees	D. Sunderlin	D. Sunderlin	6951	S.	Ash				1991	A new Jurassic Phlebopteris (Plantae, Filicales) from the Wallowa terrane in the Snake River Canyon, Oregon and Idaho	Journal of Paleontology		65	2	322	329	journal article	stated without evidence				PGAP		2002-08-20 11:17:28	2002-08-20 13:17:28
N. Nagalingum	N. Nagalingum		32978	S. R.	Ash				1991	A New Pinnate Cycad Leaf from the Upper Triassic Chinle Formation of Arizona	Botanical Gazette		152	1	123	131	journal article	stated with evidence	English					2010-06-28 11:34:05	2010-06-28 13:34:05
A. Rees	D. Sunderlin	D. Sunderlin	6956	S.	Ash				1994	First occurrence of Czekanowskia (Gymnospermae, Czekanowskiales) in the United States	Review of Palaeobotany and Palynology		81		129	140	journal article	stated without evidence				PGAP		2002-08-20 12:25:29	2002-08-20 14:25:29
H. Sims	J. Allen	H. Sims	3945	S.	Ash				1999	An Upper Triassic upland flora from north-central New Mexico, U.S.A	Review of Palaeobotany and Palynology		105		183	199	journal article	stated without evidence						2001-06-08 06:06:17	2002-08-11 15:21:46
A. Rees	D. Sunderlin	D. Sunderlin	7043	S.	Ash				2001	New cycadophytes from the Upper Triassic Chinle Formation of the southwestern United States	PaleoBios		21	1	15	28	journal article	stated without evidence				PGAP		2002-08-28 09:16:44	2002-08-28 11:16:44
A. Rees	D. Sunderlin	D. Sunderlin	6787	S. R.	Ash	J. F.	Basinger		1991	A high latitude Upper Triassic flora from the Heiberg Formation, Sverdrup Basin, Arctic Archipelago	Contributions to Canadian Paleontology, Geological Survey of Canada, Bulletin		412		101	131	journal article	stated without evidence				PGAP		2002-07-24 13:13:17	2002-07-24 15:13:17
M. Uhen	M. Uhen		36493	S. R.	Ash	G. T.	Creber		2000	The late Triassic Araucarixylon arizonicum trees of the Petrified Forest National Park Arizona, USA	Palaeontology		43	1	15	28	journal article	stated without evidence	English					2011-06-23 05:57:02	2011-06-22 14:57:02
H. Sims	S. Ostrowski		4109	S.	Ash	W. D.	Tidwell		1982	Notes on Upper Paleozoic plants of central New Mexico	New Mexico Geological Society Guidebook, 33rd Field Conference, Albuquerque Country II				245	248	guidebook	stated without evidence						2001-07-23 07:33:20	2001-07-23 09:33:20
M. Uhen	M. Uhen		27511	T. P.	Atkinson				2005	Arthropod body fossils from the Union Chapel Mine	Pennsylvanian Footprints in the Black Warrior Basin of Alabama						book/book chapter	stated without evidence	English		Alabama Paleontological Society Monograph No. 1			2008-06-30 08:01:53	2008-06-30 10:01:53
C. Jaramillo	G. Doria	A. Cardenas	43916	D.	Atta-Peters			M.B. Salami	2006	Aptian-Maastrichtian palynomorphs from the offshore Tano Basin, western Ghana	Journal of African Earth Sciences		43		379	394	journal article	stated without evidence	English					2012-12-13 15:13:56	2013-09-13 12:39:48
C. Bell	C. Bell		43532	M.	Augé	J.-C.	Rage		2000	Les squamates (Reptilia) du Miocène moyen de Sansan	Mémoires du Muséum National d'Histoire Naturelle		183		263	313	journal article	stated without evidence	French		Special volume: La Faune Miocène de Sansan et son environnement (L. Ginsburg, ed.).			2012-11-17 08:53:13	2012-11-16 15:53:13
B. Tiffney	J. Fosdick	J. Fosdick	9304	K. R.	Aulenback	B.A.	LePage		1998	Taxodium wallisii sp. nov.: First occurence of Taxodium from the Upper Cretaceous	International Journal of Plant Sciences		159	2	367	390		stated without evidence						2003-10-05 18:42:33	2003-10-05 20:42:33
M. Carrano	M. Carrano	M. Carrano	17082	P.	Austen				2005	Smokejacks fieldwork 2001-2004	Wealden News		6		6	8	news article	stated without evidence	English			ETE		2006-04-06 13:16:49	2007-08-28 12:43:35
M. Carrano	M. Carrano		32812	P.	Austen				2010	Smokejacks fieldwork 2007-2009	Wealden News			8	28	31	journal article	stated without evidence	English					2010-06-16 09:06:59	2010-06-16 11:06:59
D. Nicholson	D. Nicholson		49973	A. O.	Averianov				2002	Review of Mesozoic and Cenozoic sea turtles from the former USSR	Russian Journal of Herpetology		9	2	137	154	journal article	stated without evidence	English					2014-01-28 09:21:26	2014-01-28 09:21:26
M. Carrano	M. Carrano		23827	A. O.	Averianov				2007	New records of azhdarchids (Pterosauria, Azhdarchidae) from the Late Cretaceous of Russia, Kazakhstan, and Central Asia	Paleontological Journal		41	2	189	197	journal article	stated without evidence	English			ETE		2007-04-18 07:28:47	2007-04-18 09:28:51
R. Butler	R. Butler		31046	A. O.	Averianov	A. A.	Atabekyan		2005	The first discovery of a flying reptile (Pterosauria) in Armenia	Paleontological Journal		39		210	212	journal article	none discussed	English					2009-11-03 04:25:54	2009-11-03 06:25:54
J. Alroy	J. Alroy	J. Alroy	969	D. I.	Axelrod				1956	Mio-Pliocene floras from west-central Nevada	University of California Publications in Geological Sciences		33		1	321	journal article	stated without evidence						2001-03-02 15:01:31	2002-11-21 18:08:17
B. Tiffney	J. Fosdick	J. Cassara	9648	D. I.	Axelrod				1958	The Pliocene Verdi flora of western Nevada	University of California Publications in Geological Sciences		34	2	91	159	serial monograph	stated without evidence						2004-01-09 11:40:10	2004-03-21 20:28:31
B. Tiffney	J. Fosdick	J. Fosdick	9654	D.I.	Axelrod				1962	A Pliocene sequoiadendron forest from western Nevada	University of California Publications in Geological Sciences		39	3	195	268	serial monograph	stated without evidence						2004-01-10 14:07:42	2004-01-10 16:07:42
B. Tiffney	J. Fosdick	J. Fosdick	9497	D.I.	Axelrod				1964	The Miocene Trapper Creek Flora of Southern Idaho	University of California Publications in Geological Sciences		51		1	148	serial monograph	stated without evidence						2003-11-23 14:13:24	2003-11-23 16:13:44
B. Tiffney	J. Fosdick	J. Fosdick	9480	D.I.	Axelrod				1980	Contributions to the Neogene Paleobotany of Central California	University of California Publications in Geological Sciences		121		3	212	serial monograph	stated without evidence						2003-11-21 11:31:46	2003-11-21 13:31:46
B. Tiffney	M. Sherwood	M. Sherwood	7613	D.I.	Axelrod				1985	Miocene Floras From the Middlegate Basin, West-Central Nevada			129		1	209	serial monograph	stated without evidence						2002-12-18 10:35:57	2002-12-18 12:35:57
B. Tiffney	B. Tiffney	B. Tiffney	7518	D I	Axelrod				1991	The Early Miocene Buffalo Canyon Flora of Western Nevada	University of California Publications in Geological Sciences		135		1	76	serial monograph	stated without evidence						2002-11-21 12:34:03	2002-11-21 14:34:34
B. Tiffney	M. Sherwood	M. Sherwood	7612	D.I.	Axelrod				1992	The Middle Miocene Pyramid Flora of Western Nevada	University of California Publications in Geological Sciences		137		1	50	serial monograph	stated without evidence						2002-12-18 09:34:44	2002-12-18 11:34:44
B. Tiffney	M. Sherwood	B. Tiffney	7581	D.I.	Axelrod				1995	The Miocene Purple Mountain Flora of Western Nevada			139		1	62	serial monograph	stated without evidence						2002-12-09 12:43:14	2004-02-10 19:16:31
B. Tiffney	M. Sherwood	B. Tiffney	7539	DI	Axelrod				1998	The Oligocene Haynes Creek Flora of Eastern Idaho	University of California Publications in Geological Sciences		143		1	99	serial monograph	stated without evidence						2002-11-26 13:39:09	2004-02-10 19:18:24
B. Tiffney	M. Sherwood	M. Sherwood	7551	D. I.	Axelrod				2000	A Miocene (10-12 Ma) Evergreen Laurel-Oak Forest from Carmel Valley, California	University of California Publications in Geological Sciences		145		1	34	serial monograph	stated without evidence						2002-12-02 13:37:05	2002-12-02 15:37:05
S. Wing	N. Jud		35367	B. J.	Axsmith	B. F.	Jacobs		2005	The conifer Frenelopsis ramosissima (Cheirolepidiaceae) in the Lower Cretaceous of Texas: systematic, biogeographical, and paleobotanical implications	International Journal of Plant Sciences		166	2	327	337	journal article	stated without evidence	English					2011-03-01 06:55:01	2011-02-28 13:55:01
S. Wing	N. Jud		40616	B. J.	Axsmith	M.	Krings	K. Waselkov	2004	Conifer pollen cones from the Cretaceous of Arkansas: Implications for diversity and reproduction in the Cheirolepidiaceae	Journal of Paleontology		78	2	402	409	journal article	stated with evidence	English					2012-03-06 03:04:48	2012-03-05 10:04:48
M. Carrano	M. Carrano	M. Carrano	12389	J.	Ayer				1999	The Howe Ranch Dinosaurs: 10 Years of Dinosaur Digging in Wyoming	Sauriermuseum, Aathal, Switzerland				1	95	book/book chapter	stated without evidence				ETE		2005-01-13 11:37:10	2005-01-13 13:37:10
A. Rees	A. Rees		7944	V.	Azcarate	A.	Fasola		1970	Sobre formas nuevas para la flora triasica de Los Molles	Boletin Museo Nacional de Historia Natural		29	14	249	269	journal article	stated without evidence	Spanish		Santiago, Chile	PGAP	590	2003-03-07 16:39:41	2003-03-07 18:39:41
M. Carrano	M. Carrano	M. Carrano	23484	K.	Bader				2003	The local flora and fauna of a site in the upper Morrison Formation (Upper Jurassic) of northeastern Wyoming	Journal of Vertebrate Paleontology		23	3, suppl.	30A		abstract	stated without evidence	English			ETE		2007-03-12 14:01:21	2007-03-12 16:01:40
W. Clyde	J. Finarelli	J. Alroy	4196	C.	Badgley	G.	Qi	W. Chen, D. Han	1988	Paleoecology of a Miocene, tropical, upland fauna: Lufeng, China	National Geographic Research		4	2	178	195	journal article	stated without evidence	English			0.05	22660	2002-03-04 16:41:09	2004-03-21 13:11:01
P. Mannion	P. Mannion	P. Mannion	44133	A. M.	Baez				2013	Anurans from the Early Cretaceous Lagerstätte of Las Hoyas, Spain: New evidence on the Mesozoic diversification of crown-clade Anura	Cretaceous Research		41		90	106	journal article	stated with evidence	English	10.1016/j.cretres.2012.11.002				2013-01-03 06:35:40	2013-02-13 07:53:50
R. Butler	R. Butler		30958	N. N.	Bakhurina	D. M.	Unwin		1995	a survey of pterosaurs from the Jurassic and Cretaceous of the former Soviet Union and Mongolia	Historical Biology		10		197	245	journal article	stated with evidence	English					2009-10-27 07:24:16	2009-10-27 09:24:16
A. Rees	A. Rees		8044	S. K.	Baksi	P.	Naskar		1981	Fossil plants from Sarnu Hill Formation, Barmer Basin, Rajasthan	The Palaeobotanist		27	1	107	111	journal article	stated without evidence				PGAP	91	2003-03-07 16:39:41	2003-03-07 18:39:41
A. Rees	A. Rees		8115	A. M.	Baldoni				1978	Plantas fosiles Jurasicas del subsuelo de Plaza Huincul, Provincia del Neuquen	Boletin de la Asociacion Latinoamericana de Paleobotanica y Palinologia		5		1	12	journal article	stated without evidence	Spanish			PGAP	8	2003-03-07 16:39:42	2003-03-07 18:39:42
A. Rees	A. Rees		8118	A. M.	Baldoni				1979	Nuevos elementos paleofloristicos de la tafoflora de la Formacion Spring Hill, limite Jurasico-Cretacico, subsuelo de Argentina y Chile austral	Ameghiniana		16		103	119	journal article	stated without evidence	Spanish			PGAP	26	2003-03-07 16:39:42	2003-03-07 18:39:42
A. Rees	A. Rees		8116	A. M.	Baldoni				1980	Plantas fosiles Jurasicas de una nueva localidad en la provincia del Neuquen	Ameghiniana		17	3	255	272	journal article	stated without evidence	Spanish			PGAP	15	2003-03-07 16:39:42	2003-03-07 18:39:42
A. Rees	A. Rees		8119	A. M.	Baldoni				1980	Analisis de algunas tafofloras jurasicas y eocretacicas de Argentina y Chile	Actas II Congreso Argentino de Paleontologia y Bioestratigrafia y I Congreso Latinoamericano de Paleontologia. Buenos Aires 1978				41	65	journal article	stated without evidence	Spanish			PGAP	27	2003-03-07 16:39:42	2003-03-07 18:39:42
A. Rees	A. Rees		8114	A. M.	Baldoni				1981	Tafofloras jurasicas y eocretacicas de America del Sur	Cuencas sedimentarias del Jurasico y Cretácico de America del Sur (Comite Sudamericano del Jurasico y Cretacico)		2		359	391	book/book chapter	stated without evidence	Spanish		Editor: W. Volkheimer & E.A. Musaccio, Buenos Aires	PGAP	7	2003-03-07 16:39:42	2003-03-07 18:39:42
A. Rees	A. Rees		8117	A. M.	Baldoni				1981	Tafoflora del Jurasico superior de la zona de Lago Argentino provincia de Santa Cruz, Republica Argentina	Ameghiniana		18		97	102	journal article	stated without evidence	Spanish			PGAP	24	2003-03-07 16:39:42	2003-03-07 18:39:42
R. Lupia	R. Lupia	R. Lupia	8631	A. M.	Baldoni				1987	Dos nuevas especies de megasporas de la Formacion Kachaike, Cretacico Inferior de Santa Cruz, Argentina	Anais do X Congreso Brasileiro de Paleontologia, Sociedade Brasileira de Paleontologia		2		669	689	book/book chapter	stated without evidence	Spanish					2003-06-04 15:21:35	2003-06-04 17:21:35
R. Lupia	R. Lupia	R. Lupia	11606	A. M.	Baldoni	D. J.	Batten		1991	Megaspores from the Lower Cretaceous Kachaike Formation, Santa Cruz Province, Argentina	Neues Jahrbuch für Geologie und Paläontologie, Abhandlungen		182	3	377	393	journal article	stated without evidence	English					2004-09-03 12:55:21	2004-09-03 14:55:21
R. Lupia	R. Lupia	R. Lupia	11607	A. M.	Baldoni	D. J.	Batten		1997	Cretaceous megaspores from two boreholes in the Austral Basin, Santa Cruz Province, Argentina, and their stratigraphic and paleoenvironmental significance	Neues Jahrbuch für Geologie und Paläontologie, Abhandlungen		205	1	97	110	journal article	stated without evidence	English					2004-09-03 18:53:25	2004-09-03 20:53:44
A. Rees	A. Rees		7969	A. M.	Baldoni	E.	Olivero		1983	Plantas fosiles de la Formacion Lago la Plata procedentes de Arroyo Canogas, Provincia de Chubut, Argentina	Ameghiniana		20		34	40	journal article	stated without evidence	Spanish			PGAP	40	2003-03-07 16:39:41	2003-03-07 18:39:41
H. Sims	H. Lindon	J. Cassara	6446	A. M.	Baldoni	T. N.	Taylor		1983	Plant remains from a new Cretaceous site in Santa Cruz, Argentina	Review of Palaeobotany and Palynology		39		301	311	journal article	stated without evidence	English					2002-06-12 08:43:35	2004-03-09 16:52:48
W. Stein	N. Smith	J. Alroy	6666	B. E.	Balme				1988	Miospores from Late Devonian (Early Frasnian) strata, Carnarvon Basin, Western Australia	Palaeontographica Abteilung B		209		109	166	journal article	stated without evidence						2002-07-10 10:41:27	2006-12-30 16:55:24
R. Lupia	T. Naeher	T. Naeher	8739	J.	Banerji	B. N.	Jana	H. K. Maheshwari	1984	The Fossil Floras of Kachchh. II - Mesozoic Megaspores	The Palaeobotanist		33		190	227	journal article	stated without evidence						2003-06-27 08:08:51	2003-06-27 10:08:51
A. Rees	A. Rees		8205	M. R.	Banks				1962	Permian (In: The Geology of Tasmania)	Journal of the Geological Society of Australia		9	2	189	215	book/book chapter	stated without evidence			Editor: A. Spry & M.R. Banks	PGAP	1217	2003-03-07 16:39:42	2003-03-07 18:39:42
W. Stein	J. Kao	J. Cassara	6516	H. P.	Banks				1981	Peridermal Activity (Wound Repair) in an Early Devonian (Emsian) Trimerophyte from the Gaspe Peninsula, Canada	The Palaeobotanist		28-29		20	25	journal article	stated without evidence						2002-06-21 08:04:16	2004-03-21 20:44:10
W. Stein	N. Smith	J. Cassara	6409	H. P.	Banks	P. M.	Bonamo	J. D. Grierson	1972	Leclercqia complexa gen. et sp. nov., A New Lycopod from the Late Middle Devonian of Eastern New York	Review of Palaeobotany and Palynology		14		19	40	journal article	stated without evidence						2002-06-06 07:50:35	2004-03-21 20:38:02
C. Looy	C. Looy	C. Looy	6870	A.	Barabas-Stuhl				1981	Microflora of the Permian and Lower Triassic sediments of the Mecsek Mountains (south Hungary)	Acta Geologica Academiae Scientarum Hungaricae		24	1	49	97	journal article	stated without evidence				ETE		2002-08-05 05:52:24	2002-08-05 07:52:24
A. Rees	A. Rees	A. Rees	6888	G.	Barale				1981	La paleoflore Jurassique du Jura Francais: Etude systematique, aspects stratigraphiques et paleoecologiques	Documents des Laboratoires de Geologie Lyon			81	1	467	book/book chapter	stated without evidence	French			PGAP		2002-08-06 15:14:36	2002-08-06 17:14:36
A. Rees	A. Rees	J. Alroy	6904	G.	Barale	P.	Hantzpergue	P. Maire	1983	La paleoflore a filicales et coniferales de l'Oxfordien terminal de Charente (France). Stratigraphie et paleobotanique du gisement de Ravaud	Géobios		16	1	109	115	journal article	stated without evidence	French			PGAP		2002-08-09 11:57:42	2006-12-30 16:12:36
A. Rees	A. Rees		7950	Z.E.	Baranova	A.I.	Kirichkova		1972	New data on stratigraphy and flora of the Middle Jurassic deposits of the Emba region	Doklady Akademii Nauk SSSR		203	5	1139	1142	journal article	stated without evidence			Publisher: Academy of Science of the USSR, Moscow	PGAP	299	2003-03-07 16:39:41	2003-03-07 18:39:41
A. Rees	A. Rees		7951	Z.E.	Baranova	A.I.	Kirichkova	V.V. Zauer	1975	Stratigraphy and flora of the Jurassic deposits of the east Precaspian Basin	Trudy Vsesoyuznyi Neftyanoi		332				journal article	stated without evidence				PGAP	561	2003-03-07 16:39:41	2003-03-07 18:39:41
A. Rees	A. Rees		7949	Z.E.	Baranova	A.I.	Kirichkova		1990	Structure-facial zonation and stratigraphy of the Lower-Middle Jurassic deposits of the PreCaspian basin	Sovetskaya Geologiya				56	67	journal article	stated without evidence			Leningrad	PGAP	210	2003-03-07 16:39:41	2003-03-07 18:39:41
M. Carrano	M. Carrano	M. Carrano	34432	C.	Barbera	L.	Macuglia		1988	Revisione dei tetrapodi del Cretacico Inferiore di Pietraroia (Matese Orientale, Benevento) appartenenti alla collezione Costa del Museo di Paleontologia dell'Università di Napoli [Revision of the tetrapods from the Lower Cretaceous of Pietraroia (Eastern Matese, Benevento) belonging to the Costa collection of the Paleontological Museum of the University of Naples]	Memorie della Società Geologica Italiana		41	1	567	574	journal article	stated with evidence	Italian			ETE		2010-12-07 08:05:59	2010-12-06 15:15:27
R. Benson	R. Benson	M. Carrano	38146	C.	Barbera	L.	Macuglia		1991	Cretaceous herpetofauna of Pietroia	Sympoisum on the Evolution of Terrestrial Vertebrates. Unione Zoologica Italiana, Selected Symposia and Monographs	G. Ghiara, F. Angelini, E. Olmo & L. Varano	4		421	429	book/book chapter	stated with evidence	English					2011-10-14 01:15:27	2013-09-12 16:25:29
M. Uhen	M. Uhen		35389	D.	Bardack				1991	First fossil hagfish (Myxinoidea): A record form the Pennsylvanian of Illinois	Science		254		701	703	journal article	stated without evidence	English					2011-03-03 06:35:04	2011-03-02 13:35:04
A. Rees	A. Rees	J. Alroy	8006	P.D.W.	Barnard	J.C.	Miller		1976	Flora of the Shemshak Formation (Elburz, Iran), Part 3: Middle Jurassic (Dogger) plants from Katumbargah, Vasek Gah and Imam Manak	Palaeontographica Abteilung B		155		31	111	journal article	stated without evidence				PGAP	96	2003-03-07 16:39:41	2006-12-30 16:55:24
C. Jaramillo	J. Moreno	J. Moreno	49453	V. D.	Barreda	E. G.	Ottone	F. M. Dávila, R. A. Astini	2006	Edad y paleoambiente de la Formación del Buey (Mioceno), sierra de Famatina, La Rioja, Argentina: evidencias sedimentológicas y palinológicas	Ameghiniana		42	1	215	226	journal article	stated with evidence	Spanish		ISSN 0002-7014			2013-12-16 09:06:00	2013-12-16 09:06:23
M. Carrano	M. Carrano		19215	P. M.	Barrett	Y.	Hasegawa	M. Manabe, S. Isaji, H. Matsuoka	2002	Sauropod dinosaurs from the Lower Cretaceous of eastern Asia: taxonomic and biogeographical implications	Palaeontology		45	6	1197	1217	journal article	stated without evidence	English			ETE		2006-11-16 12:32:13	2006-11-16 14:32:16
A. Rees	A. Rees		8043	R. E.	Barrio	O.G.	Arrondo	A.E. Artabe, B. Petriella	1982	Estudio geologico y paleontologico de los alrededores de la Estancia Bajo Pellegrini, Provincia de Santa Cruz	Revista del Asociacion Geologica Argentina		37	3	285	299	journal article	stated without evidence	Spanish			PGAP	43	2003-03-07 16:39:41	2003-03-07 18:39:41
M. Carrano	H. Street		34103	A.	Bartholomai				1966	The discovery of plesiosaurian remains in freshwater sediments in Queensland	The Australian Journal of Science		28	11	437		journal article	stated without evidence	English					2010-10-29 12:31:02	2010-10-29 14:31:02
J. Alroy	M. Sommers		437	C. S.	Bartlett, Jr.	H. W.	Webb		1971	Geology of the Bristol and Wallace quadrangles, Virginia	Virginia Division of Mineral Resources Report of Investigations		25		1	93		stated without evidence						2000-04-14 14:40:19	2000-04-14 16:40:19
A. Rees	A. Rees		8217	O.M.	Bashirov				1987	About the Rhaetian and Early Jurassic floras of the TransCaucasus	Izvestiya Akademii Nauk Azerbaidzhanskoi SSR. Earth Sciences			4	72	78	journal article	stated without evidence			Publisher: Academy of Science of the Azerbajan SSR, Baku	PGAP	269	2003-03-07 16:39:42	2003-03-07 18:39:42
H. Sims	S. Ostrowski		4128	P. W.	Basson				1968	The fossil flora of the Drywood Formation of southwestern Missouri	University of Missouri Studies, Columbia, MO USA		44				serial monograph	stated without evidence						2001-07-23 08:56:05	2001-07-23 10:56:05
A. Rees	A. Rees	A. Rees	6879	R. M.	Bateman	N.	Morton	B.L. Dower	2000	Early Middle Jurassic plant communities in Northwest Scotland: Paleoecological and paleoclimatic significance	GeoResearch Forum		6		501	512	journal article	stated without evidence				PGAP		2002-08-05 14:08:18	2002-08-05 16:08:18
H. Sims	J. Allen	H. Sims	3954	R. M.	Bateman	G. W.	Rothwell		1990	A reappraisal of the Dinantian floras at Oxroad Bay, East Lothian, Scotland. 1. Floristics and the development of whole-plant concepts	Transactions of the Royal Society of Edinburgh		81		127	159	journal article	stated without evidence				ETE	234	2002-03-04 16:40:35	2002-10-22 08:44:10
H. Sims	J. Allen	J. Cassara	3955	R. M.	Bateman	A.C.	Scott		1990	A reappraisal of the Dinantian floras at Oxroad Bay, East Lothian, Scotland. 2. Volcanicity, palaeoenvironments and palaeoecology	Transactions of the Royal Society of Edinburgh		81		161	194	journal article	stated without evidence				ETE	235	2002-03-04 16:40:35	2004-03-13 14:53:10
R. Lupia	T. Naeher	T. Naeher	8566	D. J.	Batten				1969	Some British Wealden megaspores and their facies distribution	Palaeontology		12	2	333	350	journal article	stated without evidence						2003-05-29 15:14:58	2003-05-29 17:34:43
R. Lupia	T. Naeher	M. Carrano	8614	D. J.	Batten				1982	Palynofacies and salinity in the Purbeck and Wealden of southern England	Aspects of Micropalaeontology: Papers Presented to Professor Tom Barnard	F. T. Banner & A. R. Lord			278	308	book/book chapter	stated without evidence	English					2003-06-03 16:37:44	2013-06-26 17:15:29
R. Lupia	B. Wilborn	B. Wilborn	8993	D. J.	Batten	M. E.	Collinson		2001	Revision of species of Minerisporites, Azolla and associated plant microfossils from deposits of the Upper Palaeocene and Palaeocene/Eocene transition in the Netherlands, Belgium and the USA	Review of Palaeobotany and Palynology		115		1	32	journal article	stated without evidence						2003-08-20 19:32:16	2003-08-20 21:32:16
C. Jaramillo	G. Doria	A. Cardenas	46264	D. J.	Batten	P. J.	Uwins		1985	Early-Late Cretaceous (Aptian-Cenomanian) Palynomorphs	Journal of Micropalaeontology		4		151	167	journal article	stated with evidence	English					2013-04-12 06:40:47	2013-09-13 12:47:11
A. Rees	A. Rees		8031	S. K.	Batyaeva	N.A.	Vasil'eva		1985	Locality Chernyi Etap-1, 2, 3	Trudy Paleontologicheskogo Instituta. Jurassic continental biocoenosis of Southern Siberia and surrounding areas.		213		12	17	book/book chapter	stated without evidence			Editor: A.P.Rasnitsyn Publisher: Academy of science of the USSR Nauka, Moscow	PGAP	295	2003-03-07 16:39:41	2003-03-07 18:39:41
J. Alroy	J. Alroy		1038	K. C.	Beard				1993		in Mammal Phylogeny: Placentals						book/book chapter	stated without evidence						2001-03-02 15:01:31	2001-03-02 17:01:31
M. Clapham	M. Clapham	M. Clapham	35206	G.	Bechly	A.	Nel	X. Martínez-Declòs, E. A. Jarzembowski, R. Coram, D. Martill, G. Fleck, F. Escuillié, M. M. Wisshak, M. Maisch	2001	A revision and phylogenetic study of Mesozoic Aeshnoptera, with description of numerous new taxa (Insecta: Odonata: Anisoptera)	Neue Paläontologische Abhandlungen		4		1	219	serial monograph	stated with evidence	English					2011-02-18 05:13:35	2011-02-17 12:14:16
M. Clapham	M. Clapham		35360	G.	Bechly	V. J.	Sach		2002	An interesting new fossil dragonfly (Anisoptera: Libellulidae: “Brachydiplacini”) from the Miocene of Germany, with a discussion on the phylogeny of Tetrathemistinae and a fossil list for the locality Heggbach	Stuttgarter Beiträge zur Naturkunde Serie B (Geologie und Paläontologie)		325		1	11	journal article	stated with evidence	English					2011-02-28 16:15:20	2011-02-27 23:15:20
W. Stein	J. Kao	J. Kao	6315	C. B.	Beck				1957	Tetraxylopteris schmidtii Gen. et. sp. Nov., A Probable Pteridosperm Precursor from the Devonian of New York	American Journal of Botany		44		350	367	journal article	stated without evidence						2002-05-30 07:31:28	2002-05-30 09:31:28
M. Clapham	M. Clapham		41056	R. J.	Beckemeyer	M. S.	Engel		2011	Upper Carboniferous insects from the Pottsville Formation of northern Alabama (Insecta: Ephemeropterida, Palaeodictyopterida, Odonatoptera)	Scientific Papers, Natural History Museum, The University of Kansas		44		1	19	journal article	stated with evidence	English					2012-04-07 06:55:39	2012-04-06 15:55:39
H. Sims	H. Lindon	J. Alroy	6788	H. F.	Becker				1969	Fossil Plants of the Tertiary Beaverhead Basins in Southwestern Montana	Palaeontographica Abteilung B		127		1	142	journal article	stated without evidence						2002-07-25 04:18:06	2006-12-30 16:55:24
H. Sims	H. Lindon	J. Alroy	6696	H. F.	Becker				1972	The Metzel Ranch Flora of the Upper Ruby River Basin, Southwestern Montana	Palaeontographica Abteilung B		141		1	61	serial monograph	stated without evidence						2002-07-12 04:32:01	2006-12-30 16:55:24
H. Sims	H. Lindon	J. Alroy	6760	H. F.	Becker				1973	The York Ranch Flora of the Upper Ruby River Basin, Southwestern Montana	Palaeontographica Abteilung B		143		18	93	journal article	stated without evidence						2002-07-21 06:56:08	2006-12-30 16:55:24
M. Clapham	J. Karr	M. Clapham	37942	E. E.	Becker-Migdisova				1960	New Permian Homoptera from European USSR	Trudy Paleontologicheskogo Instituta		76		1	111	serial monograph	stated with evidence	Russian					2011-09-30 07:40:55	2013-04-03 10:43:37
A. Behrensmeyer	V. Egerton	V. Egerton	10215	M.	Beden				1983	Family Elephantidae	Koobi Fora Research Project: The Fossil Ungulates: Proboscidea, Perissodactyla, and Suidae		2		40	129	book/book chapter	stated without evidence				ETE		2004-04-09 08:13:09	2004-04-09 10:17:24
A. Rees	A. Rees		8088	I.I.	Beheshev	Y.M.	Dzhalilov	L.A. Portnyagina, G.T. Yudin, A. Mualla, T. Zaza	1988	Triassic stratigraphy of Syria	International Geology Review		30		1292	1301	journal article	stated without evidence				PGAP	505	2003-03-07 16:39:41	2003-03-07 18:39:41
A. Rees	A. Rees		7973	E.B.	Bel'tenev	E. L.	Lebedev		1968	New data on the age of volcanics adjacent to the Okhotsk sea	Doklady Akademii Nauk SSSR		182	2	407	410	journal article	stated without evidence			Publisher: Academy of Science, USSR, Moscow	PGAP	213	2003-03-07 16:39:41	2003-03-07 18:39:41
A. Rees	D. Sunderlin	D. Sunderlin	4049	W. A.	Bell				1940	The Pictou Coalfield, Nova Scotia	Canada Geologic Survey			Memoir 225				stated without evidence				PGAP		2002-03-25 14:31:22	2002-06-24 14:22:20
A. Raymond	C. Metz	C. Metz	7112	W. A.	Bell				1948	Early Carboniferous strata of St. Georges Bay area, Newfoundland	Canada Geological Survey Bulletin		10		1	45	journal article	stated without evidence						2002-09-10 13:28:09	2003-01-20 14:31:31
D. Royer	D. Royer	D. Royer	9475	W. A.	Bell				1949	Uppermost Cretaceous and Paleocene floras of western Alberta	Geological Survey of Canada Bulletin		13		1	231	serial monograph	stated without evidence						2003-11-20 13:06:49	2003-11-20 15:06:49
A. Rees	D. Sunderlin	D. Sunderlin	6947	W. A.	Bell				1956	Lower Cretaceous Floras of Western Canada	Geological Survey of Canada Memoir 285			2528	1	153	serial monograph	stated without evidence				PGAP		2002-08-20 08:15:54	2002-08-20 10:15:54
D. Royer	D. Royer	D. Royer	9471	W. A.	Bell				1957	Flora of the Upper Cretaceous Nanaimo Group of Vancouver Island, British Columbia	Geological Survey of Canada Memoir		293		1	84	serial monograph	stated without evidence						2003-11-17 09:02:52	2003-11-17 11:02:52
A. Raymond	C. Metz	A. Raymond	7111	W. A.	Bell				1960	Mississippian Horton Group of Type Windsor-Horton District, Nova Scotia	Geological Survey of Canada Memoir		314		1958-01-01		journal article	stated without evidence						2002-09-10 13:21:43	2004-02-23 12:25:49
R. Gastaldo	J. Allen		4242	W. A.	Bell				1962	Flora of Pennsylvanian Pictou Group of New Brunswick	Bulletin of the Geological Survey of Canada		87		1	71	book/book chapter	stated without evidence						2002-03-25 14:31:22	2002-03-25 16:31:22
B. Tiffney	J. Fosdick	J. Fosdick	8525	W. A.	Bell				1962	Upper Cretaceous floras of the Dunvegan, Bad Heart, and Milk River Formations of Western Canada	Geological Survey of Canada		94		1	76	journal article	stated without evidence						2003-05-20 12:33:48	2003-05-20 14:33:48
A. Rees	A. Rees	A. Rees	7076	J.	Bell	J.	Holden	T.H. Pettigrew, K.W. Sedman	1979	The Marl Slate and basal Permian breccia at Middridge, Co. Durham	Proceedings of the Yorkshire Geological Society		42(3)	25	439	460	journal article	stated without evidence				PGAP		2002-09-04 15:56:35	2002-09-04 17:56:35
A. Rees	A. Rees		8014	C.M.	Bell	M.	Suarez		1991	Late Triassic fluvial and marine shelf succession, Quebrada Dona Ines Chica, Atacama region, northern Chile	Journal of South American Earth Sciences		4	4	287	293	journal article	stated without evidence				PGAP	589	2003-03-07 16:39:41	2003-03-07 18:39:41
M. Clapham	M. Clapham	M. Clapham	36449	S. A.	Belokobylskij				2012	Cretaceous braconid wasps from the Magadan Province of Russia	Acta Palaeontologica Polonica		57		351	361	journal article	stated with evidence	English					2011-06-18 01:25:16	2012-06-05 11:35:45
A. Rees	A. Rees		8260	V.N.	Belozerova				1970	About the Jurassic flora of Kok-Yangak (Kirgizia)	Vestnik Leningradskogo Universiteta			18	51	54	journal article	stated without evidence			Publisher: Leningrad University, Leningrad	PGAP	241	2003-03-07 16:39:42	2003-03-07 18:39:42
M. Carrano	M. Carrano		15394	M.	Benammi	E.	Centeno-García	E. Martínez-Hernández, M. Morales-Gámez, G. Tolson, J. Urrutia-Fucugauchi	2005	Presencia de dinosaurios en la Barranca Los Bonetes en el sur de México (Región de Tiquicheo, Estado de Michoacán) y sus implicaciones cronoestratigráficas [Presence of dinosaurs in the Barranca Los Bonetes in southern Mexico (Tiquicheo region, Michoacán state) and their chronostratigraphic implications]	Revista Mexicana de Ciencias Geológicas		22	3	429	435	journal article	stated without evidence	Spanish			ETE		2005-12-01 07:35:56	2005-12-01 09:35:56
H. Sims	J. Cassara	J. Cassara	10561	A. K.	Benecke				1976	Several new forms of Glossopteris fructifications from the Beaufort Daptocephalus-Zone (Upper Permian) of Natal, South Africa	Palaeontologia Africana		19		97	125	journal article	stated without evidence						2004-05-19 16:52:16	2004-05-19 18:52:16
P. Mannion	J. Tennant		50319	S. C.	Bennett				2014	A new speicmen of the pterosaur Scaphognathus crassirostris, with comments on constraint of cervical vertebrae number in pterosaurs	Neues Jahrbuch für Geologie und Paläontologie - Abhandlungen		271	3	327	348	journal article	stated with evidence	English					2014-03-06 03:09:16	2014-03-06 03:09:16
J. Alroy	J. Alroy	M. Uhen	1059	O.	Bennike				1997	Quaternary vertebrates of Greenland: A review	Quaternary Science Reviews		16	8	899	909	journal article	stated without evidence	English					2001-03-02 15:01:31	2011-04-13 16:32:21
J. Mueller	T. Liebrecht	R. Butler	28945	M. J.	Benton				1990	The species of Rhynchosaurus, a rhynchosaur (Reptilia, Diapsida) from the Middle Triassic of England	Philosophical Transactions of the Royal Society of London, Series B		328		213	306	journal article	stated with evidence	English					2009-01-11 09:53:26	2010-08-24 11:48:49
R. Butler	R. Butler		29836	M. J.	Benton	D. J.	Gower		1997	Richard Owen's giant Triassic frogs: archosaurs from the Middle Triassic of England	Journal of Vertebrate Paleontology		17	1	74	88	journal article	stated with evidence	English					2009-04-27 09:23:48	2009-04-27 11:23:48
M. Carrano	K. Maguire	J. Tennant	15587	M. J.	Benton	P. S.	Spencer		1995		Fossil Reptiles of Great Britian. Chapman & Hall, London				1	386	book/book chapter	stated with evidence	English			ETE		2006-01-11 10:19:33	2013-05-06 06:41:08
R. Butler	R. Butler		33374	M. J.	Benton	A. D.	Walker		1996	Rhombopholis, a prolacertiform reptile from the Middle Triassic of England	Palaeontology		39	3	763	782	journal article	stated with evidence	English					2010-08-24 07:35:19	2010-08-24 09:35:19
M. Carrano	M. Carrano		24929	M. J.	Benton	G.	Warrington	A. J. Newell, P. S. Spencer	1994	A review of the British Middle Triassic tetrapod assemblages	In N. C. Fraser & H.-D. Sues (eds.), In the Shadow of the Dinosaurs: Early Mesozoic Tetrapods. Cambridge University Press, Cambridge				131	160	book/book chapter	stated without evidence	English			ETE		2007-07-31 06:50:04	2007-07-31 08:50:04
M. Uhen	M. Uhen		39402	A.	Benzecry	S. D.	Brack-Hanes		2008	A new hydrocharitacean seagrass from the Eocene of Florida	Botanical Journal of the Linnean Society		157		19	30	journal article	stated without evidence	English					2012-01-12 06:03:05	2012-01-11 13:03:05
M. Clapham	M. Clapham		45147	J. C.	Bequaert	F. M.	Carpenter		1936	The Nemestrinidae of the Miocene of Florissant, Colorado, and their relations to the Recent fauna	Journal of Paleontology		10		395	409	journal article	stated with evidence	English					2013-02-25 12:46:22	2013-02-24 19:46:22
M. Clapham	M. Clapham		49197	S.	Bera	S.	Mitra	M. Banerjee, J. Szwedo	2006	First discovery of the Coccoidea (Hemiptera: Sternorrhyncha) from the Siwalik sediments (Middle Miocene) of Darjeeling foothills, Eastern Himalaya, India	Polskie Pismo Entomologiczne		75		199	206	journal article	none discussed	English					2013-11-29 10:09:13	2013-11-29 10:09:13
R. Lupia	T. Naeher	T. Naeher	8876	R. D.	Bergad	J. W.	Hall		1971	A Cretaceous Azolla Massula with large Glochidia	The Botanical Gazette		132	3	237	239	journal article	stated without evidence						2003-07-30 09:34:02	2003-07-30 11:34:02
A. Rees	A. Rees		8202	M.E.C.	Bernardes de Oliveira				1978	Tafoflora Eogondwanica da formacao Rio Bonito ("Camada Irapua"), Bacia do Parana, Brasil	Actas del Segundo Congreso Argentino de Paleontologia y Bioestratigrafia		4		69	88	journal article	stated without evidence	Portugese			PGAP	1021	2003-03-07 16:39:42	2003-03-07 18:39:42
S. Wing	N. Jud	N. Jud	35468	E. W.	Berry				1911	A revision of the fossil ferns from the Potomac Group which have been referred to the genera Cladophlebis and Thyrsopteris	Proceedings of the United States National Museum		41		307	332	journal article	stated with evidence	English					2011-03-09 07:40:56	2011-03-08 14:48:03
E. Kowalski	E. Kowalski	E. Kowalski	8642	E. W.	Berry				1917	Fossil plants from Bolivia and their bearing upon the age of the uplift of the Eastern Andes	Proceedings of United States National Museum		54	2229	103	164		stated without evidence						2003-06-05 12:27:10	2003-06-05 14:27:10
M. Carrano	M. Carrano	M. Carrano	9010	E. W.	Berry				1917	The fossil plants from Vero, Florida	Florida State Geological Survey Annual Report		9		19	33	journal article	stated without evidence						2003-08-25 13:56:13	2003-08-25 15:56:13
E. Kowalski	E. Kowalski	E. Kowalski	8578	E. W.	Berry				1919	Miocene fossil plants from Northern Peru	Proceedings of the United States National Museum		55	2270	279	294	journal article	stated without evidence			With plates 14-17			2003-05-30 12:45:28	2003-05-30 14:45:28
E. Kowalski	E. Kowalski	E. Kowalski	8414	E. W.	Berry				1921	Tertiary fossil plants from the Dominican Republic	Proceedings of the United States National Museum		59	2363	117	127	serial monograph	stated without evidence			with plate 21			2003-04-24 17:03:28	2003-04-24 19:03:28
E. Kowalski	E. Kowalski	E. Kowalski	8461	E. W.	Berry				1921	Tertiary fossil plants from Costa Rica	Proceedings of the United States National Museum		59		169	185	journal article	stated without evidence			with Plates 22-27			2003-05-06 14:30:04	2003-05-06 16:30:29
E. Kowalski	E. Kowalski	E. Kowalski	8579	E. W.	Berry				1921	Tertiary fossil plants from Venezuela	Proceedings of the United States National Museum		59	2388	553	579	journal article	stated without evidence			with Plates 107-109			2003-05-30 13:08:48	2003-05-30 15:08:59
A. Rees	A. Rees		8153	E.W.	Berry				1922	The Mesozoic flora of Peru	George Hungtington Williams Memorial Publication. Contributions to the Paleobotany of Peru, Bolivia, and Chile (Johns Hopkins University Studies in Geology, number 4)			16	45	65	book/book chapter	stated without evidence			Editor: E.B. Mathews	PGAP	107	2003-03-07 16:39:42	2003-03-07 18:39:42
E. Kowalski	E. Kowalski	E. Kowalski	8577	E. W.	Berry				1922	Late Tertiary plants from Jancocata, Bolivia	The Johns Hopkins University Studies in Geology		4		205	221	journal article	stated without evidence						2003-05-30 12:11:03	2003-05-30 14:11:03
E. Kowalski	E. Kowalski	E. Kowalski	8608	E. W.	Berry				1922	Pliocene fossil plants from Eastern Bolivia	The Johns Hopkins University Studies in Geology		4		145	203	journal article	stated without evidence						2003-06-02 17:52:49	2003-06-02 19:52:58
E. Kowalski	E. Kowalski	E. Kowalski	8753	E. W.	Berry				1922	The flora of the Concepcion-Arauco coal measures of Chile	The Johns Hopkins University Studies in Geology		4		73	143	journal article	stated without evidence						2003-07-01 14:04:58	2003-07-01 16:05:12
S. Wing	N. Jud		34804	E. W.	Berry				1922	The flora of the Cheyenne Sandstone of Kansas	United States Geological Survey Professional Paper		129	1	199	231	journal article	stated without evidence	English					2011-01-19 09:01:15	2011-01-18 16:01:15
E. Kowalski	E. Kowalski	E. Kowalski	8612	E. W.	Berry				1923	Miocene plants from Southern Mexico	Proceedings of the U. S. National Museum		62	2465			journal article	stated without evidence						2003-06-03 15:07:40	2003-06-03 17:07:40
E. Kowalski	E. Kowalski	E. Kowalski	8416	E. W.	Berry				1924	Tertiary fossil plants from the Republic of Haiti	Proceedings of the United States National Museum		62		1	11	journal article	stated without evidence						2003-04-25 11:54:11	2003-04-25 13:54:11
E. Kowalski	E. Kowalski	E. Kowalski	8411	E. W.	Berry				1925	Tertiary plants from Eastern Peru	The Johns Hopkins University Studies in Geology		6		163	181	journal article	stated without evidence						2003-04-24 16:18:58	2003-04-24 18:18:58
E. Kowalski	E. Kowalski	E. Kowalski	8413	E. W.	Berry				1925	A Pleistocene flora from the Island of Trinidad	Proceedings of the United States National Museum		66		1	9	serial monograph	stated without evidence			with 4 plates			2003-04-24 16:45:57	2003-04-24 18:45:57
E. Kowalski	E. Kowalski	E. Kowalski	8630	E. W.	Berry				1925	A Miocene flora from Patagonia	The Johns Hopkins University Studies in Geology		6		183	251	journal article	stated without evidence						2003-06-04 15:00:39	2003-06-04 17:00:53
E. Kowalski	E. Kowalski	E. Kowalski	8991	E. W.	Berry				1925	The Tertiary flora of the island of Trinidad, B. W. I.	The Johns Hopkins University Studies in Geology		6		71	161	journal article	stated without evidence			George Huntington Williams Memorial Publications Nos. 20-24			2003-08-20 11:46:15	2003-08-20 13:46:24
E. Kowalski	E. Kowalski	E. Kowalski	8507	E. W.	Berry				1928	Tertiary fossil plants from the Argentine Republic	Proceedings of the United States National Museum		73		1	27	journal article	stated without evidence			with Plates 1-5			2003-05-15 12:27:44	2003-05-15 14:27:56
B. Tiffney	J. Fosdick	J. Fosdick	8477	E.W.	Berry				1929	The flora of the Frontier Formation	United States Geological Survey Professional Paper		158		129	135	journal article	stated without evidence						2003-05-09 14:02:39	2003-05-09 16:02:39
E. Kowalski	E. Kowalski	J. Alroy	8670	E. W.	Berry				1929	Fossil fruits in the Ancon Sandstone of Ecuador	Journal of Paleontology		3	3	298	301	journal article	stated without evidence						2003-06-09 13:35:37	2009-11-22 16:28:41
E. Kowalski	E. Kowalski	E. Kowalski	8671	E. W.	Berry				1929	The fossil flora of the Loja Basin in Southern Ecuador	The Johns Hopkins University Studies in Geology		10		79	135	journal article	stated without evidence						2003-06-09 13:57:17	2003-06-09 15:57:25
E. Kowalski	E. Kowalski	E. Kowalski	8682	E. W.	Berry				1933	A new Lygodium from the late Tertiary of Ecuador	Journal of the Washington Academy of Sciences		23	4	208	210	journal article	stated without evidence						2003-06-12 15:16:29	2003-06-12 17:16:39
E. Kowalski	E. Kowalski	E. Kowalski	8424	E. W.	Berry				1936	Tertiary plants from Venezuela	Proceedings of the United States National Museum		83	2988	335	360	journal article	stated without evidence						2003-04-29 13:12:35	2003-04-29 15:12:35
E. Kowalski	E. Kowalski	E. Kowalski	8632	E. W.	Berry				1936	Miocene plants from Colombia, South America	Bulletin of the Torrey Botanical Club		63	2	53	66	journal article	stated without evidence						2003-06-04 15:39:37	2003-06-04 17:40:04
E. Kowalski	E. Kowalski	E. Kowalski	8417	E. W.	Berry				1937	Gyrocarpus and other fossil plants from the Cumarebo field in Venezuela	Journal of the Washington Academy of Sciences		27	12	501	506	journal article	stated without evidence						2003-04-25 12:58:55	2003-04-25 14:58:55
E. Kowalski	E. Kowalski	E. Kowalski	8468	E. W.	Berry				1937	A Late Tertiary flora from Trinidad, B. W. I	The Johns Hopkins University Studies in Geology			12	69	79	journal article	stated without evidence			with Plate 14			2003-05-07 14:29:43	2003-05-07 16:29:54
E. Kowalski	E. Kowalski	E. Kowalski	8469	E. W.	Berry				1937	A flora from the Forest Clay of Trinidad, B. W. I	The Johns Hopkins University Studies of Geology		12		51	68	journal article	stated without evidence			with Plates 10-13			2003-05-07 15:28:38	2003-05-07 17:28:38
E. Kowalski	E. Kowalski	E. Kowalski	8533	E. W.	Berry				1937	Late Tertiary plants from the territory of Acre, Brazil	The Johns Hopkins University Studies in Geology		12		81	90	journal article	stated without evidence			with plates 14-17			2003-05-21 13:49:08	2003-05-21 15:49:28
C. Jaramillo	P. Santamarina		49421	E. W.	Berry				1937	Upper Cretaceous Plants from Patagonia	Science		86	2227	221	222	journal article	stated with evidence	English					2013-12-13 14:27:55	2013-12-13 14:27:55
E. Kowalski	E. Kowalski	E. Kowalski	8673	E. W.	Berry				1938	Tertiary flora from the Rio Pichileufu, Argentina	Geological Society of America Special Paper		12		1	149	serial monograph	stated without evidence	English					2003-06-10 13:58:44	2003-06-10 15:58:44
E. Kowalski	E. Kowalski	E. Kowalski	8419	E. W.	Berry				1939	Fossil plants from the state of Anzoategui, Venezuela	The Johns Hopkins University Studies in Geology		13		137	155	journal article	stated without evidence			with 3 plates			2003-04-25 16:35:23	2003-04-25 18:35:23
E. Kowalski	E. Kowalski	E. Kowalski	8609	E. W.	Berry				1939	A Miocene flora from the gorge of the Yumuri River, Matanzas, Cuba	The Johns Hopkins University Studies in Geology		13		95	135	journal article	stated without evidence			With plates 15-18			2003-06-02 18:20:48	2003-06-02 20:21:00
E. Kowalski	E. Kowalski	E. Kowalski	8648	E. W.	Berry				1939	The fossil flora of Potosi, Bolivia	The Johns Hopkins University Studies in Geology		13		9	67	journal article	stated without evidence			with plates 3-8			2003-06-06 12:19:03	2003-06-06 14:19:09
E. Kowalski	E. Kowalski	E. Kowalski	8668	E. W.	Berry				1945	Late Tertiary fossil plants from Eastern Colombia	The Johns Hopkins University Studies in Geology		14		171	188	journal article	stated without evidence						2003-06-09 12:24:33	2003-06-09 14:24:33
W. Stein	N. Smith	N. Smith	6482	C. M.	Berry	D.	Edwards		1996	Anapaulia moodyi gen. et sp. nov.: a probable iridopteridalean compression fossil from the Devonian of western Venezuela	Review of Palaeobotany and Palynology		93		127	145	journal article	stated without evidence						2002-06-19 08:17:52	2002-06-19 10:17:52
W. Stein	W. Stein	W. Stein	6289	C.M.	Berry	W.E.	Stein		2000	A New Iridopteridalean from the Devonian of Venezuela	International Journal of Plant Sciences		161		807	827	journal article	stated without evidence						2002-05-24 11:46:22	2002-05-24 13:46:22
R. Gastaldo	R. Gastaldo	R. Gastaldo	9591	M	Berthelin	J	Broutin	H. Kerp, S. Crasquin-Soleau, J.P. Platel, J. Roger	2003	The Oman Gharif mixed paleoflora: A useful tool for testing Permian Pangea reconstructions	Palaeogeography, Palaeoclimatology, Palaeoecology		196		85-98		journal article	stated without evidence						2003-12-18 10:47:57	2003-12-18 12:47:57
A. Rees	A. Rees		8015	H.	Besairie	M.	Collignon		1972	Geologie de Madagascar I. Les Terrains Sedimentaires	Annales Geologiques de Madagascar		35		1	463	book/book chapter	stated without evidence	French			PGAP	1022	2003-03-07 16:39:41	2003-03-07 18:39:41
A. Rees	A. Rees		8068	O. A.	Betekhtina	S. V.	Sukhov		1968	Fauna and flora of the Late Paleozoic of Gorlovka coal-bearing basin (South of the Novosibirsk region)	Trudy. Institut Geologii i Geofiziki. Academy of Science of the USSR. Siberian division. Biostratigraphy of the Boreal Mesozoic.		23		1	140	book/book chapter	stated without evidence				PGAP	1023	2003-03-07 16:39:41	2003-03-07 18:39:41
C. Jaramillo	G. Doria	A. Cardenas	43917	I.	Bettar	H.	Meón		2001	Palynological study of the Middle/Upper Albian transition inthe Tarfaya Basin (Southwest of Morocco) and some new data about the African-South-Amrican Province	Review of Micropaleontology		44		107	123	journal article	stated without evidence	English					2012-12-13 15:17:37	2013-09-13 12:51:47
M. Uhen	M. Uhen		46366	G.	Bianucci	W.	Landini		2002	Change in diversity, ecological significance and biogeographical relationships of the Mediterranean Miocene toothed whale fauna	Geobios Mémoire spécial		24		19	28	journal article	stated without evidence	English					2013-04-17 07:47:10	2013-04-16 16:47:10
M. Uhen	M. Uhen		33879	G.	Bianucci	S.	Sorbi	S. C. Vaiani, W. Landini	2009	Pliocene marine mammals from Italy: a systematic and stratigraphic overview	International Conference on Vertebrate Palaeobiogeography				9	12	abstract	stated without evidence	English		Bologna, Italy, 28-29 September 2009			2010-09-14 08:17:20	2010-09-14 10:17:20
R. Lupia	T. Naeher	T. Naeher	8543	P. L.	Binda	S. K.	Srivastava		1968	Silicified megaspores from Upper Cretaceous beds of southern Alberta, Canada	Micropaleontology		14	1	105	113	journal article	stated without evidence						2003-05-22 16:58:50	2003-05-22 18:58:50
M. Carrano	M. Carrano		42864	R. T.	Bird				1939	[An explanation of the distinction to be observed among dinosaur tracks]	Natural History		43	4	245		journal article	none discussed	English					2012-09-05 06:56:58	2012-09-04 15:56:58
M. Clapham	M. Clapham		46903	F.	Bizzarini	G.	Prosser	F. Prosser, I. Prosser	2003	Osservazioni preliminari sui resti di vertebrati della formazione di S. Cassiano del Bosco di Stuores (Dolomiti nord-orientali)	Annali del Museo Civico di Rovereto		17		137	148	journal article	stated with evidence	Italian					2013-05-22 02:25:09	2013-05-21 11:25:09
M. Carrano	M. Carrano		50240	C. A.	Bjoraker	M. T.	Naus		1996	A summary of Morrison Formation (Jurassic: Kimmeridgian–Tithonian) geology and paleontology, with notice of a new dinosaur locality in the Bighorn Basin (USA)	Wyoming Geological Association Guidebook, Forty-Seventh Annual Field Conference. Resources of the Bighorn Basin	C. E. Bowen, S. C. Kirkwood, & T. S. Miller			297	307	guidebook	stated without evidence	English					2014-02-24 13:33:56	2014-02-24 13:33:56
A. Rees	A. Rees		8086	L.P.	Black	W.R.	Morgan	M.E. White	1972	Age of a mixed Cardiopteris-Glossopteris flora from Rb-Sr measurements on the Nychum volcanics, North Queensland	Journal of the Geological Society of Australia		19		189	196	journal article	stated without evidence				PGAP	1024	2003-03-07 16:39:41	2003-03-07 18:39:41
M. Clapham	M. Clapham		40954	V. A.	Blagoderov				1993	Dipterans (Mesosciophilidae) from the Lower Cretaceous of Transbaykal	Paleontological Journal		27	1A	123	130	journal article	stated with evidence	English					2012-03-29 08:57:34	2012-03-28 16:57:34
M. Clapham	J. Karr		42205	V. A.	Blagoderov				1995	Fungus gnats of the tribe Sciophilini (Diptera, Mycetophilidae) from the Early Cretaceous of Transbaikalia	Paleontological Journal		29	1	72	83	journal article	stated with evidence	English					2012-07-04 16:20:29	2012-07-04 01:20:29
M. Clapham	L. Edwards	J. Karr	41289	V. A.	Blagoderov				1997	Fungus Gnats of the Tribe Gnoristini (Diptera, Mycetophilidae) from the Lower Cretaceous of Transbaikalia	Paleontological Journal		31	6	609	615	journal article	stated with evidence	English					2012-04-24 09:45:07	2013-03-18 12:13:46
M. Clapham	J. Karr		40864	V. A.	Blagoderov				1998	Fungus Gnats of the tribes Gnoristini and Leiini (Diptera, Mycetophilidae) from the Early Cretaceous of Transbaikalia	Paleontological Journal		32	1	54	59	journal article	stated with evidence	English					2012-03-24 08:24:31	2012-03-23 16:24:31
M. Clapham	J. Karr		39775	V. A.	Blagoderov				2000	New fungus gnats (Diptera: Mycetophilidae) from the Cretaceous and Paleogene of Asia	Paleontological Journal		34	suppl 3	S355	S359	journal article	stated with evidence	English					2012-01-26 09:34:17	2012-01-25 16:34:17
A. Rees	D. Sunderlin	J. Alroy	6659	E. B.	Blazey				1974	Fossil flora of the Mogollon Rim, central Arizona	Palaeontographica Abteilung B		146	2014-02-01	1	20	journal article	stated without evidence				PGAP		2002-07-10 08:18:40	2006-12-30 16:55:24
A. Rees	A. Rees		8256	V.I.	Bodylevskii			et al.	1972	Stratigraphy of the USSR. Jurassic System.					1	524	book/book chapter	stated without evidence			Moscow	PGAP	229	2003-03-07 16:39:42	2003-03-07 18:39:42
M. Carrano	M. Carrano		23357	J.	Bogner	G. L.	Hoffman	K. R. Aulenback	2005	A fossilized aroid infructescence, Albertarum pueri geno. nov. et sp. nov., of Late Cretaceous (late Campanian) age from the Horseshoe Canyon Formation of southern Alberta, Canada	Canadian Journal of Earth Sciences		83		591	598	journal article	stated without evidence	English			ETE		2007-02-28 07:48:28	2007-02-28 09:48:28
M. Foote	M. Foote	M. Foote	9670	T.	Boinet	C.	Babin	J. Broutin, H. Lardeux, D. Pons, P. Racheboeuf	1986	Les grandes etapes de l'evolution paleozoique du Massif de Santander (Andes de Colombie): signification de la discordance du Devonian moyen	Comptes Rendus de l'Academie des Sciences de Paris, Serie II		303	8	707	712	journal article	stated without evidence	French					2004-01-12 20:04:15	2004-01-12 22:04:57
R. Benson	R. Benson		41482	A.	Bolet	S. E.	Evans		2012	A tiny lizard (Lepidosauria, Squamata) from the Lower Cretaceous of Spain	Palaeontology		55	3	491	500	journal article	stated without evidence	English	10.1111/j.1475-4983.2012.01145.x				2012-05-12 19:39:04	2012-05-12 04:39:04
J. Alroy	S. Kuemmell	S. Kuemmell	12335	Th.	Bollinger				1992	Kleinsäugerstratigraphie in der miozänen Hörnlischüttung (Ostschweiz); (Biostratigraphy of small mammals in the Hörnlischüttung of Miocene age (East Switzerland))	Documenta naturae		75		1	296	serial monograph	stated without evidence	German					2005-01-09 03:22:01	2005-04-21 02:03:25
J. Alroy	S. Kuemmell	S. Kuemmell	11712	Th.	Bollinger				1994	Die Obere Süßwassermolasse in Bayern und der Ostschweiz: bio- und lithostratigraphische Korrelationen (Upper Freshwater molasse in Bavaria and Eastern Switzerland: bio- and lithostratigraphic correlations)	Mitteilungen der Bayerischen Staatssammlung für Paläontologie und Historische Geologie		34		109	144	journal article	stated without evidence	German			0.05	6560	2004-09-23 00:39:37	2005-04-19 05:21:10
J. Alroy	S. Kuemmell	S. Kuemmell	14472	T.	Bollinger				1994	Geologie und Paläontologie der Glimmersandgrube Helsighausen (Kt. Thurgau); Geology and paleontology of the mica-rich sand pit of Helsighausen (Canton Thurgau)	Mitteilungen der thurgauischen naturforschenden Gesellschaft		52		63	79	journal article	stated without evidence	German					2005-09-12 02:29:58	2005-09-12 04:29:58
W. Stein	J. Kao	J. Kao	6313	P. M.	Bonamo	H.P.	Banks		1966	Calamophyton in the Middle Devonian of New York State	American Journal of Botany		53	8	778	791	journal article	stated without evidence						2002-05-30 06:04:58	2002-05-30 08:05:45
A. Rees	A. Rees		8158	G.	Bond				1968	The flora of the Black Shale and Coal Group (K2) in the mid-Zambezi Basin	Arnoldia, National Museums of Southern Rhodesia Miscellaneous Publications		3		1	2	journal article	stated without evidence				PGAP	1182	2003-03-07 16:39:42	2003-03-07 18:39:42
C. Looy	F. Verbruggen	F. Verbruggen	8491	T. A.	Bond				1968	Permian palynological assemblage from the Wellington Formation Kay County, Oklahoma.	Pollen et Spores		10	2	385	393	journal article	stated without evidence						2003-05-13 01:58:09	2003-05-13 03:58:09
A. Rees	A. Rees		8157	G.	Bond				1973	The palaeontology of Rhodesia	Geological Survey of Rhodesia Bulletin		70		1	121	journal article	stated without evidence				PGAP	1028	2003-03-07 16:39:42	2003-03-07 18:39:42
M. Carrano	M. Carrano		19665	N.	Bonde				2004	An Early Cretaceous (Ryazanian) fauna of "Purbeck-Wealden type" at Robbedale, Bornholm, Denmark	In G. Arratia & A. Tintori (eds.), Mesozoic Fishes 3 – Systematics, Paleoenvironments and Biodiversity. Verlag Dr. Friedrich Pfeil, München				507	528	book/book chapter	stated without evidence	English			ETE		2007-01-16 13:59:59	2007-01-16 16:00:05
M. Carrano	M. Carrano		35473	N.	Bonde	P.	Christiansen		2003	New dinosaurs from Denmark	Comptes Rendus Palevol		2	1	13	26	journal article	stated without evidence	English	10.1016/S1631-0683(03)00009-5		ETE		2011-03-10 03:50:23	2011-03-09 10:50:23
R. Gastaldo	J. Allen		4252	R. F.	Boneham				1974	Chieftain No.20 Flora (Middle Pennsylvanian) of Vigo County Indiana	Proceedings of the Indiana Academy of Science		84		89	113		stated without evidence						2002-03-25 14:31:22	2002-03-25 16:31:22
A. Turner	H. O'Regan	H. O'Regan	13054	M. F.	Bonifay				1973	Principaux gisements paleontologiques Francais du Pleistocene Moyen: Essai de classification	Le Quaternaire				41	50	journal article	stated without evidence	French			PACED		2005-04-04 06:25:56	2005-04-04 08:25:56
A. Turner	H. O'Regan	H. O'Regan	12802	E.	Bonifay				1991	Les Premieres industries du Sud-Est de la France et du Massif-Central	in E. Bonifay and B. Vandermeersch, eds., Les Premiers Europeens. Edition du comite des Travaux Historiques et Scientifiques (CTHS), Paris, France.				63	80	book/book chapter	stated without evidence	French			PACED		2005-03-02 08:22:40	2005-03-02 10:22:40
A. Turner	H. O'Regan	H. O'Regan	13053	M. F.	Bonifay	E.	Bonifay		1963	Un gisement a faune epi-villafranchienne a Saint-Esteve-Janson (Bouches-du-Rhone)	Comptes Rendue Academie des Sciences, Paris		246		1136	1138	journal article	stated without evidence	French			PACED		2005-04-04 05:41:11	2005-04-04 07:41:11
R. Lupia	B. Wilborn	B. Wilborn	8922	M. N.	Bose				1961	Leaf-cuticle and other plant microfossils from the Mesozoic rocks of Andoya, Norway	The Palaeobotanist		8	2014-02-01	1	7	journal article	stated without evidence			Also has two plates not included in page numbers.			2003-08-02 11:56:43	2003-08-02 13:56:43
A. Rees	A. Rees		8004	M.N.	Bose	J.	Banerji		1984	The fossil floras of Kachchh. I - Mesozoic megafossils	The Palaeobotanist		33		1	189	journal article	stated without evidence				PGAP	90	2003-03-07 16:39:41	2003-03-07 18:39:41
A. Rees	A. Rees		7974	M.N.	Bose	E. L.	Taylor	T.N. Taylor	1990	Gondwana Floras of India and Antarctica - a Survey and Reappraisal	Antarctic Paleobiology, Its Role in the Reconstruction of Gondwana				118	148	book/book chapter	stated without evidence			Editor: T.N. Taylor & E.L. Taylor Publisher: Springer-Verlag, New York	PGAP	117	2003-03-07 16:39:41	2003-03-07 18:39:41
H. Wang	H. Wang	H. Wang	10387	L. D.	Boucher	S. R.	Manchester	W. S. Judd	2003	An extinct genus of Salicaceae based on twigs with attached flowers, fruits, and foliage from the Eocene Green River Formation of Utah and Colorado, USA	American Journal of Botany		90		1389	1399	journal article	stated without evidence						2004-04-28 13:36:43	2004-04-28 15:36:43
M. Uhen	M. Uhen		18255	V.	Bouetel	C.	Muizon		2006	The anatomy and relationships of Piscobalaena nanna (Cetacea, Mysticeti), a Cetotheriidae s.s. from the early Pliocene of Peru	Geodiversitas		28	2	319	395	journal article	stated without evidence	English					2006-08-15 11:29:59	2006-08-15 13:30:03
M. Carrano	M. Carrano		19188	G. A.	Boulenger				1881	Sur l'arc pelvien chez les dinosauriens de Bernissart [On the pelvic arch in the dinosaurs of Bernissart]	Bulletins de L'Académie royale de Belgique, 3eme série		1	5	1	11	journal article	stated without evidence	French			ETE		2006-11-14 11:36:00	2006-11-14 13:36:04
J. Alroy	J. Alroy	J. Alroy	40825	J. R.	Bourque				2011	Reassessment of a putative fossil stinkpot (Kinosternidae: Sternotherus) from the late Miocene (Clarendonian) of Kansas	Journal of Herpetology		45	2	234	237	journal article	stated without evidence	English	dx.doi.org/10.1670/10-095.1				2012-03-18 14:36:30	2012-03-17 22:40:52
H. Sims	H. Lindon	J. Alroy	6709	A.	Boyd				1992	Revision of the Late Cretaceous Pautut Flora from West Greenland: Gymnospermopsida (Cycadales, Cycadeoidales, Caytoniales, Ginkgoales, Coniferales)	Palaeontographica Abteilung B		225		105	172	serial monograph	stated without evidence						2002-07-14 14:21:03	2006-12-30 16:55:24
N. Nagalingum	N. Nagalingum		33069	A.	Boyd				1993	Paleodepositional setting of the Late Cretaceous Pautut Flora from West Greenland as determined by sedimentological and plant taphonomical data	Palaeogeography, Palaeoclimatology, Palaeoecology		103		251	280	journal article	stated with evidence	English					2010-07-06 10:23:50	2010-07-06 12:23:50
R. Gastaldo	J. Allen		4251	S. D.	Brack				1970	On a New Structurally Preserved Arborescent Lycopsid Fructification from the Lower Pennsylvanian of North America	American Journal of Botany		57	3	317	330	journal article	stated without evidence						2002-03-25 14:31:22	2002-03-25 16:31:22
A. Rees	A. Rees		8063	Y.N.	Bragin	S.A.	Golubev	B.V. Polyanskii	1981	Stratigrfiya nizhnemezozoiskoi Uglenosnoi Formatsii Irana [Stratigraphy of the Lower Mesozoic coal-bearing formation in Iran]	Izvestiya Akademii Nauk SSSR. Seria geologicheskaya		8		64	77	journal article	stated without evidence				PGAP	582	2003-03-07 16:39:41	2003-03-07 18:39:41
A. Rees	A. Rees		8132	D.F.	Branagan				1969	Northwestern Coalfield (In: The geology of New South Wales)	Journal of the Geological Society of Australia		16	1	444	455	book/book chapter	stated without evidence			Editor: G.H.Packham	PGAP	1216	2003-03-07 16:39:42	2003-03-07 18:39:42
M. Uhen	M. Uhen	M. Uhen	11981	J. F.	Brandt				1873	Untersuchungen über die fossilen und subfossilen cetaceen Europa's	Mémoires de L'Académie Impériale des Sciences de Saint-Petersbourg, Series 7		20	1	1	372	journal article	stated without evidence	German					2004-11-15 11:37:57	2004-11-15 13:37:57
J. Alroy	J. Alroy		28656	B. H.	Brattstrom				1955	Small herpetofauna from the Pleistocene of Carpinteria, California	Copeia		1955	2	138	139	journal article	stated without evidence	English					2008-12-03 13:32:12	2008-12-03 15:32:12
A. Rees	A. Rees	A. Rees	6907	C.	Brauckmann				1978	Beitrag zur Flora der Grube Guimarota (Ober-Jura; Mittel-Portugal)	Geologica et Palaeontologica		12		213	222		stated without evidence	German			PGAP		2002-08-09 14:16:24	2002-08-09 16:16:24
M. Clapham	J. Karr	J. Karr	43898	C.	Brauckmann				1991	Ein neuer Insekten-Rest (Megasecoptera) aus dem Ober-Karbon von Osnabrück	Osnabrücker Naturwissenschaftliche Mitteilungen		17		25	32	journal article	stated with evidence	German					2012-12-13 04:31:02	2012-12-12 11:31:11
M. Clapham	J. Karr		43080	C.	Brauckmann				1995	Neue Insekten-funde (Palaeodictyoptera: Breyeriidae) aus dem Ober-Karbon von Osnabrück (Deutschland)	Osnabrücker Naturwissenschaftliche Mitteilungen		20/21		157	166	journal article	stated with evidence	German					2012-09-21 15:51:42	2012-09-21 00:51:42
M. Clapham	J. Karr	M. Clapham	42752	C.	Brauckmann	K. J.	Herd		2000	Eine weitere neue Breyeriiden-Art (Insecta: Palaeodictyoptera) aus dem Ober-Karbon von Osnabrück (Deutschland)	Neues Jahrbuch für Geologie und Paläontologie, Monatshefte		2000	6	333	344	journal article	stated with evidence	German					2012-08-27 13:57:45	2013-04-02 19:30:06
M. Clapham	M. Clapham		39056	C.	Brauckmann	K. J.	Herd		2002	Insekten-funde aus dem Westfalium D (Ober-Karbon) des Piesberges bei Osnabrück (Deutschland). Teil 1: Palaeoptera	Osnabrücker Naturwissenschaftliche Mitteilungen		28		27	69	journal article	stated with evidence	English					2012-01-01 05:05:51	2011-12-31 12:05:51
W. Stein	N. Smith	M. Gonzalez	6419	D. F.	Brauer				1980	Barinophyton citrulliforme (Barinophytales Incertae Sedis Barinophytaceae) from the Upper Devonian of Pennsylvania	American Journal of Botany		67	8	1186	1206	journal article	stated without evidence						2002-06-07 10:21:06	2003-02-06 11:51:06
W. Stein	J. Kao	J. Kao	6552	D.F.	Brauer				1981	Heterosporous, Barinophytacean Plants from the Upper Devonian of North America and A Discussion of the Possible Affinities of the Barinophytaceae	Review of Palaeobotany and Palynology		33		347	362	journal article	stated without evidence						2002-06-24 13:05:27	2002-06-24 15:05:27
J. Alroy	J. Alroy	M. Carrano	1129	B. H.	Breithaupt				1982	Paleontology and paleoecology of the Lance Formation (Maastrichtian), east flank of Rock Springs Uplift, Sweetwater County, Wyoming	Contributions to Geology, University of Wyoming		21	2	123	151	journal article	stated without evidence						2001-03-02 15:01:31	2004-12-09 14:10:23
C. Jaramillo	G. Doria	A. Cardenas	46917	G. J.	Brenner				1968	Middle Cretaceous spores and pollen from Northeastern Peru	Pollen et Spores		10		341	383	journal article	stated with evidence	English					2013-05-24 04:54:10	2013-09-13 12:52:38
C. Jaramillo	G. Doria	A. Cardenas	45820	G. J.	Brenner				1974	Palynostratigraphy of the Lower Cretaceus Gevar'am and Talme Yafe Formations in the Gevar'am well (Southern Coastal Plain, Israel)	Bulletin of the Geological Survey of Israel		59		1	27	journal article	stated without evidence	English					2013-03-21 06:28:26	2013-09-13 12:53:06
C. Jaramillo	G. Doria	A. Cardenas	45354	G. J.	Brenner	I. S.	Bickoff		1992	Palynology and age of the Lower Cretaceous basal Kurnub Group from the coastal plain to the Northern Negev of Israel	Palynology		16		137	185	journal article	stated with evidence	English					2013-03-07 02:23:44	2013-09-13 12:53:32
A. Miller	J. Sessa		23564	D	Brice				1999	New data on systematics of some Famennian spiriferid brachiopods from Afghanistan and Iran	Lethaia		79	1	281	295	journal article	stated without evidence	English		Special issue in memoriam of Dr. W. Struve			2007-03-19 11:33:58	2007-03-19 13:35:00
L. Villier	J. Millet	J. Millet	26197	C.	Broglio Loriga	F.	Goczan	J. Haas, K. Lenner, C. Neri, A.S. Oravecz, R. Posenato, I. Szabo, A.M. Toth	1990	The lower Triassic sequences of the Dolomites (Italy) and transdanubian mid-mountains (Hungary) and their correlation	Memorie di Scienze Geologiche		42		41	103	journal article	stated without evidence	English					2008-01-10 06:56:10	2008-03-17 07:42:59
A. Behrensmeyer	A. Behrensmeyer	M. Kosnik	5323	G. A.	Brook	D. A.	Burney	J. Coward	1990	Desert paleoenvironmental data from cave speleothems with examples from the Chihuahuan	Palaeogeography, Palaeoclimatology, Palaeoecology		76	2014-04-03	311	330		stated without evidence			ETE reference number 1047	ETE	1047	2002-03-04 16:40:47	2002-03-04 18:40:47
J. Mueller	T. Liebrecht		28940	R.	Broom				1913	On the Structure and Affinities of Bolosaurus	Bulletin of the American Museum of Natural History		32		509	516	journal article	stated without evidence	English					2009-01-09 09:45:17	2009-01-09 11:45:17
A. Rees	A. Rees	A. Rees	7193	J	Broutin				1986	Etude paleobotanique et palynologique du passage Carbonifere Permien dans le sud-ouest de la Peninsule Iberique	Cahiers de Paleontologie. Editions du Centre National de la Recherche Scientifique, Paris				1	165	book/book chapter	stated without evidence	French		+ 30 plates	PGAP		2002-09-27 12:18:46	2002-09-27 14:18:46
A. Rees	A. Rees		8001	J.	Broutin	J.	Ferrandini	H. Saber	1989	Implications stratigraphiques et paleogeographiques de la decouverte d'une flore permienne euramericaine dans le Haut-Atlas occidental (Maroc)	Comptes Rendus de l'Academie des Sciences de Paris		2	308	1509	1515	journal article	stated without evidence	French			PGAP	1032	2003-03-07 16:39:41	2003-03-07 18:39:41
A. Rees	A. Rees	A. Rees	7113	J.	Broutin	J.	Gisbert		1985	Entorno paleoclimatico y ambiental de la flora Stephano-Autuniente del Pirineo Catalan	Compte Rendu, Dixieme Congres International de Stratigraphie et de Geologie du Carbonifere (Madrid, 1983)		3		53	66	journal article	stated without evidence	Spanish			PGAP		2002-09-10 13:29:46	2002-09-10 15:29:46
B. Tiffney	J. Fosdick	J. Fosdick	9405	R.	Brown				1933	Fossil plants from the Aspen Shale of southwestern Wyoming	Proceedings of the United States National Museum		82	12	1	10	journal article	stated without evidence						2003-10-21 22:09:37	2003-10-22 00:09:37
J. Alroy	J. Alroy	J. Alroy	1136	R. W.	Brown				1959	A bat and some plants from the upper Oligocene of Oregon	Journal of Paleontology		33	1	125	129	journal article	stated with evidence	English					2001-03-02 15:01:31	2008-10-26 15:47:08
P. Wilf	J. Sessa	J. Sessa	10820	R. W.	Brown				1962	Paleocene flora of the Rocky Mountains and Great Plains	United States Geological Survey Professional Paper		375		1	119	serial monograph	stated without evidence			69 pages of plates			2004-06-10 13:37:58	2004-06-10 15:37:58
M. Clapham	M. Clapham	M. Clapham	48375	F. M.	Brown				1984	Two undescribed fossil Dermaptera from Florissant, Colorado	Entomological News		95		33	35	journal article	stated with evidence	English					2013-09-30 13:27:24	2013-09-29 22:28:04
M. Clapham	M. Clapham		45156	F. M.	Brown				1985	Four undescribed Oligocene craneflies from Florissant, Colorado, (Diptera: Tipulidae)	Insecta Mundi		1		98	100	journal article	stated with evidence	English					2013-02-25 14:14:13	2013-02-24 21:14:13
C. Labandeira	C. Labandeira	M. Clapham	4967	C. T.	Brues				1906	Fossil Parasitic and Phytophagous Hymenoptera from Florissant, Colorado	Bulletin of the American Museum of Natural History		22		491	498	journal article	stated without evidence	English		ETE reference number 679	ETE	679	2002-03-04 16:40:45	2012-01-07 16:33:45
C. Labandeira	C. Labandeira	J. Karr	4966	C. T.	Brues				1908	Two Fossil Phoridae from the Miocene Shales of Florissant, Colorado	Bulletin of the American Museum of Natural History		24		273	275	journal article	stated without evidence	English		ETE reference number 678	ETE	678	2002-03-04 16:40:45	2011-08-05 13:48:45
C. Labandeira	C. Labandeira	A. Delelli	4968	C. T.	Brues				1910	The Parasitic Hymenoptera of the Tertiary of Florissant, Colorado	Bulletin of the Museum of Comparative Zoology, Harvard College		LIV	1			journal article	stated without evidence	English		ETE reference number 680	ETE	680	2002-03-04 16:40:45	2012-04-07 19:43:46
A. Turner	H. O'Regan	H. O'Regan	11350	J.-P.	Brugal				1994	Le bison (Bovidae, Artiodactyla) de Pleistocene moyen ancien de Durfort (Gard, France)	Bulletin Musee Nationale de Histoire Naturelle, Paris, 4th Series, Section C		16	2014-04-02	349	381	journal article	stated without evidence	French			PACED		2004-08-04 06:31:33	2004-08-04 08:31:33
R. Benson	R. Benson	P. Mannion	39381	M.	Brunet	L.	Jacobs	J. Congleton, Y. Coppens, J. Dejax, L. Flynn, J. Hell, Y. Jehenne, G. Mouchelin, D. Pilbeam	1988	Premiere decouverte d'un fragment de mandibule de Mammifere dans le Cretace inferieur d'Afrique (Cameroun, Bassin de Koum)	Compte-Rendus de l'Academie des Sciences, Paris, serie II		307		1675	1680	journal article	stated without evidence	English					2012-01-11 20:44:56	2012-12-10 05:31:42
M. Carrano	M. Carrano		23387	H.	Bräm				1975	Chelonia from the Upper Jurassic of Guimarota mine (Portugal)	Contribuição para o conhecimento da Fauna do Kimerridgiano da Mina de Lignito Guimarota (Leiria, Portugal). Serviços Geológicos de Portugal, Memória (Nova Série)		22		135	141	serial monograph	stated without evidence	English		Date listed as 1973, but volume not published until 1975.	ETE		2007-03-02 07:29:41	2007-03-02 09:29:41
A. Miller	S. Kolbe		36540	A. F.	Buddington	T.	Chapin		1929	Geology and mineral deposits of southeastern Alaska	United States Geological Survey Bulletin		800		1	398	journal article	stated without evidence	English					2011-06-28 00:11:40	2011-06-27 09:11:40
A. Rees	A. Rees		8174	I.V.	Budovnikov	V.	Danilov		1985	Permian, Verkhoyansk'							book/book chapter	stated without evidence				PGAP	1033	2003-03-07 16:39:42	2003-03-07 18:39:42
J. Alroy	J. Alroy		24347	E.	Buffetaut				1982	A ziphodont mesosuchian crocodile from the Eocene of Algeria and its implications for vertebrate dispersal	Nature		300		176	1786	journal article	stated without evidence	English					2007-05-18 21:42:17	2007-05-18 23:42:17
P. Mannion	P. Mannion		46912	E.	Buffetaut				1989	A new ziphodont mesosuchian crocodile from the Eocene of Algeria	Palaeontographica		208		1	10	journal article	stated with evidence	English					2013-05-23 22:48:08	2013-05-23 07:48:08
M. Carrano	M. Carrano		19451	E.	Buffetaut				1994	The significance of dinosaur remains in marine sediments: an investigation based on the French record	In R. Kohring & T. Martin (eds.), Miscellanea Palaeontologica 3: Festschrift Bernard Krebs. Berliner Geowissenschaften Abhandlungen, Reihe E		13		125	133	serial monograph	stated without evidence	English			ETE		2006-12-20 13:13:48	2006-12-20 15:13:52
M. Carrano	M. Carrano		45554	E.	Buffetaut	G.	Cuny	J. Le Loeuff	1991	French dinosaurs: the best record in Europe?	Modern Geology		16		17	42	journal article	stated without evidence	English					2013-03-13 01:35:21	2013-03-12 09:35:21
M. Carrano	M. Carrano		46174	E.	Buffetaut	G.	Cuny	G. Lachkar, D. Contini, A. Pharisat, B. Vienet	1995	Le fémur de dinosaure théropode du Musée d'Histoire naturelle de Gray (Haute-Sâone): identification, datation et essai de localisation de l'origine d'un fossile inhabituel [The theropod dinosaur femur from the Natural History Museum of Gray Haute-Sâone, France): identification, dating and determination of the geographic origin of an unusual fossil]	Bulletin de la Société Géologique de France		166	1	69	75	journal article	stated without evidence	French					2013-04-06 04:49:52	2013-04-05 12:49:52
A. Rees	A. Rees		8234	S.	Bunopas				1981	Paleogeographic history of western Thailand and adjacent parts of South East Asia: a plate tectonic interpretation	Victoria University of Wellington, New Zealand				1	810	Ph.D. thesis	stated without evidence			Ph.D. Thesis, Victoria University of Wellington, New Zealand (Geological Survey Division, Department of Mineral Resources, Thailand; Geological Survey Paper 5: 810 pp.)	PGAP	1034	2003-03-07 16:39:42	2003-03-07 18:39:42
A. Rees	A. Rees		8304		Bur. of Geol. and Min. Resources of Anhui				1987	Regional Geology of Anhui Province	People's Republic of China Ministry of Geology and Mineral Resources, Geological Memoirs		1	5	1	721	book/book chapter	stated without evidence			Publisher: Geological Publishing House, Beijing	PGAP	500	2003-03-07 16:39:42	2003-03-07 18:39:42
A. Rees	A. Rees		8314		Bur. of Geol. and Min. Resources of Fujian				1985	Regional Geology of Fujian Province	People's Republic of China Ministry of Geology and Mineral Resources, Geological Memoirs		1	4	1	671	book/book chapter	stated without evidence			Publisher: Geological Publishing House, Beijing	PGAP	530	2003-03-07 16:39:42	2003-03-07 18:39:42
A. Rees	A. Rees		8305		Bur. of Geol. and Min. Resources of Gansu				1989	Regional Geology of Gansu Province	People's Republic of China Ministry of Geology and Mineral Resources, Geological Memoirs		1	19	1	692	book/book chapter	stated without evidence			Publisher: Geological Publishing House, Beijing	PGAP	514	2003-03-07 16:39:42	2003-03-07 18:39:42
A. Rees	A. Rees		8313		Bur. of Geol. and Min. Resources of Guangdong				1988	Regional Geology of Guangdong Province	People's Republic of China Ministry of Geology and Mineral Resources, Geological Memoirs		1	9	1	941	book/book chapter	stated without evidence			Publisher: Geological Publishing House, Beijing	PGAP	529	2003-03-07 16:39:42	2003-03-07 18:39:42
A. Rees	A. Rees		8317		Bur. of Geol. and Min. Resources of Guangxi Zhuang				1985	Regional geology of Guangxi Zhuang Autonomous Region	People's Republic of China Ministry of Geology and Mineral Resources, Geological Memoirs		1	3	1	853	book/book chapter	stated without evidence			Publisher: Geological Publishing House, Beijing	PGAP	543	2003-03-07 16:39:42	2003-03-07 18:39:42
A. Rees	A. Rees		8312		Bur. of Geol. and Min. Resources of Guizhou				1987	Regional Geology of Guizhou Province	People's Republic of China Ministry of Geology and Mineral Resources, Geological Memoirs		1	7	1	698	book/book chapter	stated without evidence			Publisher: Geological Publishing House, Beijing	PGAP	528	2003-03-07 16:39:42	2003-03-07 18:39:42
A. Rees	A. Rees		8306		Bur. of Geol. and Min. Resources of Hebei				1989	Regional Geology of Hebei Province, Beijing Municipality and Tianjing Municipality	People's Republic of China Ministry of Geology and Mineral Resources, Geological Memoirs		1	15	1	741	book/book chapter	stated without evidence			Publisher: Geological Publishing House, Beijing	PGAP	515	2003-03-07 16:39:42	2003-03-07 18:39:42
A. Rees	A. Rees		8307		Bur. of Geol. and Min. Resources of Henan				1989	Regional Geology of Henan province	People's Republic of China Ministry of Geology and Mineral Resources, Geological Memoirs		1	17	1	772	book/book chapter	stated without evidence			Publisher: Geological Publishing House, Beijing	PGAP	516	2003-03-07 16:39:42	2003-03-07 18:39:42
A. Rees	A. Rees		8316		Bur. of Geol. and Min. Resources of Hubei				1990	Regional geology of Hubei Provence	People's Republic of China Ministry of Geology and Mineral Resources, Geological Memoirs		1	20	1	705	book/book chapter	stated without evidence			Publisher: Geological Publishing House, Beijing	PGAP	542	2003-03-07 16:39:42	2003-03-07 18:39:42
A. Rees	A. Rees		8308		Bur. of Geol. and Min. Resources of Hunan				1988	Regional Geology of Hunan Province	People's Republic of China Ministry of Geology and Mineral Resources, Geological Memoirs		1	8	1	719	book/book chapter	stated without evidence			Publisher: Geological Publishing House, Beijing	PGAP	517	2003-03-07 16:39:42	2003-03-07 18:39:42
A. Rees	A. Rees		8320		Bur. of Geol. and Min. Resources of Jiangsu				1984	Regional geology of Jiangsu Province and Shanghai Municipality	People's Republic of China Ministry of Geology and Mineral Resources, Geological Memoirs		1	1	1	857	book/book chapter	stated without evidence				PGAP	584	2003-03-07 16:39:42	2003-03-07 18:39:42
A. Rees	A. Rees		8309		Bur. of Geol. and Min. Resources of Jiangxi				1984	Regional Geology of Jiangxi Province	People's Republic of China Ministry of Geology and Mineral Resources, Geological Memoirs		1	2	1	921	book/book chapter	stated without evidence			Publisher: Geological Publishing House, Beijing	PGAP	518	2003-03-07 16:39:42	2003-03-07 18:39:42
A. Rees	A. Rees		8292		Bur. of Geol. and Min. Resources of Jilin				1989	Regional Geology of Jilin Province	People's Republic of China Ministry of Geology and Mineral Resources, Geological Memoirs		1	10	1	698	book/book chapter	stated without evidence			Publisher: Geological Publishing House, Beijing	PGAP	67	2003-03-07 16:39:42	2003-03-07 18:39:42
A. Rees	A. Rees		8315		Bur. of Geol. and Min. Resources of Liaoning				1989	Regional Geology of Liaoning Province	People's Republic of China Ministry of Geology and Mineral Resources, Geological Memoirs		1	14	1	855	book/book chapter	stated without evidence			Publisher: Geological Publishing House, Beijing	PGAP	532	2003-03-07 16:39:42	2003-03-07 18:39:42
A. Rees	A. Rees		8321		Bur. of Geol. and Min. Resources of Shaanxi				1989	Regional Geology of Shaanxi Province	People's Republic of China Ministry of Geology and Mineral Resources, Geological Memoirs		1	13	1	698	book/book chapter	stated without evidence			Publisher: Geological Publishing House, Beijing	PGAP	1040	2003-03-07 16:39:42	2003-03-07 18:39:42
A. Rees	A. Rees		8311		Bur. of Geol. and Min. Resources of Shanxi				1989	Regional Geology of Shanxi Province	People's Republic of China Ministry of Geology and Mineral Resources, Geological Memoirs		1	18	1	780	book/book chapter	stated without evidence			Publisher: Geological Publishing House, Beijing	PGAP	527	2003-03-07 16:39:42	2003-03-07 18:39:42
A. Rees	A. Rees		8322		Bur. of Geol. and Min. Resources of Sichuan				1991	Regional Geology of Sichuan Province	People's Republic of China Ministry of Geology and Mineral Resources, Geological Memoirs		1	23	1	730	book/book chapter	stated without evidence			Publisher: Geological Publishing House, Beijing	PGAP	1042	2003-03-07 16:39:42	2003-03-07 18:39:42
A. Rees	A. Rees		8310		Bur. of Geol. and Min. Resources of Yunnan				1990	Regional Geology of Yunnan Province	People's Republic of China Ministry of Geology and Mineral Resources, Geological Memoirs		1	21	1	728	book/book chapter	stated without evidence			Publisher: Geological Publishing House, Beijing	PGAP	523	2003-03-07 16:39:42	2003-03-07 18:39:42
A. Rees	A. Rees		8319		Bur. of Geol. and Min. Resources of Zhejiang				1989	Regional Geology of Zhejiang Province	People's Republic of China Ministry of Geology and Mineral Resources, Geological Memoirs		1	11	1	688	book/book chapter	stated without evidence			Publisher: Geological Publishing House, Beijing	PGAP	557	2003-03-07 16:39:42	2003-03-07 18:39:42
A. Rees	A. Rees		8122	A.T.	Burakova				1965	On age of the lower part of the Jurassic unit in the south-western mountain chains of Gissar Ridge	Vestnik Leningradskogo Universiteta			6	41	46	journal article	stated without evidence			Publisher: Leningrad University, Leningrad	PGAP	202	2003-03-07 16:39:42	2003-03-07 18:39:42
A. Rees	A. Rees		8123	A.T.	Burakova				1971	Jurassic flora of Greater Balkhan Ridge	Vestnik Leningradskogo Universiteta			24	28	35	journal article	stated without evidence			Publisher: Leningrad University, Leningrad	PGAP	205	2003-03-07 16:39:42	2003-03-07 18:39:42
A. Rees	A. Rees		8046	A.T.	Burakova	P.V.	Fedorov		1989	On age of the lower part of the red unit, upper part of river Kugart (North-eastern Fergana)	Vestnik Leningradskogo Universiteta		1	7	67	70	journal article	stated without evidence			Publisher: Leningrad University, Leningrad	PGAP	204	2003-03-07 16:39:41	2003-03-07 18:39:41
A. Rees	A. Rees		8029	A.T.	Burakova	M.V.	Mikulin	V.V. Kurbatov	1973	Age subdivision of the Jurassic continental unit of Zeravshan-Gissar mountain area based on floral data (Tadzhikistan)	Vestnik Leningradskogo Universiteta			12	45	51	journal article	stated without evidence			Publisher: Leningrad University, Leningrad	PGAP	201	2003-03-07 16:39:41	2003-03-07 18:39:41
A. Rees	A. Rees		8037	A.T.	Burakova	N.N.	Verzilin	O.A. Mironenko	1978	Jurassic flora of Kok-Yangak brown coal district and its paleoclimatical significance	Vestnik Leningradskogo Universiteta			6	41	48	journal article	stated without evidence			Publisher: Leningrad University, Leningrad	PGAP	209	2003-03-07 16:39:41	2003-03-07 18:39:41
M. Uhen	M. Uhen		39444	E.	Bureau				1866	Etudes sur une plante phanerogame (Cymodoceites parisiensis) de l'order des Naiadees, qui vivait dans les mers de l'epoque eocene	Comptes Rendus des Seances de l'Academie des Sciences		102	4	191	193	journal article	stated without evidence	English					2012-01-14 05:15:57	2012-01-13 12:15:57
P. Gensel	M. Kotyk		3960	N. D.	Burgess	D.	Edwards		1988	A new Palaeozoic plant closely allied to Prototaxites Dawson	Botanical Journal of the Linnean Society		97		189	203	journal article	stated without evidence						2001-06-11 11:03:26	2001-06-11 13:03:26
S. Wing	H. Lindon	H. Lindon	6889	R. J.	Burnham				1987	Inferring Vegetation from Plant-Fossil Assemblages: Effects of Depositional Environment and Heterogeneity in the Source Vegetation on Assemblages from Modern and Ancient Fluvial-Deltaic Enviornments							Ph.D. thesis	stated without evidence			The information in this reference was later published in a USGS bulliton and entered as ref 6584. so the collections for ref 6584 should be linked to this ref as well			2002-08-07 06:32:30	2002-08-08 06:06:42
H. Sims	H. Lindon	H. Lindon	6584	R. J.	Burnham				1994	Paleoecological and Floristic Heterogeneity in the Plant-Fossil Record - An Analysis Based on the Eocene of Washington	United States Geological Survey Bulletin		2085-B		1	36	journal article	stated without evidence						2002-06-28 06:27:48	2002-06-28 08:27:48
J. Alroy	J. Alroy		31647	J. A.	Burns				1991	Mid-Wisconsinan vertebrates and their environment from January Cave, Alberta, Canada	Quaternary Research		35	1	130	143	journal article	none discussed	English					2010-01-20 18:41:55	2010-01-20 20:41:55
J. Alroy	E. Leckey	M. Uhen	11344	E. St. J.	Burton				1933	Faunal Horizons of the Barton Beds in Hampshire	Proceedings of the Geologist's Association		44		131	167	journal article	stated without evidence	English					2004-08-03 10:30:56	2013-09-26 12:51:39
A. Rees	A. Rees		8127	C.K.	Burton				1973	Mesozoic	Geology of the Malay Peninsula (West Malaysia and Singapore)				97	141	book/book chapter	stated without evidence			Editor: D.J. Gobbett & C.S. Hutchison Publisher: John Wiley and Sons, Inc, New York	PGAP	102	2003-03-07 16:39:42	2003-03-07 18:39:42
M. Carrano	M. Carrano	M. Carrano	17880	A. D.	Buscalioni	M.	Frenegal-Martinez		2006	Archosaurian size bias in Jurassic and Cretaceous freshwater ecosystems	9th International Symposium on Mesozoic Terrestrial Ecosystems and Biota, Abstracts and Proceedings Volume				9	12	journal article	stated without evidence	English			ETE		2006-07-06 13:20:02	2006-07-07 14:43:12
M. Carrano	M. Carrano		17009	A. D.	Buscalioni	F.	Ortega	B. P. Pérez-Moreno, S. E. Evans	1996	The Upper Jurassic maniraptoran theropod Lisboasaurus estesi (Guimarota, Portugal) reinterpreted as a crocodylomorph	Journal of Vertebrate Paleontology		16	2	358	362	journal article	stated without evidence	English			ETE		2006-03-28 08:21:27	2006-03-28 10:21:29
P. Mannion	P. Mannion		39433	A. D.	Buscalioni	P.	Piras	R. Vullo, M. Signore, C. Barbera	2011	Early eusuchia crocodylomorpha from the vertebrate-rich Plattenkalk of Pietraroia (Lower Albian, southern Apennines, Italy)	Zoological Journal of the Linnean Society		163		S199	S227	journal article	stated with evidence	English					2012-01-13 23:41:06	2012-01-13 06:41:06
M. Carrano	M. Carrano		19402	R. J.	Butler	L. B.	Porro	A. B. Heckert	2006	A supposed heterodontosaurid tooth from the Rhaetian of Switzerland and a reassessment of the European Late Triassic record of Ornithischia (Dinosauria)	Neues Jahrbuch für Geologie und Paläontologie Monatshefte		2006	10	613	633	journal article	stated without evidence	English			ETE		2006-12-14 13:32:05	2006-12-14 15:32:08
A. Rees	A. Rees		8197	L.I.	Bystritskaya				1974	Plant complexes in Jurassic deposits of the Kuzbass	Trudy Tomskogo Gosudarstvennogo Universiteta		227		32	49	journal article	stated without evidence			Publisher: Tomsk State University, Tomsk	PGAP	203	2003-03-07 16:39:42	2003-03-07 18:39:42
J. Alroy	J. Alroy	J. Alroy	28410	A. M.	Báez	T.	Harrison		2005	A new pipine frog from an Eocene crater lake in north-central Tanzania	Palaeontology		48	4	723	737	journal article	stated with evidence	English					2008-11-06 16:50:52	2008-11-06 18:51:07
J. Alroy	J. Alroy		28411	A. M.	Báez	L. A.	Pugener		2003	Ontogeny of a new Palaeogene pipid frog from southern South America and xenopodinomorph evolution	Zoological Journal of the Linnean Society		139	3	439	476	journal article	stated with evidence	English					2008-11-06 17:23:10	2008-11-06 19:23:10
R. Butler	R. Butler		31104	M. A.	Cabral-Perdomo	S. P.	Applegate		1994	Pterosaurs from the Tlayua quarries near Tepexi de Rodriguez, central Mexico and its paleoecological significance	Journal of Vertebrate Paleontology		14		19A		abstract	none discussed	English					2009-11-05 05:47:01	2009-11-05 07:47:01
P. Mannion	P. Mannion		49919	L.	Cabrera	W.	Jung	M. Kirchner, A. Sáez, H. H. Schleich	1994	Crocodilian and palaeobotanical findings from the Tertiary Lignites of the As Pontes Basin (Galicia, NW-Spain) (Crocodylia, Plantae)	Courier Forschungsinstitut Senckenberg		173		153	165	journal article	stated with evidence	English					2014-01-23 05:27:12	2014-01-23 05:27:12
S. Wing	N. Jud		40639	E. J.	Cahoon				1960	Sphenobaiera ikorfatensis F. papillata from the Lakota Formation of the Black Hills	Bulletin of the Torrey Botanical Club		87	4	247	257	journal article	stated without evidence	English					2012-03-06 11:19:54	2012-03-05 18:19:54
P. Gensel	M. Kotyk		4053	C. Y.	Cai	Y. W.	Dou	D. Edwards	1993	New observations on a Pridoli plant assemblage from north Xinjiang, northwest China, with comments on its evolutionary and palaeogeographica significance	Geological Magazine		130	2	155	170	journal article	stated without evidence						2001-07-05 16:58:50	2001-07-05 18:58:50
M. Carrano	M. Carrano		24870	J. O.	Calvo	J. D.	Porfiri	C. Veralli, F. Poblete, A. W. A. Kellner	2002	Futalognko paleontological site, one of the most amazing continental Cretaceous environments of Patagonia, Argentina	1° Congreso Latinoamericano de Paleontología de Vertebrados, Chile. Resumenes				19	20	abstract	stated without evidence	English			ETE		2007-07-20 07:44:04	2007-07-20 09:44:04
M. Carrano	M. Carrano		25429	J. O.	Calvo	J. D.	Porfiri	B. J. González Riga, A. W. A. Kellner	2007	A new Cretaceous terrestrial ecosystem from Gondwana with the description of a new sauropod dinosaur	Anais da Academia Brasileira de Ciências		79	3	529	541	journal article	stated without evidence	English			ETE		2007-10-04 06:49:07	2007-10-04 08:49:07
M. Carrano	M. Oreska		34089	O.	Cambra-Moo	A. D.	Buscalioni	J. Cubo, J. Castanet, M.-M. Loth, E. de Margerie, A. de Ricqles	2006	Histological observations of Enantiornithine bone (Saurischia, Aves) from the Lower Cretaceous of Las Hoyas (Spain)	Comptes Rendus Palevol		5		685	691	journal article	stated with evidence	English	10.1016/j.crpv.2005.12.018		ETE		2010-10-27 06:40:52	2010-10-27 08:40:52
W. Kiessling	U. Merkel		17723	J. D.	Campbell	D. S.	Coombs	A. Grebneff	2003	Willsher Group and geology of the Triassic Kaka Point coastal section, south-east Otago, New Zealand	Journal of the Royal Society of New Zealand		33	1	7	38	journal article	stated without evidence	English					2006-06-13 00:11:25	2006-06-13 02:11:35
M. Uhen	M. Uhen		30234	R. A.	Campbell	N. J.	Gales	G. M. Lento, C. S. Baker	2009	Islands in the sea: extreme female natal site fidelity in the Australian sea lion, Neophoca cinerea	Biology Letters		4		139	142	journal article	stated without evidence	English					2009-07-08 10:50:56	2009-07-08 12:50:56
R. Butler	R. Butler		32111	D. A.	Campos	A. W. A.	Kellner		1997	Short note on the first occurrence of Tapejaridae in the Crato Member (Aptian), Santana Formation, Araripe Basin, northeast Brazil	Anais da Academia Brasileira de Ciências		69		83	87	journal article	stated with evidence	English					2010-02-20 08:09:16	2010-02-20 10:09:16
R. Gastaldo	J. Allen		3995	J. E.	Canright				1978	A Late Paleozoic Flora from Promontory Butte in Central Arizona	Paleontology, Stratigraphy, and Vegetation in East-Central Arizona: American Association of Stratigraphic Palynologists 11th Annual Meeting				25	30		stated without evidence						2002-03-25 14:31:22	2002-03-25 16:31:22
H. Sims	S. Ostrowski		4115	J. E.	Canright	E. B.	Blazey		1974	A Lower Permian flora from Promontory Butte, central Arizona	In S.R. Ash(ed.), Guidebook to Devonian, Permian and Triassic Plant Localities, East-central Arizona. Paleobotanical Section, Botanical Society of America, 25th Annual AIBS Meeting				57	62	guidebook	stated without evidence						2001-07-23 08:02:08	2001-07-23 10:02:08
E. Kowalski	E. Kowalski	J. Moreno	8755	D. J.	Cantrill	G. J.	Nichols		1996	Taxonomy and palaeoecology of Early Cretaceous (Late Albian) angiosperm leaves from Alexander Island, Antarctica	Review of Palaeobotany and Palynology		92	2014-02-01	1	28	journal article	stated without evidence	English					2003-07-02 13:51:36	2013-09-05 08:29:02
S. Wing	N. Jud		37166	D. J.	Cantrill	I. J.	Raine		2006	Wairarapaia mildenhallii gen. et sp. nov., a New Araucarian Cone Related to Wollemia from the Cretaceous (Albian-Cenomanian) of New Zealand	International Journal of Plant Sciences		167	6	1259	1269	journal article	stated with evidence	English					2011-08-22 03:01:02	2011-08-21 12:01:02
M. Carrano	M. Carrano		17655	J. I.	Canudo	J. M.	Gasulla	F. Ortega, J. I. Ruiz-Omeñaca	2004	Presencia de Baryonychinae (Theropoda) en el Aptiense inferior (Cretácico Inferior) de Laurasia: Cantera Mas de la Parreta, Formación Arcillas de Morella (Morella, Castellón) [Presence of Baryonychinae (Theropoda) in the lower Aptian (Lower Cretaceous) of Laurasia: Cantera Mas de la Parreta, Arcillas de Morella Formation (Morella, Castellón)]	III Jornadas Internacionales sobre Paleontología de Dinosaurios y su Entorno, Salas de los Infantes, Spain						abstract	stated without evidence	Spanish			ETE		2006-06-05 08:37:17	2006-06-05 10:37:20
M. Carrano	M. Carrano		29955	J. I.	Canudo	J. M.	Gasulla	D. Gömez-Fernández, F. Ortega, J. L. Sanz, P. Yagüe	2008	Primer evidencia de dientes aislados atribuidos a Spinosauridae (Theropoda) en al Aptiano inferior (Cretácico Inferior) de Europa: Formación Arcillas se Morella (España) [First evidence of isolated teeth attributed to Spinosauridae (Theropoda) in the lower Aptian (Lower Cretaceous) of Europe: Arcillas Formation of Morella (Spain)]	Ameghiniana		45	4	649	662	journal article	stated without evidence	Spanish			ETE		2009-05-14 06:43:25	2009-05-14 08:43:25
M. Carrano	M. Carrano		17647	J. I.	Canudo	J. I.	Ruiz-Omeñaca		2003	Los restos directos de dinosaurios teropódos (excluyendo Aves) en España [Direct remains of theropod dinosaurs (excluding Aves) in Spain]	Ciencias de la Tierra		26		347	373	journal article	stated without evidence	Spanish			ETE		2006-06-05 06:24:49	2006-06-05 08:24:52
M. Carrano	M. Carrano		17692	J. I.	Canudo	J. I.	Ruiz-Omeñaca	G. Cuenca-Bescós	2004	Los primeros dientes de anquilosaurio (Ornithischia: Thyreophora) descritos en el Cretácico Inferior de España [The first ankylosaurian teeth (Ornithischia: Thyreophora) described from the Lower Cretaceous of Spain]	Revista Española de Paleontología		19	1	33	46	journal article	stated without evidence	Spanish			ETE		2006-06-09 06:26:56	2006-06-09 08:26:59
H. Wang	M. Arakaki	M. Arakaki	8508	Z.	Cao	S.	Wu	P. Zhang, J. Li	1998	Discovery of fossil monocotyledons from Yixian Formation, western Liaoning	Chinese Science Bulletin		43	3	230	233	journal article	stated without evidence						2003-05-15 12:54:09	2003-05-15 14:54:09
M. Uhen	N. Pyenson		16957	G.	Capellini				1862	Balenottera fossile nelle Argilli Plioceniche di S. Lorenzo in Collina (Provincia di Bologna)	Tipografia Giuseppe Vitali				1	11	journal article	stated without evidence	Italian					2006-03-22 14:14:13	2006-03-22 16:14:22
M. Uhen	N. Pyenson		16958	G.	Capellini				1864	Delfini Fossili del Bolognese	Memoire dell' Accademia delle Scienze dell' Instituto di Bologna		3		1	31	journal article	stated without evidence	Italian					2006-03-22 14:40:45	2006-03-22 16:40:53
M. Uhen	N. Pyenson		16960	G	Capellini				1865	Balenottere Fossili del Bolognese	Memoire dell' Accademia delle Scienze dell' Instituto di Bologna		4		1	24	journal article	stated without evidence	Italian					2006-03-22 16:20:22	2006-03-22 18:20:29
M. Uhen	M. Uhen	J. Alroy	18857	G.	Capellini				1872	Sul Felsinoterio Sirenoide Halicoreforme dei depositi littorali Pliocenici dell'Antico bacino del Maditerraneo e del Mar Nero	Memorie dell'Accademia delle Scienze dell'Instituto di Bologna Serie III		3	1	605	646	journal article	stated without evidence	Italian					2006-09-21 16:21:39	2009-03-17 18:20:30
M. Carrano	M. Carrano		41898	J. L.	Carballido	J. S.	Marpmann	D. Schwarz-Wings, B. Pabst	2012	New information on a juvenile sauropod specimen from the Morrison Formation and the reassessment of its systematic position	Palaeontology		55	3	567	582	journal article	stated without evidence	English	10.1111/j.1475-4983.2012.01139.x				2012-06-05 06:02:53	2012-06-04 15:02:53
W. Stein	J. Kao	J. Kao	6310	L.M.	Carluccio	F.M.	Hueber	H.P. Banks	1966	Archaeopteris macilenta, Anatomy and Morphology of its Fronds	American Journal of Botany		53	7	719	730	journal article	stated without evidence						2002-05-29 11:14:40	2002-05-29 13:14:40
M. Clapham	J. Karr		39923	F. M.	Carpenter				1928	A new protodonatan from the Grand Canyon	Psyche		35		186	190	journal article	stated with evidence	English					2012-02-04 03:16:33	2012-02-03 10:16:33
M. Clapham	M. Clapham		48492	F. M.	Carpenter				1931	The affinities of Holcorpa maculosa Scudder and other Tertiary Mecoptera, with descriptions of new genera	Journal of the New York Entomological Society		39		405	415	journal article	stated with evidence	English					2013-10-11 10:07:41	2013-10-10 18:07:41
M. Carrano	M. Carrano	M. Carrano	7836	K.	Carpenter	J. I.	Kirkland		1998	Review of Lower and middle Cretaceous ankylosaurs from North America	Lower and Middle Cretaceous Terrestrial Ecosystems, S. G. Lucas, J. I. Kirkland & J. W. Estep (eds.). New Mexico Museum of Natural History and Science Bulletin		14		249	270	book/book chapter	stated with evidence	English					2003-02-13 13:54:34	2005-09-26 22:38:55
M. Carrano	M. Carrano		41617	M. T.	Carrano	R. B. J.	Benson	S. D. Sampson	2012	The phylogeny of Tetanurae (Dinosauria: Theropoda)	Journal of Systematic Palaeontology		10	2	211	300	journal article	stated with evidence	English	10.1080/14772019.2011.630927				2012-05-18 07:25:59	2012-05-17 16:25:59
A. Rees	D. Sunderlin	D. Sunderlin	6662	J.	Carrillo Bravo				1965	Estudio geologico de una parte del anticlinorio de Huayacocotla	Bulletin of the Mexican Association of Petroleum Geologists		17		73	96	journal article	stated without evidence	Spanish			PGAP		2002-07-10 09:27:47	2002-07-10 11:27:47
J. Mueller	T. Liebrecht		28956	R. L.	Carroll				1964	The earliest reptiles	Journal of the Linnean Society (Zoology)		45	304	61	83	journal article	stated with evidence	English					2009-01-13 07:50:05	2009-01-13 09:50:05
J. Mueller	T. Liebrecht	T. Liebrecht	32317	R. L.	Carroll				1967	Labyrinthodonts from the Joggins Formation	Journal of Paleontology		41	1	111	142	journal article	stated without evidence	English					2010-03-15 21:01:17	2010-03-15 23:01:29
M. Uhen	M. Uhen		18060	A. M.	Cartwright	T. P.	Cleland	S. F. Derby, E. E. Ergas, H. I. Fay, K. M. Loughney, J. A. Riedel, M. K. Rocheford, C. L. Scott, K. L. Skaggs	2005	Aspects of the paleontology and stratigraphy of the lower Triassic-Lower Cretaceous strata of the eastern Bighorn Basin, WY	Geological Society of America Abstracts with Programs		37	7	302		abstract	stated without evidence	English					2006-07-22 06:41:00	2006-07-22 08:41:00
M. Carrano	M. Carrano		26520	M. M.	Casey	N. C.	Fraser	M. Kowalewski	2007	Quantitative taphonomy of a Triassic reptile Tanytrachelos ahynis from the Cow Branch Formation, Dan River Basin, Solite Quarry, Virginia	Palaios		22		598	611	journal article	stated without evidence	English			ETE		2008-02-19 13:56:52	2008-02-19 15:56:52
A. Rees	A. Rees		7988	G.	Cassinis	G.	Payronel-Pagliani		1976	Le Permien des Prealpes Lombardes Orientales	The continental Permian in Central, West, and South Europe. NATO ASI Series, Series C: Mathematical and Physical Sciences		22		148	168	journal article	stated without evidence	French			PGAP	1049	2003-03-07 16:39:41	2003-03-07 18:39:41
J. Alroy	J. Alroy	J. Alroy	7289	J. L.	Cavin	D. B.	Lien	C. L. Herbel, S. L. Johnson, and G. E. Knauss	2002	A flora and faunal list of specimens recovered from the Big Pig Dig, Badlands National Park, South Dakota	Journal of Vertebrate Paleontology		22	3	42A		abstract	stated without evidence	English					2002-10-16 14:42:04	2002-10-16 16:42:04
A. Rees	A. Rees		8017	M.	Cazzulo-Klepzig	M.	Guerra-Sommer		1983	Relationship between the Taphoflora of the Itarare Group, Parana basin, Southern Brazil and the Permo-Carboniferous boundary	Dixieme Congres International de Stratigraphie et Geologie du Carbonifere, Madrid, Espanha, Compte Rendu		4		395	402	journal article	stated without evidence				PGAP	1050	2003-03-07 16:39:41	2003-03-07 18:39:41
W. DiMichele	W. DiMichele	J. Cassara	4471	C. B.	Cecil				1990	Paleoclimate controls on stratigraphic repetition of chemical and siliciclastic rocks	Geology		18	6	533	536	journal article	stated without evidence			ETE reference number 106	ETE	106	2002-03-04 16:40:40	2004-03-21 20:56:43
A. Rees	A. Rees		8288		Central South China Stratigraphic Group				1974	The Stratigraphic Tables of Central South China	Geology Press				1	435	book/book chapter	stated without evidence				PGAP	62	2003-03-07 16:39:42	2003-03-07 18:39:42
S. Wing	N. Jud		37499	S. R. S.	Cevallos-Ferriz	E.	Estrada-Ruiz	B. R. Pérez-Hernández	2008	Phytolaccaceae infructescence from Cerro del Pueblo Formation, Upper Cretaceous (late Campanian), Coahuila, Mexico	American Journal of Botany		95	1	77	83	journal article	stated with evidence	English					2011-09-07 05:45:48	2011-09-06 14:45:48
J. Alroy	J. Alroy		24291	Y.	Chaimanee	V.	Suteethorn	P. Jintasakul, C. Vidthayanon, B. Marandat, J.-J. Jaeger	2004	A new orang-utan relative from the Late Miocene of Thailand	Nature		427		439	441	journal article	stated with evidence	English					2007-05-14 18:09:50	2007-05-14 20:09:50
J. Alroy	J. Alroy		19162	Y.	Chaimanee	C.	Yamee	P. Tian, K. Khaowiset, B. Marandat, P. Tafforeau, C. Nemoz, J.-J. Jaeger	2006	Khoratpithecus piriyai, a Late Miocene hominoid of Thailand	American Journal of Physical Anthropology		131		311	323	journal article	stated without evidence	English					2006-11-11 20:26:15	2006-11-11 22:26:15
A. Turner	H. O'Regan	H. O'Regan	13550	J.	Chaline				1988	Les rongeurs de la Grotte du Vallonnet (Alpes-Maritimes), L'environnement et l'age du site	L'Anthropologie (Paris)		98	2	497	499	journal article	stated without evidence	French			PACED		2005-05-19 06:47:28	2005-05-19 08:47:28
T. Olszewski	M. Gibson		4278	A. K.	Chamberlain				1981	Biostratigraphy of the Great Blue Formation	Brigham Young University Geology Studies		28	3	9	17	book/book chapter	stated without evidence						2002-03-04 16:40:34	2002-03-04 18:40:34
B. Tiffney	B. Tiffney	B. Tiffney	7611	M. E. J.	Chandler				1957	The Oligocene Flora of the Bovey Tracey Lake Basin, Devonshire	Bulletin of the British Museum (Natural History) Geology		3	3	71	123	serial monograph	stated without evidence				ETE		2002-12-17 19:19:12	2002-12-17 21:19:42
B. Tiffney	J. Fosdick	J. Fosdick	7622	M.E.J.	Chandler				1960	Plant Remains of the Hengistbury and Barton Beds	Bulletin of the British Museum (Natural History)		4	6	191	238	book/book chapter	stated without evidence						2003-01-06 16:14:15	2003-01-06 18:14:53
B. Tiffney	J. Bean	J. Bean	6528	M. E. J.	Chandler				1961		The Lower Tertiary Floras of Southern England. I. Palaeocene Floras. London Clay Flora (Supplement). British Museum (Natural History) London. 1-354 + 34 Plates						book/book chapter	stated without evidence						2002-06-21 17:41:28	2002-06-24 14:06:21
B. Tiffney	B. Tiffney	H. Sims	7610	M. E. J.	Chandler				1961	Flora of the Lower Headon Beds of Hampshire and the Isle of Wight	Bulletin of the British Museum (Natural History) Geology		5	5	93	157	serial monograph	stated without evidence	English			ETE		2002-12-17 18:31:17	2008-10-22 11:50:34
B. Tiffney	B. Tiffney	B. Tiffney	6706	M. E. J.	Chandler				1962	The Lower Tertiary Floras of Southern England. II. Flora of the Pipe-Clay Series of Dorset (Lower Bagshot)	British Museum (Natural History) London. .				1	176	book/book chapter	stated without evidence						2002-07-13 14:33:05	2002-07-30 19:11:27
B. Tiffney	B. Tiffney	B. Tiffney	6818	M. E. J.	Chandler				1963		The Lower Tertiary Floras of Southern England. III. Flora of the Bournemouth Beds, The Boscombe, and the Highcliff Sands. British Museum (Natural History), London				1	169	book/book chapter	stated without evidence						2002-07-30 17:10:23	2002-07-30 19:10:50
B. Tiffney	B. Tiffney	B. Tiffney	6504	M. E. J.	Chandler				1964	The Lower Tertiary Floras of Southern England. IV. A summary and survey of findings in the light of recent botanical observations							serial monograph	stated without evidence						2002-06-20 10:14:09	2002-06-20 12:15:05
D. Royer	D. Royer	J. Alroy	9357	A.	Chandrasekharam				1974	Megafossil flora from the Genesee Locality, Alberta, Canada	Palaeontographica Abteilung B		147		1	41	journal article	stated without evidence						2003-10-09 10:42:19	2006-12-30 16:55:24
M. Carrano	M. Carrano		37401	K. H.	Chang	S. J.	Seo	S. O. Park	1982	[Occurrence of a dinosaur limb bone near Tabni, southern Korea]	Journal of the Geological Society of Korea		18	4	195	202	journal article	none discussed	other					2011-09-03 01:40:50	2011-09-02 10:40:50
M. Carrano	M. Carrano	M. Carrano	11817	A. J.	Charig	A. C.	Milner		1986	Baryonyx, a remarkable new theropod dinosaur	Nature		324	6095	359	361	journal article	stated without evidence	English			ETE		2004-10-20 09:01:49	2007-06-06 16:54:37
M. Carrano	M. Carrano	M. Carrano	11816	A. J.	Charig	A. C.	Milner		1990	The systematic position of Baryonyx walkeri, in the light of Gauthier's reclassification of the Theropoda	Dinosaur Systematics: Perspectives and Approaches, K. Carpenter and P. J. Currie (eds.), Cambridge University Press				127	140	book/book chapter	stated without evidence				ETE		2004-10-20 08:54:54	2004-10-20 10:54:58
M. Carrano	M. Carrano	M. Carrano	11766	A. J.	Charig	A. C.	Milner		1997	Baryonyx walkeri, a fish-eating dinosaur from the Wealden of Surrey	Bulletin of the Natural History Museum, Geology Series		53	1	11	70	journal article	stated without evidence				ETE		2004-10-13 14:07:36	2004-10-13 16:07:36
M. Clapham	M. Clapham		43335	S.	Chatzimanolis	D. A.	Grimaldi	M. S. Engel, N. C. Fraser	2012	Leehermania prorova, the earliest staphyliniform beetle, from the Late Triassic of Virginia (Coleoptera: Staphylinidae)	American Museum Novitates		3761		1	28	journal article	stated with evidence	English					2012-10-23 11:07:04	2012-10-22 19:07:04
R. Butler	R. Butler		43454	X.	Cheng	X.	Wang	S. Jiang, A. W. A. Kellner	2012	A new scaphognathid pterosaur from western Liaoning, China	Historical Biology		24	1	101	111	journal article	stated with evidence	English					2012-11-09 06:47:26	2012-11-08 13:47:26
J. Alroy	J. Alroy	J. Alroy	34419	S. G. B.	Chester	J. I.	Bloch	R. Secord, D. M. Boyer	2010	A new small-bodied species of Palaeonictis (Creodonta, Oxyaenidae) from the Paleocene-Eocene thermal maximum	Journal of Mammalian Evolution		17	4	227	243	journal article	stated with evidence	English					2010-12-06 14:27:01	2010-12-06 18:56:27
M. Uhen	M. Uhen		39440	K. I. M.	Chesters	F. R.	Gnauck	N. F. Huges	1967	Angiospermae	The Fossil Record				269	288	book/book chapter	stated without evidence	English					2012-01-14 04:24:14	2012-01-13 11:24:14
M. Carrano	M. Carrano		38017	L. M.	Chiappe	U. B.	Göhlich		2010	Anatomy of Juravenator starki (Theropoda: Coelurosauria) from the Late Jurassic of Germany	Neues Jahrbuch für Geologie und Paläontologie Abhandlungen		258	3	257	296	journal article	stated with evidence	English	10.1127/0077-7749/2010/0125				2011-10-05 07:17:48	2011-10-04 15:17:48
M. Carrano	M. Carrano		15172	K.	Chin	J. I.	Kirkland		1998	Probable herbivore coprolites from the Upper Jurassic Mygatt-Moore Quarry, western Colorado	Modern Geology		23	2014-04-01	249	275	journal article	stated without evidence	English			ETE		2005-11-16 14:01:13	2005-11-16 16:01:13
W. Stein	D. Horvath	J. Alroy	6628	S	Chitaley	D. C.	McGregor		1988	Bisporangiostrobus harrisii gen. et sp. nov., An eligulate lycopsid cone with duosporites megaspores and geminospora microspores from the Upper Devonian of Pennsylvania, U.S.A	Palaeontographica Abteilung B		210		127	149	journal article	stated without evidence						2002-07-08 07:44:03	2006-12-30 16:55:24
M. Carrano	M. Carrano		19697	P.	Christiansen	N.	Bonde		2003	The first dinosaur from Denmark	Neues Jahrbuch für Geologie und Paläontologie, Abhandlungen		227	2	287	299	journal article	stated without evidence	English			ETE		2007-01-19 14:43:19	2007-01-19 16:43:22
M. Carrano	M. Carrano		38533	N. A.	Christiansen	E.	Tschopp		2010	Exceptional stegosaur integument impressions from the Upper Jurassic Morrison Formation of Wyoming	Swiss Journal of Geosciences		103	2	163	171	journal article	stated without evidence	English	10.1007/s00015-010-0026-0				2011-11-17 03:07:43	2011-11-16 10:07:43
A. Miller	S. Kolbe		34650	R. L.	Christie				1964	Geological Reconnaissance of northeastern Ellesmere Island, District of Franklin	Geological Survey of Canada Memoir		331		1	79	journal article	stated without evidence	English					2011-01-05 07:48:26	2011-01-04 14:48:26
J. Alroy	J. Alroy	J. Alroy	1198	D. C.	Christophel				1976	Fossil floras of the Smoky Tower locality, Alberta, Canada	Palaeontographica Abteilung B		157	2014-04-01	1	43	journal article	stated without evidence			ETE reference #424.	ETE	424	2001-03-02 15:01:31	2006-12-30 16:55:24
W. Kiessling	W. Kiessling	W. Kiessling	6335	S.G.	Ciarapica	S.	Cirilli	Martini R., Rettori R., Zaninetti L., Salvini-Bonnard G.	1990	Carbonate buildups and associated facies in the Monte Facito Formation (southern Apennines)	Boll. Soc. Geol. Italiana		109		151	164	journal article	stated without evidence						2002-06-03 06:34:31	2002-06-03 08:34:31
W. Stein	N. Smith	N. Smith	6525	M. A.	Cichan	T. N.	Taylor	D. F. Brauer	1984	Ultrastructural studies of in situ Devonian spores: Protobarinophyton pennsylvanicum Brauer	Review of Palaeobotany and Palynology		41		167	175	journal article	stated without evidence						2002-06-21 11:16:17	2002-06-21 13:16:17
C. Looy	C. Looy	C. Looy	6974	W.B.	Clapham				1970	Permian miospores from the Flowerpot Formation of western Oklahoma	Micropaleontology		16	1	15	36	journal article	stated without evidence				ETE		2002-08-22 06:56:30	2002-08-22 08:56:30
C. Looy	C. Looy	J. Cassara	6605	R.F.A.	Clarke				1965	British Permian saccate and monosulcate miospores	Palaeontology		8	2	322	354	journal article	stated without evidence				ETE		2002-07-04 03:10:50	2004-03-22 14:09:48
A. Rees	A. Rees	J. Alroy	6847	C. J.	Cleal	P. M.	Rees		2003	The Middle Jurassic flora from Stonesfield, Oxfordshire, UK	Palaeontology		46	4	739	801	journal article	stated without evidence	English			PGAP		2002-08-02 12:07:44	2009-11-22 19:19:22
P. Gensel	M. Kotyk		3949	C. J.	Cleal	B. A.	Thomas		1995	Palaeozoic Palaeobotany of Great Britain	Geological Conservation Review Series, Chapman & Hall: London.		9				book/book chapter	stated without evidence						2001-06-08 11:47:49	2001-06-08 13:47:49
M. Clapham	J. Karr		37033	T. D. A.	Cockerell				1906	Fossil Saw-flies from Florissant Colorado	Bulletin of the American Museum of Natural History		22		499	501	journal article	stated with evidence	English					2011-08-10 10:06:16	2011-08-09 19:06:16
C. Labandeira	C. Labandeira	J. Karr	4995	T. D. A.	Cockerell				1907	A New Fly (Mycetophilidae) from the Green River Beds	American Journal of Science, Series 4		23		285	286	journal article	stated with evidence	English		ETE reference number 707	ETE	707	2002-03-04 16:40:45	2012-07-07 22:35:56
C. Labandeira	C. Labandeira	J. Alroy	5023	T. D. A.	Cockerell				1907	Some Old World types of insects in the Miocene of Colorado	Science		26	666	446	447	journal article	stated with evidence	English		ETE reference number 735	ETE	735	2002-03-04 16:40:45	2011-03-15 01:51:38
M. Clapham	J. Karr	M. Clapham	37038	T. D. A.	Cockerell				1907	Fossil Dragonflies from Florissant Colorado	Bulletin of the American Museum of Natural History		23		133	139	journal article	stated with evidence	English					2011-08-10 13:22:06	2013-02-24 23:03:00
M. Clapham	M. Clapham		48774	T. D. A.	Cockerell				1907	A fossil caterpillar	The Canadian Entomologist		39		187	188	journal article	stated with evidence	English					2013-11-05 22:16:59	2013-11-05 22:16:59
M. Clapham	M. Clapham		48893	T. D. A.	Cockerell				1907	A fossil tortricid moth	The Canadian Entomologist		39		416		journal article	stated with evidence	English					2013-11-10 21:51:20	2013-11-10 21:51:20
M. Clapham	M. Clapham		49104	T. D. A.	Cockerell				1907	A Miocene wasp	Nature		77		80		journal article	stated with evidence	English					2013-11-24 21:34:49	2013-11-24 21:34:49
M. Clapham	M. Clapham		49151	T. D. A.	Cockerell				1907	Some fossil arthropods from Florissant, Colorado	Bulletin of the American Museum of Natural History		23		605	616	journal article	stated with evidence	English					2013-11-26 23:42:18	2013-11-26 23:42:18
C. Labandeira	C. Labandeira	J. Karr	4996	T. D. A.	Cockerell				1908	Descriptions and records of bees. XX	The Annals and Magazine of Natural History, Eighth Series		2		323	334	journal article	stated with evidence	English		ETE reference number 708	ETE	708	2002-03-04 16:40:45	2012-06-28 18:45:16
C. Labandeira	C. Labandeira	J. Alroy	5024	T. D. A.	Cockerell				1908	The first American fossil Mantis	The Canadian Entomologist		XL		343	344	journal article	stated with evidence	English		ETE reference number 736	ETE	736	2002-03-04 16:40:45	2011-03-16 01:19:27
M. Clapham	J. Karr	J. Karr	37044	T. D. A.	Cockerell				1908	Fossil Insects from Florissant, Colorado	Bulletin of the American Museum of Natural History		24		59	69	journal article	stated with evidence	English					2011-08-10 14:25:01	2011-08-09 23:25:45
M. Clapham	M. Clapham		39129	T. D. A.	Cockerell				1908	Two fossil Diptera	The Canadian Entomologist		40	6	173	175	journal article	stated with evidence	English					2012-01-05 14:21:29	2012-01-04 21:21:29
M. Clapham	J. Karr		42165	T. D. A.	Cockerell				1908	Another Fossil Nemestrinid Fly	Transactions of the American Entomological Society		34		254		journal article	stated with evidence	English					2012-06-29 09:06:55	2012-06-28 18:06:55
M. Clapham	J. Karr	M. Clapham	42166	T. D. A.	Cockerell				1908	Descriptions of Tertiary Insects, Part III: Fossil Diptera of the Family Nemestrinidae	American Journal of Science, Series 4		25	148	309	312	journal article	stated with evidence	English					2012-06-29 09:17:03	2013-03-07 19:20:39
M. Clapham	J. Karr		42167	T. D. A.	Cockerell				1908	Descriptions and Records of Bees. XIX	The Annals and Magazine of Natural History, Eighth Series		1		337	344	journal article	stated with evidence	English					2012-06-29 09:48:53	2012-06-28 18:48:53
M. Clapham	J. Karr	M. Clapham	42244	T. D. A.	Cockerell				1908	Descriptions of Tertiary Insects	American Journal of Science, Series 4		25	145	51	52	journal article	stated with evidence	English					2012-07-08 13:43:54	2013-03-07 19:12:08
M. Clapham	M. Clapham		44349	T. D. A.	Cockerell				1908	Fossil Chrysopidae	The Canadian Entomologist		40		90	91	journal article	stated with evidence	English					2013-01-19 11:12:16	2013-01-18 18:12:16
M. Clapham	M. Clapham	M. Clapham	45167	T. D. A.	Cockerell				1908	Descriptions of Tertiary insects, part II	American Journal of Science, Series 4		25		227	232	journal article	stated with evidence	English					2013-02-25 16:01:24	2013-03-07 19:21:30
M. Clapham	J. Karr		46987	T. D. A.	Cockerell				1908	Descriptions of Tertiary insects, part IV	American Journal of Science, Series 4		26	151	69	75	journal article	stated with evidence	English					2013-05-31 02:25:41	2013-05-30 11:25:41
M. Clapham	M. Clapham		48775	T. D. A.	Cockerell				1908	A fossil leaf-cutting bee	The Canadian Entomologist		40		31	32	journal article	stated with evidence	English					2013-11-05 22:20:04	2013-11-05 22:20:04
M. Clapham	M. Clapham		49105	T. D. A.	Cockerell				1908	Fossil Aphididae from Florissant, Colorado	Nature		78		318	319	journal article	stated with evidence	English					2013-11-24 21:38:19	2013-11-24 21:38:19
A. Behrensmeyer	A. Behrensmeyer	M. Clapham	4997	T. D. A.	Cockerell				1909	Descriptions of Tertiary Insects, VI	American Journal of Science, Series 4		27	161	381	387	journal article	stated without evidence	English		ETE reference number 709	ETE	709	2002-03-04 16:40:45	2012-01-04 22:00:39
C. Labandeira	C. Labandeira	M. Clapham	5029	T. D. A.	Cockerell				1909	Descriptions of Tertiary insects, part V	American Journal of Science, Fourth Series		27		53	58	journal article	stated without evidence	English		ETE reference number 741	ETE	741	2002-03-04 16:40:45	2013-02-24 23:51:04
C. Labandeira	C. Labandeira	M. Clapham	5032	T. D. A.	Cockerell				1909	Eocene fossils from Green River, Wyoming	American Journal of Science, Series 4		28		447	448	journal article	stated with evidence	English		ETE reference number 744	ETE	744	2002-03-04 16:40:45	2013-10-05 22:56:35
C. Labandeira	C. Labandeira	J. Alroy	5033	T. D. A.	Cockerell				1909	Fossil insects from Colorado	The Entomologist		42	554	170	174	journal article	stated with evidence	English		ETE reference number 745	ETE	745	2002-03-04 16:40:45	2011-03-18 03:28:30
C. Labandeira	C. Labandeira	J. Karr	5034	T. D. A.	Cockerell				1909	Fossil Insects from Florissant, Colorado	Bulletin of the American Museum of Natural History		XXVI		67	77	journal article	stated with evidence	English		ETE reference number 746	ETE	746	2002-03-04 16:40:45	2011-08-10 03:29:32
C. Labandeira	C. Labandeira	M. Clapham	5035	T. D. A.	Cockerell				1909	Two Fossil Chrysopidae	The Canadian Entomologist		41		218	219	journal article	stated without evidence	English		ETE reference number 747	ETE	747	2002-03-04 16:40:45	2012-01-04 21:28:23
M. Clapham	M. Clapham		39939	T. D. A.	Cockerell				1909	Description of Tertiary insects, VII	American Journal of Science, Series 4		28		283	286	journal article	stated with evidence	English					2012-02-05 13:36:52	2012-02-04 20:36:52
M. Clapham	M. Clapham		45170	T. D. A.	Cockerell				1909	Fossil Diptera from Florissant, Colorado	Bulletin of the American Museum of Natural History		26		9	12	journal article	stated with evidence	English					2013-02-25 16:37:52	2013-02-24 23:37:52
M. Clapham	M. Clapham		45223	T. D. A.	Cockerell				1910	Fossil insects and a crustacean from Florissant, Colorado	Bulletin of the American Museum of Natural History		28		275	288	journal article	stated with evidence	English					2013-02-28 15:13:27	2013-02-27 22:13:27
M. Clapham	M. Clapham		49100	T. D. A.	Cockerell				1910	The fossil Crabronidae	The Entomologist		43		60	61	journal article	stated with evidence	English					2013-11-24 19:48:02	2013-11-24 19:48:02
C. Labandeira	C. Labandeira	J. Karr	4998	T. D. A.	Cockerell				1911	Fossil Insects from Florissant, Colorado	Bulletin American Museum of Natural History		XXX		71	82	journal article	stated with evidence	English		ETE reference number 710	ETE	710	2002-03-04 16:40:45	2013-05-16 18:17:06
M. Clapham	M. Clapham		49167	T. D. A.	Cockerell				1911	Descriptions and records of bees - XXXIV	The Annals and Magazine of Natural History, Eighth Series		7	2	225	237	journal article	stated without evidence	English					2013-11-27 21:48:47	2013-11-27 21:48:47
C. Labandeira	C. Labandeira	M. Clapham	5037	T. D. A.	Cockerell				1913	Some fossil insects from Florissant, Colorado	The Canadian Entomologist		XLV		229	233	journal article	stated without evidence	English		ETE reference number 749	ETE	749	2002-03-04 16:40:45	2012-01-04 21:35:59
C. Labandeira	C. Labandeira	M. Clapham	5039	T. D. A.	Cockerell				1913	Two new fossil insects from Florissant, Colorado with a discussion of the venation of the aeshnine dragonflies	Proceedings of the United States National Museum		45		577	583	journal article	stated with evidence	English		ETE reference number 751	ETE	751	2002-03-04 16:40:45	2013-03-02 21:56:44
M. Clapham	M. Clapham		40301	T. D. A.	Cockerell				1913	The first fossil Mydaid fly	Entomologist		46		207	208	journal article	stated with evidence	English					2012-02-20 16:40:19	2012-02-19 23:40:19
M. Clapham	M. Clapham		45252	T. D. A.	Cockerell				1913	A fossil asilid fly from Colorado	The Entomologist		46		213	214	journal article	stated with evidence	English					2013-03-03 14:38:43	2013-03-02 21:38:43
M. Clapham	M. Clapham		49123	T. D. A.	Cockerell				1913	The genera Parotermes and Hodotermes (Isoptera)	Entomological News		24		6	8	journal article	stated with evidence	English					2013-11-26 00:36:32	2013-11-26 00:36:32
M. Clapham	M. Clapham		45254	T. D. A.	Cockerell				1914	Three Diptera from the Miocene of Colorado	The Canadian Entomologist		46		101	102	journal article	stated with evidence	English					2013-03-03 15:27:49	2013-03-02 22:27:49
M. Clapham	M. Clapham		45255	T. D. A.	Cockerell				1914	The fossil and recent Bombyliidae compared	Bulletin of the American Museum of Natural History		33		229	236	journal article	stated with evidence	English					2013-03-03 15:35:54	2013-03-02 22:35:54
M. Clapham	M. Clapham	M. Clapham	40480	T. D. A.	Cockerell				1915	Miocene fossil insects	Proceedings of the Academy of Natural Sciences of Philadelphia		66		634	648	journal article	stated with evidence	English		Listed as 1914 in Treatise, but pages 619-666 were issued Jan 23, 1915.			2012-02-29 05:59:56	2012-02-28 13:12:22
M. Clapham	M. Clapham		40318	T. D. A.	Cockerell				1916	Some American fossil insects	Proceedings of the United States National Museum		51		89	106	journal article	stated with evidence	English					2012-02-21 12:37:17	2012-02-20 19:37:17
C. Labandeira	C. Labandeira	M. Clapham	5004	T. D. A.	Cockerell				1919	Some fossil parasitic Hymenoptera	American Journal of Science, Series 4		47		376	380	journal article	stated with evidence	English		ETE reference number 716	ETE	716	2002-03-04 16:40:45	2013-03-03 19:29:23
C. Labandeira	C. Labandeira	M. Clapham	5006	T. D. A.	Cockerell				1921	Fossil arthropods in the British Museum - VI. Oligocene insects from Gurnet Bay, Isle of Wight	The Annals and Magazine of Natural History, Ninth Series		7		453	479	journal article	stated with evidence	English		ETE reference number 718	ETE	718	2002-03-04 16:40:45	2013-03-04 10:21:56
C. Labandeira	C. Labandeira	J. Karr	5042	T. D. A.	Cockerell				1921	Fossil Arthropods in the British Museum, V. Oligocene Hymenoptera from the Isle of Wight	Annals & Magazine of Natural History, Series 9		7		1	25	journal article	stated with evidence	English		ETE reference number 754	ETE	754	2002-03-04 16:40:45	2013-01-16 17:44:50
M. Clapham	M. Clapham		48513	T. D. A.	Cockerell				1921	Fossil arthropods in the British Museum - VII	Annals & Magazine of Natural History, Series 9		8		541	545	journal article	stated with evidence	English					2013-10-13 07:30:01	2013-10-12 15:30:01
C. Labandeira	C. Labandeira	M. Clapham	5007	T. D. A.	Cockerell				1922	Fossil arthropods in the British Museum - VIII. Homoptera from Gurnet Bay, Isle of Wight	Annals and Magazine of Natural History, Ninth Series		10		157	161	journal article	stated with evidence	English		ETE reference number 719	ETE	719	2002-03-04 16:40:45	2013-03-04 11:12:23
M. Clapham	J. Karr	M. Clapham	42176	T. D. A.	Cockerell				1925	Tertiary insects from Kudia River, Maritime Province, Siberia	Proceedings of the United States National Museum		68	5	1	16	journal article	stated with evidence	English		also 2 plates of photos			2012-07-01 11:31:42	2013-04-02 20:07:00
M. Clapham	M. Clapham		44695	T. D. A.	Cockerell				1926	A new fossil moth from Florissant	Psyche		33		16	17	journal article	stated with evidence	English					2013-02-07 16:35:18	2013-02-06 23:35:18
M. Clapham	A. Aguilar	J. Karr	37655	T. D. A.	Cockerell				1927	Tertiary Fossil Insects from Eastern Oregon	Addtions to the paleontology of the Pacific coast and great basin regions of North America	R. Kellogg, J. Marriam, C. Stock, R. Chaney, H. Mason	346		64	65	book/book chapter	stated with evidence	English					2011-09-16 08:01:34	2011-09-15 17:32:35
C. Labandeira	C. Labandeira	M. Clapham	5016	T. D. A.	Cockerell	F. H.	Haines		1921	Fossil Tipulidae from the Oligocene of the Isle of Wight	The Entomologist		54		81	84	journal article	stated with evidence	English		ETE reference number 728	ETE	728	2002-03-04 16:40:45	2013-03-03 21:55:58
M. Clapham	M. Clapham		45271	T. D. A.	Cockerell	F. H.	Haines		1921	Fossil Tipulidae from the Oligocene of the Isle of Wight, continued	The Entomologist		54		109	112	journal article	stated with evidence	English					2013-03-04 15:04:18	2013-03-03 22:04:18
A. Behrensmeyer	A. Behrensmeyer	M. Kosnik	5389	J. A.	Coetzee	J.	Rogers		1982	Palynological and lithological evidence for the Miocene palaeoenvironment in the Saldanha region (South Africa)	Palaeogeography, Palaeoclimatology, Palaeoecology		39		71	85		stated without evidence			ETE reference number 1118	ETE	1118	2002-03-04 16:40:36	2002-03-04 18:40:36
R. Lupia	T. Naeher	T. Naeher	8745	M.	Collinson	Z.	Kvacek	E. Zastawniak	2001	The aquatic plants Salvinia (Salviniales) and Limnobiophyllum (Arales) from the Late Miocene flora of Sosnica (Poland)	Acta Palaeobot.		41	2	253	282	journal article	stated without evidence						2003-06-30 10:39:54	2003-06-30 12:39:54
H. Wang	H. Wang	H. Wang	45274	M. E.	Collinson	S. R.	Manchester	V. Wilde	2012	Fossil Fruits and Seeds of the Middle Eocene Messel biota, Germany	Abhandlungen der Senckenbergischen Gesellschaft Naturforschenden		570		1	249	serial monograph	stated with evidence	English					2013-03-05 02:51:14	2013-03-06 09:59:21
A. Rees	A. Rees		7967	J. W.	Collinson	D.C.	Pennington	N.R. Kemp	1986	Stratigraphy and petrology of Permian and Triassic fluvial deposits in northern Victoria Land, Antarctica	Antarctic Research Series		46		211	242	journal article	stated without evidence				PGAP	1053	2003-03-07 16:39:41	2003-03-07 18:39:41
M. Carrano	M. Carrano	P. Mannion	38018	J. D.	Congleton				1990	Vertebrate Paleontology of the Koum Basin, Northern Cameroon, and Archosaurian Paleobiogeography in the Early Cretaceous	Department of Geology, Southern Methodist University, Dallas				xv	245	M.S. thesis	stated without evidence	English					2011-10-05 07:29:20	2012-12-10 05:32:09
M. Carrano	M. Carrano		34286	J. D.	Congleton	L. J.	Flynn	L. L. Jacobs, M. Brunet, J. Dejax, J. V. Hell, D. Pilbeam	1992	Preliminary correlation of continental sediments of the Koum basin, northern Cameroon	Aspects of Nonmarine Cretaceous Geology. China Ocean Press, Beijing	N. J. Mateer & P.-J. Chen			213	219	book/book chapter	stated without evidence	English			ETE		2010-11-19 10:48:58	2010-11-18 17:48:58
M. Carrano	M. Carrano		29481	E.	Cook	S.	Isaji	M. Manabe	1998	Preliminary results of a taphonomic study of a vertebrate accumulation from the Tetori Group (Lower Cretaceous) of Japan	Paleontological Research		2	1	47	52	journal article	none discussed	English					2009-03-19 13:21:14	2009-03-19 15:21:14
M. Clapham	J. Karr		38390	E.	Cook	A. J.	Ross		1996	The stratigraphy, sedimentology and palaeontology of the Lower Weald Clay (Hauterivian) at Keymer Tileworks, West Sussex, southern England	Proceedings of the Geologists' Association		107		231	239	journal article	stated with evidence	English					2011-10-31 16:07:44	2011-10-31 00:07:44
A. Rees	A. Rees		8221	P.G.	Cooray				1967	An Introduction to the Geology of Ceylon					1	324	book/book chapter	stated without evidence			Publisher: National Museums of Ceylon, Colombo, Ceylon	PGAP	53	2003-03-07 16:39:42	2003-03-07 18:39:42
A. Rees	D. Sunderlin	D. Sunderlin	6931	B.	Cornet				1977	Preliminary investigations of two Late Triassic conifers from York County, Pennsylvania	Geobotany						book/book chapter	stated without evidence			R.C. Romans (ed.) Plenum Press, New York	PGAP		2002-08-14 13:05:20	2002-08-14 15:05:20
A. Rees	D. Sunderlin	J. Cassara	6820	B.	Cornet	P.E.	Olsen		1990	Early to Middle Carnian (Triassic) Flora and Fauna of the Richmond and Taylorsville Basins, Virginia and Maryland, U.S.A.	Virginia Museum of Natural History Guidebook			1	1	87	guidebook	stated without evidence				PGAP		2002-07-31 07:36:16	2004-03-19 19:19:03
C. Jaramillo	A. Restrepo		38862	E.	Correa	C.	Jaramillo	S. Manchester, M. Gutierrez	2010	A fruit and leaves of Rhamnaceous affinities from late Cretaceous (Masstrichtian) of Colombia			91	1	71	79	journal article	stated with evidence	English					2011-12-16 02:31:30	2011-12-15 09:31:30
A. Rees	A. Rees	A. Rees	6903	P.	Corsin				1973	Sur une Flore Infraliasique du Boulonnais (Rinxent-Marquise, Pas-de-Calais, France)	Review of Palaeobotany and Palynology		15		57	69	journal article	stated without evidence	French			PGAP		2002-08-09 08:58:25	2002-08-09 10:58:25
A. Rees	A. Rees	J. Alroy	7989	P.	Corsin	G.	Stampfli		1977	La Formation de Shemshak dans L'Elburz Oriental (Iran) Flore-Stratigraphie-Paleogeographie	Géobios		10	4	509	571	journal article	stated without evidence	French			PGAP	95	2003-03-07 16:39:41	2006-12-30 16:12:36
A. Rees	A. Rees		7954	J. M.	Cortes	A. M.	Baldoni		1984	Plantas fosiles Jurasicas al sur del rio Chubut medio	Actas, Noveno Congreso Geologico Argentino		4		432	443	journal article	stated without evidence	Spanish			PGAP	10	2003-03-07 16:39:41	2003-03-07 18:39:41
M. Uhen	M. Uhen		47472	P.	Coster	M.	Benammi	M. Mahboubi, R. Tabuce, M. Adaci, L. Marivaux, M. Bensalah, S. Mahoubi, A. Mhboubi, F. Mebrouk, C. Mameri, J.-J. Jaeger	2012	Chronology of the Eocene continental deposits of Africa: Magnetostratigraphy and biostratigraphy of the El Kohol and Glib Zegdou Formations, Algeria	GSA Bulletin		124	2014-10-09	1590	1606	journal article	stated without evidence	English	10.1130/B30565.1				2013-07-04 06:34:33	2013-07-03 15:34:33
J. Alroy	J. Alroy	J. Alroy	29524	N.	Court	M.	Mahboubi		1993	Reassessment of Lower Eocene Seggeurius amourensis: aspects of primitive dental morphology in the mammalian order Hyracoidea	Journal of Paleontology		67	5	889	893	journal article	stated with evidence	English					2009-03-24 14:33:25	2009-03-24 16:33:56
B. Tiffney	J. Fosdick	J. Fosdick	8381	D. R.	Crabtree				1987	Angiosperms of the Northern Rocky Mountains: Albian to Campanian (Cretaceous) megafossil floras	Annals of the Missouri Botanical Garden		74		707	747	journal article	stated without evidence						2003-04-10 15:22:36	2003-04-10 17:22:36
H. Wang	M. Arakaki	M. Arakaki	8501	P. R.	Crane	P. S.	Herendeen		1996	Cretaceous floras containing angiosperm flowers and fruits from eastern North America	Review of Palaeobotany and Palynology		90		319	337	journal article	stated without evidence						2003-05-14 14:43:04	2003-05-14 16:43:04
S. Wing	S. Wing	M. Kosnik	4741	P. R.	Crane	S.R.	Manchester	Dilcher D.L.	1990	A Preliminary Survey of Fossil Leaves and Well-Preserved Reproductive Structures from the Sentinel Butte Formation (Paleocene) near Almont, North Dakota	Fieldiana, Geology, New Series		20					stated without evidence			ETE reference number 422	ETE	422	2002-03-04 16:40:43	2002-03-04 18:40:43
H. Wang	M. Arakaki	M. Arakaki	8553	P. R.	Crane	S. R.	Manchester		1991	Reproductive and vegetative structure of Nordenskioldia (Trochodendraceae), a vesselless dicotyledon from the Early Tertiary of the northern hemisphere	American Journal of Botany		78	10	1311	1334	journal article	stated without evidence						2003-05-27 13:28:29	2003-05-27 15:28:52
H. Wang	H. Wang	H. Wang	7802	P. R.	Crane	K. R.	Pedersen	E. M. Friis, A. N. Drinnan	1993	Early Cretaceous (Early to Middle Albian) platanoid inflorescences associated with Sapindopsis leaves from the Potomac Group of eastern North America	Syst Bot		18		328	344	journal article	stated without evidence						2003-02-10 13:48:37	2003-02-10 15:49:26
J. Alroy	E. Leckey	E. Leckey	10423	P. E.	Cray				1973	Marsupialia, Insectivora, Primates, Creodonta and Carnivora from the Headon Beds (upper Eocene) of southern England	Bulletin of the British Museum (Natural History). Geology Series		23	1	1	102	serial monograph	stated without evidence			This reference is primarily a compilation, but also includes some previously unpublished specimen collections.			2004-05-03 16:41:37	2004-07-16 13:25:03
H. Wang	H. Wang	H. Wang	7782	W. L	Crepet	K. C.	Nixon		1998	Two new fossil flowers of magnoliid affinity from the Late Cretaceous of New Jersey	American Journal of Botany		85		1273	1288	journal article	stated without evidence						2003-02-08 14:30:12	2003-02-08 16:30:12
A. Rees	A. Rees		8108	A. A.	Cridland				1963	A Glossopteris flora from the Ohio Range, Antarctica	American Journal of Botany		50		186	195	journal article	stated without evidence				PGAP	1055	2003-03-07 16:39:42	2003-03-07 18:39:42
H. Sims	S. Ostrowski		4122	A. A.	Cridland	J. E.	Morris		1963	Taeniopteris, Walchia and Dichophyllum in the Pennsylvanian System of Kansas	University of Kansas Science Bulletin		44		71	85	journal article	stated without evidence						2001-07-23 08:33:23	2001-07-23 10:33:23
P. Gensel	M. Kotyk		4070	W. N.	Croft	W. H.	Lang		1942	The Lower Devonian flora of the Senni Beds of Monmouthsire and Breconshire	Philosophical Transactions of the Royal Society of Britain		221		131	163	journal article	stated without evidence						2001-07-10 13:32:33	2001-07-10 15:32:33
C. Schweitzer	E. Johnson		47551	C.	Cronier	P.	Courville		2004	A Rich and Highly Endemic Decapod Crustacean Fauna From the Middle Jurassic of North-East France	Palaeontology		47	4	999	1014	journal article	stated with evidence	English			decapod		2013-07-13 00:07:10	2013-07-12 09:07:10
J. Alroy	J. Alroy		31646	W. W.	Crook, Jr.	R. K.	Harris		1958	A Pleistocene campsite near Lewisville, Texas	American Antiquity		23	3	233	246	journal article	none discussed	English					2010-01-20 16:31:23	2010-01-20 18:31:23
M. Carrano	M. Carrano		37254	Z.	Csiki	A.	Ionescu	D. Grigorescu	2008	The Budurone microvertebrate site from the Maastrichtian of the Hateg Basin – flora, fauna, taphonomy and paleoenvironment	Acta Palaeontologica Romaniae		6		49	66	journal article	stated without evidence	English					2011-08-27 06:16:11	2011-08-26 15:16:11
A. Rees	A. Rees		8219	P.	Ctyroky				1973	Permian flora from the Ga'ara region (western Iraq)	Neues Jahrbuch für Geologie und Paläontologie Monatshefte			1	383	388	journal article	stated without evidence				PGAP	1056	2003-03-07 16:39:42	2003-03-07 18:39:42
A. Rees	A. Rees		8228	R.	Cuneo				1987	Tafofloras de las Formaciones Solca y La Colina, Paleozoico Superior de la Sierra de los Llanos, Provincia de la Rioja, Argentina	Late Paleozoic of South America, Project No. 211, IUGS-UNESCO (Abstracts presented to the 4th meeting of the working group, Santa Cruz de la Sierra, Bolivia, 27-30 July 1987)						abstract	stated without evidence	Spanish		Editor: A.J. Amos & S. Archangelsky	PGAP	1184	2003-03-07 16:39:42	2003-03-07 18:39:42
A. Rees	A. Rees		8229	R.	Cuneo				1990	La tafoflora de la Formacion Mojon de Hierro (Grupo Tepuel) en la localidad Arroyo Garrido, Paleozoico Superior, Provincia de Chubut	Ameghiniana		27		225	238	journal article	stated without evidence	Spanish			PGAP	1188	2003-03-07 16:39:42	2003-03-07 18:39:42
M. Carrano	M. Carrano	M. Carrano	13303	G.	Cuny	J.	Doubinger	R. Rauscher	1991	Is the dinosaur from Airel Triassic in age?	Terra Abstracts		3		333		abstract	stated without evidence				ETE		2005-04-21 13:52:11	2005-04-21 15:52:11
M. Carrano	M. Carrano	M. Carrano	13302	G.	Cuny	P. M.	Galton		1993	Revision of the Airel theropod dinosaur from the Triassic-Jurassic boundary (Normany, France)	Neues Jahrbuch für Geologie und Paläontologie, Abhandlungen		187	3	261	288	journal article	stated without evidence				ETE		2005-04-21 13:42:47	2005-04-21 15:42:47
M. Carrano	M. Carrano	M. Carrano	16964	P. J.	Currie				2005	History of research	Dinosaur Provincial Park: A Spectacular Ancient Ecosystem Revealed. Indiana University Press, Bloomington	P. J. Currie and E. B. Koppelhus			3	33	book/book chapter	stated without evidence	English			ETE		2006-03-23 13:44:18	2006-03-24 12:40:42
M. Carrano	M. Carrano	M. Carrano	32668	P. J.	Currie	W.	Langston	D. H. Tanke	2008	A new species of Pachyrhinosaurus (Dinosauria, Ceratopsidae) from the Upper Cretaceous of Alberta, Canada	in A New Horned Dinosaur from an Upper Cretaceous Bone Bed in Alberta. NRC Research Press, Ottawa	P. J. Currie, W. Langston Jr., D. H. Tanke			1	108	book/book chapter	stated with evidence	English			ETE		2010-05-28 07:19:55	2010-06-08 13:51:14
M. Uhen	M. Uhen		39405	D.	Curry				1965	The Palaeogene beds of south-east England	Proceedings of the Geologists' Association		76	2	151	173	journal article	stated without evidence	English					2012-01-12 08:41:24	2012-01-11 15:41:24
W. Stein	D. Horvath	D. Horvath	6741	R. P.	Curry				1975	Miospores from the Upper Devonian (Frasnian) Greenland Gap Group, Allegheny Front, Maryland, West Virginia and Virginia, U.S.A	Review of Palaeobotany and Palynology		20		119	131	journal article	stated without evidence						2002-07-17 08:17:37	2002-07-17 10:17:37
J. Alroy	J. Alroy		24993	N. J.	Czaplewski	W. D.	Peachey		2003	Late Pleistocene bats from Arkenstone Cave, Arizona	Southwestern Naturalist		48	4	597	609	journal article	stated with evidence	English					2007-08-07 12:59:52	2007-08-07 14:59:52
M. Carrano	M. Carrano	M. Carrano	17771	S. A.	Czerkas				1995	The history and interpretations of sauropod skin impressions	Aspects of Sauropod Paleobiology. GAIA	M. G. Lockley, V. F. dos Santos, C. A. Meyer, & A. P. Hunt	10		173	182	book/book chapter	stated without evidence	English			ETE		2006-06-22 08:52:28	2011-05-26 14:06:45
C. Jaramillo	G. Doria	A. Cardenas	45199	W.	Da-Ning	Z.	Ying-Niang		1990	Late Cretaceous to Tertiary palynofloras in Xinjiang and Qinghai, China	Review of Palaeobotany and Palynology		65		9	104	journal article	stated with evidence	English	10.1016/0034-6667(90)90060-V				2013-02-27 12:53:17	2013-09-13 12:59:40
A. Rees	A. Rees		7953	A. S.	Dagis	A. M.	Kazakov		1984	Stratigraphy, lithology and cyclicity of Triassic deposits of north-central Siberia	Trudy Instituta Geologii i Geofiziki (Novosibirsk)		586		1	178	journal article	stated without evidence				PGAP	540	2003-03-07 16:39:41	2003-03-07 18:39:41
M. Uhen	M. Uhen	M. Uhen	12220	G.	Dal Piaz				1901	Alcuni resti di Squalodon dell'Arenaria Miocenica di Belluno	Palaeontographia Italica		6		303	314	journal article	stated without evidence	Italian					2004-12-12 14:04:05	2006-12-13 15:26:40
M. Uhen	M. Uhen		17090	G.	Dal Piaz				1908	Sui vertebratei delle arenarie mioceniche di Belluno	Atti Della Accademia Scientifica Vento-Trentino-istriana		5		106	120	journal article	stated without evidence	Italian					2006-04-07 09:18:03	2006-04-07 11:18:08
M. Uhen	M. Uhen	M. Uhen	12586	G.	Dal Piaz				1916	Cyrtodelphis	Memoirie dell'Instituto geologico della R. Università di Padova		5	5	1	18	journal article	stated without evidence	Italian		Gli Odontoceti del Miocene Bellunese			2005-02-16 08:01:33	2013-09-26 12:58:52
M. Uhen	M. Uhen	M. Uhen	12609	G.	Dal Piaz				1916	Acrodelphis ombonii	Memoirie dell'Instituto geologico della R. Università di Padova		5	6	24	37	journal article	stated without evidence	Italian		Gli Odontoceti del Miocene Bellunese			2005-02-16 13:39:39	2013-09-26 13:01:17
M. Uhen	M. Uhen	M. Uhen	12610	G.	Dal Piaz				1916	Protodelphinus capellini	Memoirie dell'Instituto geologico della R. Università di Padova		5	7	42	50	journal article	stated without evidence	Italian		Gli Odontoceti del Miocene Bellunese			2005-02-16 13:43:51	2013-09-26 13:01:03
M. Uhen	M. Uhen	M. Uhen	12613	G.	Dal Piaz				1916	Scaldicetus bolzanensis	Memoirie dell'Instituto geologico della R. Università di Padova		5	9	86	92	journal article	stated without evidence	Italian		Gli Odontoceti del Miocene Bellunese			2005-02-16 14:00:11	2013-09-26 13:00:53
M. Uhen	M. Uhen	M. Uhen	12765	G.	Dal Piaz				1916	Eoplatanista itallica	Memoirie dell'Instituto geologico della R. Università di Padova		5	2	1	23	journal article	stated without evidence	Italian		Gli Odontoceti del Miocene Bellunese			2005-02-28 08:39:29	2013-09-26 13:00:44
M. Uhen	M. Uhen	M. Uhen	12766	G.	Dal Piaz				1916	Ziphiodelphis abeli	Memoirie dell'Instituto geologico della R. Università di Padova		5		54	74	journal article	stated without evidence	Italian					2005-02-28 08:51:41	2013-09-26 13:00:33
M. Uhen	M. Uhen	M. Uhen	12902	G.	Dal Piaz				1916	Gli Odontoceti del Miocene Bellunese, Parte Prima: Rassegna storica e studio stratigrafico	Memoirie dell'Instituto geologico della R. Università di Padova		5		1	25	journal article	stated without evidence	Italian					2005-03-15 08:34:19	2005-03-15 10:34:35
M. Uhen	M. Uhen	M. Uhen	12440	G.	Dal Piaz				1917	Gli Odontoceti del Miocene bellunese, Parte Terza. Squalodelphis fabiannii	Memorie dell' Instituto Geologico della R. Universita di Padova		5	1	1	34	journal article	stated without evidence	Italian					2005-01-21 05:14:19	2006-03-03 08:06:06
M. Uhen	M. Uhen	M. Uhen	29034	G.	Dal Piaz				1971	Guida dell'Instituto e del museo di Gologia e Paleontologia	Universita Degli Studi di Padova				1	146	serial monograph	stated without evidence	English		published posthumously			2009-01-23 13:48:45	2009-01-26 11:45:11
M. Carrano	M. Carrano		36667	C.	Dal Sasso	S.	Maganuco		2011	Scipionyx samniticus (Theropoda: Compsognathidae) from the Lower Cretaceous of Italy: osteology, ontogenetic assessment, phylogeny, soft tissue anatomy, taphonomy and palaeobiology	Memorie della Società Italiana di Scienze Naturali e del Museo Civio di Storia Naturales di Milano		37	1	1	281	serial monograph	stated with evidence	English			ETE		2011-07-14 00:07:43	2011-07-13 09:07:43
M. Carrano	M. Carrano	M. Carrano	34905	F. M.	Dalla Vecchia				1991	Note sulla stratigrafia, sedimentologia e paleontologia della Dolomia di Forni (Triassico Superiore) nella Valle del Rio Seazza (Preone, Friuli-Venezia Giulia) [Note on the stratigraphy, sedimentology, and paleontology of the Dolomia di Forni (Upper Triassic) of the Rio Seazza Valley (Preone, Friuli-Venezia Giulia)]	Gortania - Atti del Museo Friulano di Storia Naturale		12	90	7	30	journal article	stated without evidence	English			ETE		2011-01-28 05:58:27	2011-01-27 13:06:42
R. Butler	R. Butler	R. Butler	27993	F. M.	Dalla Vecchia				2002	A caudal segment of a Late Triassic pterosaur (Diapsida, Pterosauria) from north-eastern Italy	Gortania - Atti del Museo Friulano di Storia Naturale		23		31	58	journal article	stated with evidence	English					2008-08-19 10:42:42	2008-09-01 06:16:20
R. Butler	R. Butler		28087	F. M.	Dalla Vecchia				2006	The tetrapod fossil record from the Norian-Rhaetian of Friuli (northeastern Italy)	J.D. Harris, S.G. Lucas, J.A. Spielmann, M.G. Lockley, A.R.C. Milner, and J.I. Kirkland, eds., The Triassic-Jurassic Terrestrial Transition. New Mexico Museum of Natural History & Science, Bulletin		37		432	444	book/book chapter	stated with evidence	English					2008-09-01 03:49:35	2008-09-01 05:49:35
R. Butler	R. Butler		47033	F. M.	Dalla Vecchia				2013	Triassic pterosaurs	Anatomy, Phylogeny and Palaeobiology of Early Archosaurs and their Kin. Geological Society, London, Special Publications	S. J. Nesbitt, J. B. Desojo, R. B. Irmis	379				book chapter	stated with evidence	English	10.1144/SP379.14				2013-06-04 02:44:01	2013-06-03 11:44:01
P. Mannion	P. Mannion		37440	F. M.	Dalla Vecchia	A.	Cau		2011	The first record of a notosuchian crocodyliform from Italy	Rivista Italiana di Paleontologia e Stratigrafia		117	2	309	321	journal article	stated with evidence	English					2011-09-05 20:07:44	2011-09-05 05:07:44
A. Rees	A. Rees		7986	B.	Dalmayrac	G.	Laubacher	R. Marocco	1980	Caracteres generaux de l'evolution geologique des Andes peruviennes	Travaux et Documents de l'ORSTOM		122		1	501	book/book chapter	stated without evidence	French			PGAP	1057	2003-03-07 16:39:41	2003-03-07 18:39:41
W. Kiessling	W. Kiessling		3975	S. E.	Damborenea				1987	Early Jurassic Bivalvia of Argentina: Part 1, Stratigraphical introduction and superfamilies Nuculanacea, Arcacea, Mytilacea and Pinnacea	Palaeontographica		A199	2014-03-01	23	111	journal article	stated without evidence	English					2002-03-04 16:40:35	2002-03-04 18:40:35
M. Carrano	M. Carrano		31381	R.	Damon				1860		Handbook to the Geology of Weymouth and the Island of Portland. With Notes on the Natural History of the Coast and Neighbourhood. Edward Stanford, London				1	199	book/book chapter	stated without evidence	English			ETE		2009-12-08 12:38:44	2009-12-08 14:38:44
M. Carrano	M. Carrano		37404	I. G.	Danilov	V. B.	Sukhanov	E. V. Syromyatnikova	2011	New Asiatic materials on turtles of the family Adocidae with a review of the adocid record in Asia	Proceedings of the Zoological Institute, Russian Academy of Sciences		315	2	101	132	journal article	stated with evidence	English			ETE		2011-09-03 05:38:28	2011-09-02 14:38:28
M. Carrano	M. Carrano	M. Carrano	15355	J.	Danis				1986	Quarries of Dinosaur Provincial Park	In B. G. Naylor (ed.), Field Trip Guidebook to Dinosaur Provincial Park, 2 June 1986. Dinosaur Systematics Symposium, Tyrrell Museum of Palaeontology, Drumheller, Alberta				43	51	guidebook	stated without evidence	English			ETE		2005-11-29 08:52:10	2005-11-29 14:12:13
M. Uhen	M. Uhen		49778	S.	Danise	S.	Dominici		2014	A record of fossil shallow-water whale falls from Italy	Lethaia						journal article	stated without evidence	English	10.1111/let.12054				2014-01-09 15:32:32	2014-01-09 15:32:32
P. Gensel	C. Bernard	C. Bernard	7677	P.	Danze-Corsin				1955	Contribution a l'etude des flores devoniennes du Nord de la France. I. - Flore eodevonienne de Matringhem. [Contribution to the Study of the Devonian Flora of Northern France. Part I - Eodevonian Flora of Matringhem.]	Extrait des Annales de la Societe Geologique du Nord		75		143	159	journal article	stated without evidence	French					2003-01-21 08:46:08	2003-01-21 10:49:17
P. Gensel	C. Bernard	C. Bernard	7678	P.	Danze-Corsin				1956	Contribution a l'etude des flores devoniennes du Nord de la France. II. - Flore eodevonienne de Rebreuve. [Contribution to the Study of the Devonian Flora of Northern France. Part II - Eodevonian Flora of Rebreuve]	Extrait des Annales de la Societe Geologique du Nord		76		24	50	journal article	stated without evidence	French					2003-01-21 08:52:26	2003-01-21 10:55:26
J. Alroy	J. Alroy		26753	M. K.	Darnell	J. R.	Thomasson		2007	First equid remains from the late Miocene Prolithospermum johnstonii-Nassella pohlii assemblage zone stratotype locality, Ellis County, Kansas	Transactions of the Kansas Academy of Science		110	2014-02-01	10	15	journal article	stated without evidence	English					2008-03-16 14:22:01	2008-03-16 16:22:01
R. Gastaldo	J. Allen		4401	W. C.	Darrah				1969	A Critical Review of the Upper Pennsylvanian Floras of Eastern United States with Notes on the Mazon Creek Flora of Illinois					1	220	book/book chapter	stated without evidence						2002-03-25 14:31:22	2002-03-25 16:31:22
M. Uhen	M. Uhen		14998	J. H.	Darrell				1989	A preliiminary palynological investication of the Marks Head Formation (Miocene), Effingham County, Georgia	Georgia Academy of Science		47	1	20	20	abstract	stated without evidence	English					2005-10-31 11:38:36	2005-10-31 13:38:36
M. Carrano	M. Carrano	M. Carrano	13103	UCMP	Database				2005	UCMP collections database	University of California Museum of Paleontology						unpublished	stated without evidence						2005-04-06 18:41:22	2005-04-06 20:41:22
J. Mueller	T. Liebrecht		32301	J. W.	Dawson				1860	On a Terrestrial Mollusk, a Chilognathous Myriapod, and some New Species of Reptiles, from the Coal-Formation of Nova Scotia	Quarterly Journal of the Geological Society of London		16		268	277	journal article	stated without evidence	English	10.1144/GSL.JGS.1860.016.01-02.37				2010-03-13 19:36:12	2010-03-13 21:36:12
J. Mueller	T. Liebrecht		32315	J. W.	Dawson				1863	Notice of a New Species of Dendrerpeton, and of the Dermal Coverings of certain Carboniferous Reptiles	Quarterly Journal of the Geological Society of London		19		469	473	journal article	stated without evidence	English	10.1144/GSL.JGS.1863.019.01-02.42				2010-03-15 20:06:27	2010-03-15 22:06:27
M. Clapham	M. Clapham		49388	J. W.	Dawson				1867	On some remains of Palaeozoic insects recently discovered in Nova Scotia and New Brunswick	The Canadian Naturalist		3		202	206	journal article	none discussed	English					2013-12-11 21:33:37	2013-12-11 21:33:37
W. Stein	W. Stein	M. Gonzalez	6290	J. W.	Dawson				1871	On New Tree Ferns and Other Fossils from the Devonian	Quarterly Journal of the Geological Sciences		27		269	278	journal article	stated without evidence						2002-05-25 07:15:18	2003-03-03 13:49:34
R. Gastaldo	J. Allen	M. Clapham	4360	J. W.	Dawson				1873	Report on the Fossil Plants of the Lower Carboniferous and Millstone Grit Formations of Canada	Geological Survey of Canada						book/book chapter	stated without evidence	English					2002-03-25 14:31:22	2013-03-18 14:08:51
W. Stein	J. Kao	J. Kao	6522	J. W.	Dawson				1882	The Fossil Plants of the Erian (Devonian) and Upper Silurian Formations of Canada	Geological Survey of Canada				95	141	journal article	stated without evidence						2002-06-21 08:26:04	2002-06-21 10:26:04
J. Alroy	J. Alroy		1345	M. R.	Dawson				1990		in Canada's Missing Dimension						book/book chapter	stated without evidence						2001-03-02 15:01:31	2001-03-02 17:01:31
J. Alroy	J. Alroy		25400	M. R.	Dawson	C. R.	Harington		2007	Boreameryx, an unusual new artiodactyl (Mammalia) from the Pliocene of Arctic Canada and endemism in Arctic fossil mammal	Canadian Journal of Earth Sciences		44	5	585	592	journal article	stated with evidence	English					2007-09-28 10:24:25	2007-09-28 12:24:25
H. Sims	A. McGowan	A. McGowan	8765	T. A. H.	De Jong				1974	The fossil flora of Bous-Volkingen (Upper Westphalian, Saar Basin)			1		1	100	Ph.D. thesis	stated without evidence			Second volume consists of photographic plates			2003-07-07 07:30:11	2003-07-07 09:30:11
A. Behrensmeyer	A. Behrensmeyer	M. Kosnik	5454	R.	Dechamps	A.	Ergo		1994	Palaeovegetation (fossil plants) of the Albertine rift valley	In:Geol. and palaeobiology of the Albertine rift valley, SB.Senut:		II		29	45	book/book chapter	stated without evidence			ETE reference number 1192	ETE	1192	2002-02-25 08:29:17	2002-02-25 10:29:17
A. Behrensmeyer	A. Behrensmeyer	M. Kosnik	5336	P.	Dechamps	B.	Nicks	B. Canart, S. Buzitu, A. Dewaele	1990	Climatic environment and air quality in the farrowing units of a pig house	Ann. de Med. Vet.		134	4	243	248		stated without evidence			ETE reference number 1065	ETE	1065	2002-02-24 00:37:04	2002-02-24 02:37:04
M. Carrano	M. Carrano	R. Benson	31216	J. B.	Delair				1960	The Mesozoic reptiles of Dorset. Part two	Proceedings of the Dorset Natural History and Archaeological Society		80		52	90	journal article	stated without evidence	English		issue date 1959, published 1960	ETE		2009-11-20 12:26:33	2013-03-14 12:06:33
M. Carrano	M. Carrano		27069	J. B.	Delair				1966	New records of dinosaurs and other fossil reptiles from Dorset	Proceedings of the Dorset Natural History and Archaeological Society		87		57	66	journal article	stated without evidence	English			ETE		2008-04-21 13:57:31	2008-04-21 15:57:31
M. Clapham	M. Clapham		41244	X.	Delclòs	A.	Nel	D. Azar, G. Bechly, J. A. Dunlop, M. S. Engel, S. W. Heads	2008	The enigmatic Mesozoic insect taxon Chresmodidae (Polyneoptera): new palaeobiological and phylogenetic data, with the description of a new species from the Lower Cretaceous of Brazil	Neues Jahrbuch für Geologie und Paläontologie, Abhandlungen		247		353	381	journal article	stated with evidence	English					2012-04-23 06:12:22	2012-04-22 15:12:22
A. Rees	D. Sunderlin	D. Sunderlin	6901	T.	Delevoryas	R. C.	Hope		1973	Fertile Coniferophyte remains from the Late Triassic Deep River Basin, North Carolina	American Journal of Botany		60	8	810	818	journal article	stated without evidence				PGAP		2002-08-09 07:40:12	2002-08-09 09:40:12
A. Rees	D. Sunderlin	D. Sunderlin	6920	T.	Delevoryas	R. C.	Hope		1975	Voltzia andrewsii, n. sp., an Upper Triassic seed cone from North Carolina, U.S.A	Review of Palaeobotany and Palynology		20		67	74	journal article	stated without evidence				PGAP		2002-08-11 14:31:48	2002-08-11 16:31:48
A. Rees	D. Sunderlin	D. Sunderlin	6954	T.	Delevoryas	S. C.	Srivastava		1981	Jurassic plants from the Department of Francisco Morazan, central Honduras	Review of Palaeobotany and Palynology		34		345	357	journal article	stated without evidence				PGAP		2002-08-20 11:37:36	2002-08-20 13:37:36
P. Mannion	P. Mannion	P. Mannion	46504	M.	Delfino	T.	Smith		2012	Reappraisal of the morphology and phylogenetic relationships of the middle Eocene alligatoroid Diplocynodon deponiae (Frey, Laemmert, and Riess, 1987) based on a three-dimensional specimen	Journal of Vertebrate Paleontology		32	6	1358	1369	journal article	stated with evidence	English					2013-04-24 21:30:47	2013-04-24 06:30:57
A. Rees	A. Rees		8163	G.V.	Delle				1960	New data on Jurassic flora of Tkvarcheli	Doklady Akademii Nauk SSSR		133	5	1150	1153	journal article	stated without evidence			Publisher: Academy of Science of the USSR, Moscow	PGAP	235	2003-03-07 16:39:42	2003-03-07 18:39:42
A. Rees	A. Rees		8162	G.V.	Delle				1962	Materials about the Jurassic flora of the Azerbaijan	Botanicheskii Zhurnal		47	5	690	693	journal article	stated without evidence				PGAP	217	2003-03-07 16:39:42	2003-03-07 18:39:42
A. Rees	A. Rees		8164	G.V.	Delle				1967	Middle Jurassic flora of Tkvarcheli coal basin (TransCaucasus)	Academy of Sciences of the USSR. Botanical Institute. Trudy. Series 8. Paleobotanika. Problems in studies of fossil flora of coal deposits of the USSR		6		52	132	book/book chapter	stated without evidence			Editor: A. L. Takhtadzhyan Publisher: Nauka Leningrad branch, Leningrad	PGAP	311	2003-03-07 16:39:42	2003-03-07 18:39:42
M. Uhen	M. Uhen		15521	T. A.	Demere	A.	Berta	M. R. McGowen	2005	The taxonomic and evolutionary history of modern balaenopteroid mysticetes	Journal of Mammalian Evolution		12	2014-02-01	99	143	journal article	stated without evidence	English					2005-12-19 10:40:59	2005-12-19 12:40:59
M. Uhen	M. Uhen		18062	S. F.	Derby	B. E.	Bodenbender	T. M. Demko	2006	An investigation of microvertebrates in the Morrison Formation near Shell, Wyoming	Geological Society of America Abstracts with Programs		38	4	67		abstract	stated without evidence	English					2006-07-22 07:00:02	2006-07-22 09:00:02
C. Jaramillo	P. Santamarina	P. Santamarina	49455	M. E.	Dettman	M. R. A.	Thomson		1987	Cretaceous palynomorphs from the James Ross Island area, Antarctica - A pilot Study	British Antarctic Survey Bulletin			77	13	59	journal article	stated with evidence	English					2013-12-16 10:40:47	2013-12-16 13:23:17
H. Sims	S. Ostrowski	J. Cassara	4118	W. A.	DiMichele	R. B.	Aronson		1992	The Pennsylvanian-Permian vegetational transition: a terrestrial analogue to the onshore-offshore hypothesis	Evolution		46	3	807	824	journal article	stated without evidence						2001-07-23 08:13:54	2004-03-03 18:07:37
H. Sims	S. Ostrowski		4127	W. A.	DiMichele	G.	Dolph		1981	Compression floras of the Upper Mansfield/Lower Brazil and Upper Staunton Formation in Parke and Clay Counties, Indiana	Guidebook to Pennsylvanian Plant Localities, AIBS Field Trip No. 2. Indiana University Press, Bloomington, IN USA						guidebook	stated without evidence						2001-07-23 08:51:15	2001-07-23 10:51:15
H. Sims	S. Ostrowski	J. Cassara	4147	W. A.	DiMichele	C. F.	Eble	D. S. Chaney	1996	A drowned lycopsid forest above the Mahoning Coal (Conemaugh Group, Upper Pennsylvanian) in eastern Ohio, U.S.A	International Journal of Coal Geology		31		249	276	journal article	stated without evidence						2001-07-30 06:26:16	2004-03-09 17:06:24
R. Gastaldo	J. Allen		4420	W. A.	DiMichele	S.H.	Mamay	D.S. Chaney, R.W. Hook, W.J. Nelson	2001	An Early Permian flora with Late Permian and Mesozoic affinities from north-central Texas	Journal of Paleontology		75	2	449	460	journal article	stated without evidence						2002-03-25 14:31:22	2002-03-25 16:31:22
C. Looy	W. Puijk	W. Puijk	8502	J. B.	Diez	L.	Grauvogel-Stamm	J. Broutin, J. Ferrer, J. Gisbert, E. Linan	1996	Première découverte d'un paléoflora anisienne dans la faciès Buntsandstein de la branche aragonaise de la Cordillère Ibérique (Espagne)	C.R. Acad. Sci. Paris, t. 323, série II a				341	347	journal article	stated without evidence	French					2003-05-15 01:39:58	2003-05-15 03:39:58
R. Lupia	T. Naeher	T. Naeher	8937	S. J.	Dijkstra				1961	On megaspores, Charophyta fruits and some other small fossils from the Cretaceous	The Palaeobotanist		8	1,2	8	18	journal article	stated without evidence						2003-08-05 15:07:16	2003-08-05 17:16:34
R. Lupia	T. Naeher	T. Naeher	8938	S. J.	Dijkstra				1961	Some Paleocene megaspores and other small fossils	Mededelingen van de Geologische Stichting, Nieuwe Serie			13	5	11	journal article	stated without evidence			(Memoirs of the Geological Foundation in the Netherlands)			2003-08-05 15:13:13	2003-08-05 17:16:14
H. Wang	M. Arakaki	M. Arakaki	8687	D. L.	Dilcher	P. W.	Basson		1990	Mid-Cretaceous angiosperm leaves from a new fossil locality in Lebanon	Botanical Gazette		151	4	538	547	journal article	stated without evidence						2003-06-15 17:13:24	2003-06-15 19:13:24
H. Wang	H. Wang	H. Wang	7877	D. L.	Dilcher	P. R.	Crane		1984	Archaeanthus: an early angiosperm from the Cenomanian of the Western Interior of North America	Annals of the Missouri Botanical Garden		71	2	351	383	journal article	stated without evidence						2003-02-18 11:48:04	2003-02-18 13:48:04
S. Wing	N. Jud		38787	D. L.	Dilcher	W. L.	Kovach		1986	Early Angiosperm Reproduction: Caloda delevoryana gen. et sp. nov., A New Fructification from the Dakota formation (Cenomanian) of Kansas	American Journal of Botany		73	8	1230	1237	journal article	stated without evidence	English					2011-12-11 14:22:07	2011-12-10 21:22:07
M. Uhen	M. Uhen		27506	D. L.	Dilcher	T. A.	Lott	B. J. Axsmith	2005	Fossil plants from the Union Chapel Mine, Alabama	Pennsylvanian Footprints in the Black Warrior Basin of Alabama						book/book chapter	stated without evidence	English		Alabama Paleontological Society Monograph No. 1			2008-06-29 17:06:26	2008-06-29 19:06:26
H. Wang	M. Arakaki	M. Arakaki	8539	D. L.	Dilcher	B.	Mehrotra		1969	A study of leaf compressions of Knightiophyllum from Eocene deposits of southeastern North America	American Journal of Botany		56	8	936	943	journal article	stated without evidence						2003-05-22 12:55:13	2003-05-22 14:55:13
H. Wang	H. Wang		44302	D. L.	Dilcher	H.	Wang		2009	An Early Cretaceous fruit with affinities to Ceratophyllaceae	American Journal of Botany		96	12	2256	2269	journal article	stated with evidence	English	doi:10.3732/ajb.0900049				2013-01-16 05:26:39	2013-01-15 12:26:39
R. Gastaldo	J. Allen		4286	W. A.	Dimichele	W. J.	Nelson		1989	Small-Scale Spatial Heterogeneity in Pennsylvanian-Age Vegetation from the Roof Shale of the Springfield Coal (Illinois Basin)	Palaios		4	3	276	280	journal article	stated without evidence						2002-03-25 14:31:22	2002-03-25 16:31:22
R. Gastaldo	J. Allen	J. Cassara	4263	W. A.	Dimichele	T.L.	Phillips	G.E. McBrinn	1991	Quantitative Analysis and Paleoecology of the Secor Coal and Roof-Shale Floras (Middle Pennsylvanian, Oklahoma)	Palaios		6		390	409	journal article	stated without evidence				ETE	9	2002-03-25 14:31:22	2004-01-17 18:26:22
M. Clapham	J. Karr	R. Day	35238	G. M.	Dlussky				1983	A new family of Upper Cretaceous Hymenoptera: An "Intermediate link" between the Ants and the Scolioids	Paleontological Journal		17	3	63	76	journal article	stated with evidence	English					2011-02-19 17:22:13	2011-08-15 11:19:29
M. Clapham	M. Clapham		37721	G. M.	Dlussky	T.	Wappler	S. Wedmann	2008	New midle Eocene formicid species from Germany and the evolution of weaver ants	Acta Palaeontologica Polonica		53	4	615	626	journal article	stated with evidence	English					2011-09-18 09:54:46	2011-09-17 18:54:46
A. Rees	A. Rees		8168	I. A.	Dobruskina				1961	About the Mesozoic flora of the upper part of Amur river	Vestnik Moskovskogo Universiteta			6	29	35	journal article	stated without evidence			Publisher: Moscow University, Moscow	PGAP	211	2003-03-07 16:39:42	2003-03-07 18:39:42
A. Rees	A. Rees		8169	I. A.	Dobruskina				1982	Triassic Floras of Eurasia	Akademia Nauk SSSR, Transactions		365		1	196	book/book chapter	stated without evidence			Publisher: Geologicheskii Institut, Trudy	PGAP	508	2003-03-07 16:39:42	2003-03-07 18:39:42
A. Rees	A. Rees	A. Rees	6929	I. A.	Dobruskina				1994	Triassic Floras of Eurasia	Osterreichische Akademie der Wissenschaften Schriftenreihe der Erdwissenschaftlichen Kommissionen. H. Zapfe (Ed.), Springer-Verlag, New York.		10		1	422	book/book chapter	stated without evidence				PGAP		2002-08-13 13:09:36	2002-08-13 15:09:36
M. Carrano	M. Carrano		19374	P.	Dodson				1971	Sedimentology and taphonomy of the Oldman Formation (Campanian), Dinosaur Provincial Park, Alberta (Canada)	Palaeogeography, Palaeoclimatology, Palaeoecology		10		21	74	journal article	stated without evidence	English			ETE		2006-12-11 07:14:57	2006-12-11 09:15:07
A. Rees	A. Rees		8203	M.H.	Dohms				1977	Revisao critica das citacoes de flora Glossopteris para o Rio Grande do Sol. 1. Folhas e frutificacoes	Pesquisas, Porto Alegre			7	145	170	journal article	stated without evidence	German			PGAP	1185	2003-03-07 16:39:42	2003-03-07 18:39:42
M. Carrano	M. Carrano	M. Carrano	38887	L.	Dollo				1883	Première note sur les crocodiliens de Bernissart [First note on the crocodilians of Bernissart]	Bulletin du Musée Royal d'Histoire Naturelle de Belgique		2		309	338	journal article	stated with evidence	French					2011-12-17 07:56:50	2011-12-16 15:12:24
J. Alroy	J. Alroy	J. Alroy	30984	M. L.	Dollo				1884	Note sur le batracien de Bernissart	Bulletin du Musée royal d'histoire naturelle de Belgique		3	1	85	93	journal article	stated with evidence	French					2009-10-28 08:07:42	2009-10-28 10:16:53
M. Carrano	M. Carrano	M. Carrano	46929	L.	Dollo				1884	Les découvertes de Bernissart [The discoveries of Bernissart]	Annales des Sciences Géologiques		16	6	1	14	journal article	stated without evidence	French					2013-05-25 07:35:07	2013-05-24 16:41:40
R. Benson	R. Benson	R. Benson	42005	M. L.	Dollo				1885	Premiere note sur les cheloniens de Bernissart	Bulletin de la Musee Royale d'Histoire naturelle de Belgique		3		63	79	journal article	stated without evidence	French					2012-06-15 01:49:01	2012-06-15 06:55:06
A. Rees	A. Rees		7980	M.P.	Doludenko	E.R.	Orlovskaya		1976	Jurassic floras of the Karatau Range, southern Kazakhstan	Palaeontology		19	4	627	640	journal article	stated without evidence				PGAP	564	2003-03-07 16:39:41	2003-03-07 18:39:41
A. Rees	A. Rees		8090	M.P.	Doludenko	Y.S.	Rasskazova		1972	Ginkgoales and Czekanowskiales of Irkutsk basin, Siberia	Transactions of the Geological Institute. Mezozoyskiye rasteniya (gingovye i chekanovskiyevye) Vostochnoi Sibiri.		230		1	33	journal article	stated without evidence			Publisher: Geological Institute of Academy of Sciences of USSR , Moscow	PGAP	233	2003-03-07 16:39:41	2003-03-07 18:39:41
A. Rees	A. Rees		8078	M.P.	Doludenko	T.I.	Svanidze		1968	Callovian flora of Georgia and boundary between the Middle and Upper Jurassic	Izvestiya Akademii Nauk SSSR. Seria geologicheskaya			6	119	131	journal article	stated without evidence			Publisher: Academy of Science of the USSR, Moscow	PGAP	265	2003-03-07 16:39:41	2003-03-07 18:39:41
A. Rees	A. Rees		8074	M.P.	Doludenko	T.I.	Svanidze		1969	The Late Jurassic flora of Georgia			178		1	115	book/book chapter	stated without evidence			Publisher: Academy of Sciences of the USSR Geolog Institute, Moscow	PGAP	218	2003-03-07 16:39:41	2003-03-07 18:39:41
M. Uhen	M. Uhen	M. Uhen	12993	D. P.	Domning	G. S.	Morgan	C. E. Ray	1982	North American Eocene sea cows (Mammalia: Sirena)	Smithsonian Contributions to Paleobiology		52		1	69	journal article	stated without evidence	English					2005-03-28 06:51:56	2013-09-26 13:05:10
J. Alroy	J. Alroy		1371	H.	Dompierre	C. R.	Harrington		1997		Journal of Vertebrate Paleontology		17	3	43A		abstract	stated without evidence						2001-03-02 15:01:31	2001-03-02 17:01:31
M. Carrano	M. Carrano	M. Carrano	13174	Z.-M.	Dong				1994	The field activities of the Sino-Canadian Dinosaur Project in China, 1987-1990	Canadian Journal of Earth Sciences		30	2014-11-10	1997	2001	journal article	stated without evidence	English			ETE		2005-04-13 14:01:11	2009-12-15 15:01:32
C. Labandeira	C. Labandeira	M. Clapham	5061	H. St. J.	Donisthorpe				1920	British Oligocene Ants	Annals and Magazine of Natural History, Series 9		6		81	94	journal article	stated without evidence	English		ETE reference number 773	ETE	773	2002-03-04 16:40:45	2013-01-25 23:18:15
R. Benson	R. Benson	M. Carrano	46718	S. L.	Donohue	G. P.	Wilson	B. H. Breithaupt	2013	Latest Cretaceous multituberculates of the Black Butte Station local fauna (Lance Formation, southwestern Wyoming), with implications for compositional differences among mammalian local faunas of the Western Interior	Journal of Vertebrate Paleontology		33	3	677	695	journal article	stated with evidence	English	10.1080/02724634.2013.745416				2013-05-08 19:18:12	2013-07-26 15:06:59
P. Gensel	P. Gensel	P. Gensel	7287	J. B.	Doran				1980	A new species of Psilophyton from the Lower Devonian of northern New Brunswick, Canada	Canadian Journal of Botany		58	21	2241	2262	journal article	stated without evidence						2002-10-16 13:51:39	2002-10-16 15:51:39
W. Stein	N. Smith	N. Smith	6739	J. B.	Doran	P. G.	Gensel	H. N. Andrews	1978	New occurences of trimerophytes from the Devonian of eastern Canada	Canadian Journal of Botany		56		3052	3068	journal article	stated without evidence						2002-07-17 06:13:28	2002-07-17 08:13:28
P. Gensel	M. Kotyk		3931	E.	Dorf				1934	Lower Devonian flora from Beartooth Butte, Wyoming	Bulletin of the Geological Survey of America		45		425	440	journal article	stated without evidence						2001-05-29 11:53:53	2001-05-29 13:53:53
B. Tiffney	J. Fosdick	J. Fosdick	9378	E	Dorf				1942	Upper Cretaceous floras of the Rocky Mountain region; Flora of the Lance Formation at its type locality, Niobrara County, Wyoming	Contributions to Palaeontology						serial monograph	stated without evidence						2003-10-18 20:19:56	2003-10-18 22:37:27
P. Gensel	M. Kotyk		3921	E.	Dorf	D.	Rankin		1962	Early Devonian plants from the Traveler Mountain area, Maine	Journal of Paleontology		36		999	1004	journal article	stated without evidence						2001-05-28 07:56:06	2001-05-28 09:56:06
C. Jaramillo	J. Carrillo		39960	G.	Doria	C.	Jaramillo	F. Herrera	2008	Menispermaceae from the Cerrejón Formation, middle to late Paleocene, Colombia	American Journal of Botany		95	8	954	973	journal article	stated with evidence	English	10.3732/ajb.2007216				2012-02-07 08:21:23	2012-02-06 15:21:23
B. Tiffney	B. Tiffney	B. Tiffney	6571	P. I.	Dorofeev				1963		Tretichnye Flory Zapadnoi Sibiri (Tertiary Floras of Western Siberia). Izdat. Akad. Nauk, Moscow/Leningrad. 343 pp.						book/book chapter	stated without evidence						2002-06-26 18:57:29	2002-06-26 20:57:29
P. Gensel	M. Kotyk		4051	Y. W.	Dou	Z. H.	Sun		1983	Devonian Plants	Palaeontological Atlas of Xinjiang, Vol. II. Late Palaeozoic Section. Geological Publishing House, Beijing						book/book chapter	stated without evidence						2001-07-05 13:14:04	2001-07-05 15:14:04
P. Gensel	M. Kotyk		4052	Y. W.	Dou	Z. H.	Sun		1985	On the Late Palaeozoic plants in Northern Xinjiang	Acta Geologica Sinica		59		1	10	journal article	stated without evidence						2001-07-05 13:16:04	2001-07-05 15:16:04
A. Rees	A. Rees	A. Rees	7039	J	Doubinger				1956	Contribution a l'etude des flores Autuno-Stephaniennes	Memoires de la Societe Geologique de France (Nouvelle Serie)		35	75	1	180	serial monograph	stated without evidence	French			PGAP		2002-08-28 07:50:25	2002-08-28 09:55:46
A. Rees	A. Rees		8048	J.	Doubinger	R.	Marocco		1981	Contenu palynologique de Groupe Copacabana (Permien Interieur et Moyen) sur la bordure sud de la Cordillere de Vilcabamba, Region de Cuzco (Perou)	Geologische Rundschau		70		1086	1099	journal article	stated without evidence	French			PGAP	1059	2003-03-07 16:39:41	2003-03-07 18:39:41
A. Rees	A. Rees	J. Alroy	7962	J.	Doubinger	C.	Roy-Dias		1986	La Paleoflore Autuno-Stephanienne de la région de Demnate (est de Marrakech-Maroc)	Géobios		19		549	571	journal article	stated without evidence	French			PGAP	1060	2003-03-07 16:39:41	2006-12-30 16:12:36
M. Carrano	M. Carrano	M. Carrano	7400	E.	Douglass				1902	Dinosaurs in the Fort Pierre Shales and underlying beds in Montana	Science		15	366	31	32	journal article	stated without evidence						2002-10-30 14:05:29	2002-10-30 16:05:29
M. Carrano	M. Carrano	M. Carrano	13704	E.	Douglass				1902	A Cretaceous and lower Tertiary section in south central Montana	Proceedings of the American Philosophical Society		41	170	207	224	journal article	stated without evidence	English			ETE		2005-06-07 10:30:45	2005-06-07 12:30:57
B. Tiffney	J. Fosdick	J. Fosdick	9305	A.N.	Drinnan	P.R.	Crane	E.M. Friis, K.R. Pedersen	1990	Lauraceous flowers from the Potomac Group (Mid-Cretaceous) of eastern North America	Botanical Gazette, University of Chicago		151	3	370	384		stated without evidence						2003-10-05 18:47:03	2003-10-05 20:47:16
B. Tiffney	J. Fosdick	N. Jud	8382	A. N.	Drinnan	P. R.	Crane	E. M. Friis, K. R. Pedersen	1991	Angiosperm flowers and Tricolpate pollen of Buxaceous affinity from the Potomac Group (Mid-Cretaceous) of Eastern North America	American Journal of Botany		78	2	153	176	journal article	stated with evidence	English					2003-04-11 10:44:07	2011-12-11 19:49:12
A. Rees	A. Rees		8073	V.I.	Dronov	T.F.	Andreeva		1962	Stratigraphy of the Jurassic deposits of Central and South-Eastern Pamir	Papers of Soviet geologists for the First International Colloquium on Jurassic system. Stratigraphy of the Jurassic System.				343	358	journal article	stated without evidence			Publisher: National Geological Comittee of the USSR, Tbilisi	PGAP	256	2003-03-07 16:39:41	2003-03-07 18:39:41
M. Clapham	P. Vazquez	P. Vazquez	47738	C. J.	Duffin				1991	A myriacanthid holocephalan (Chondrichthyes) from the Sinemurian (Lower Jurassic) of Osteno (Lombardo, Italy)	Atti della Società Italian di Scienze Naturali e del Museo Civico di Storia Naturale di Milano		132		293	308	journal article	stated with evidence	English					2013-07-26 08:35:32	2013-07-26 16:15:15
M. Clapham	M. Clapham		44982	C. J.	Duffin				1998	Ostenoselache stenosoma n. g. n. sp., a new neoselachian shark from the Sinemurian (Early Jurassic) of Osteno (Lombardy, Italy)	Paleontologia Lombarda		9		1	27	journal article	stated with evidence	English					2013-02-18 06:06:38	2013-02-17 13:06:38
M. Carrano	M. Carrano		43437	M.	Dumont	A.	Kostka	P. M. Sander, A. Borbely, A. Kaysser-Pyzalla	2011	Size and size distribution of apatite crystals in sauropod fossil bones	Palaeogeography, Palaeoclimatology, Palaeoecology		310		108	116	journal article	stated without evidence	English	10.1016/j.palaeo.2011.06.021				2012-11-07 08:03:39	2012-11-06 15:03:39
D. Smith	A. Kinchloe	M. Clapham	9323	J. A.	Dunlop				1995	Redescription of the Pennsylvanian trigonotarbid arachnid Lissomartus Petrunkevitch 1949 from Mazon Creek, Illinois	The Journal of Arachnology		23	2	118	124	journal article	stated without evidence	English					2003-10-07 09:53:09	2013-12-22 23:09:44
M. Clapham	M. Clapham		49881	B.	Dunstan				1923	Mesozoic insects of Queensland Part I - introduction and Coleoptera	Queensland Geological Survey Publication		273		1	89	serial monograph	stated with evidence	English					2014-01-18 23:33:03	2014-01-18 23:33:03
A. Rees	A. Rees		8206	M.V.	Durante				1976	The Carboniferous and Permian Stratigraphy of Mongolia on the Basis of Palaeobotanical Data	The Joint Soviet Mongolian Scientific-Research Geological Expedition Transactions		19		34	92	journal article	stated without evidence				PGAP	1061	2003-03-07 16:39:42	2003-03-07 18:39:42
A. Rees	A. Rees		8208	N.M.	Dzhinaridze				1966	On the age of the Dzhaskoi suite of the Zhigansk region	Trudy VNIGRI. Geology and oil/gas resources of the Western Yakutiya.		249		129	136	journal article	stated without evidence			Publisher: VNIGRI, Leningrad	PGAP	290	2003-03-07 16:39:42	2003-03-07 18:39:42
M. Carrano	M. Carrano		28932	J.	Dzik	G.	Niedzwiedzki	T. Sulej	2008	Zaskakujace uwienczenie ery gadów ssakoksztaltnych	Ewolucja		3		28	34	journal article	none discussed	other			ETE		2009-01-08 11:29:47	2009-01-08 13:29:47
M. Carrano	M. Carrano		28888	J.	Dzik	T.	Sulej	G. Niedzwiedzki	2008	A dicynodont-theropod association in the latest Triassic of Poland	Acta Palaeontologica Polonica		53	4	733	738	journal article	stated without evidence	English			ETE		2009-01-02 13:57:03	2009-01-02 15:57:03
M. Kosnik	M. Kosnik	M. Kosnik	6129	ETE	ETE				2002	This is used for ETE records with no actual cite							unpublished	stated without evidence			This is used for ETE records with no actual cite.	ETE		2002-04-15 06:46:48	2002-04-15 08:46:48
M. Carrano	M. Carrano	J. Alroy	9210	T. H.	Eaton, Jr.				1960	A new armored dinosaur from the Cretaceous of Kansas	The University of Kansas Paleontological Contributions: Vertebrata		8		1	24	journal article	stated without evidence	English					2003-09-17 14:05:50	2010-03-07 21:45:13
M. Carrano	M. Carrano	M. Carrano	10659	D. A.	Eberth	D. A.	Russell	D. R. Braman, A. L. Deino	1994	The age of the dinosaur-bearing sediments at Tebch, Inner Mongolia, People's Republic of China	Canadian Journal of Earth Sciences		30	2014-11-10	2101	2106	journal article	stated without evidence	English			ETE		2004-05-28 08:41:14	2009-12-15 15:01:38
C. Looy	C. Looy	T. Liebrecht	7261	H. H.	Ecke				1986	Palynologie des Zechsteins und Unteren Buntsandsteins im Germanischen Becken	Dissertation Georg-August-Universität Göttingen				1	117	Ph.D. thesis	stated without evidence	German					2002-10-08 06:40:51	2009-01-09 01:50:18
H. Wang	M. Arakaki	M. Arakaki	8685	H.	Ecklund	J.	Kvacek		1998	Lauraceous inflorescences and flowers from the Cenomanian of Bohemia (Czech Republic, Central Europe)	International Journal of Plant Sciences		159	4	668	686	journal article	stated without evidence						2003-06-15 12:33:35	2003-06-15 14:33:35
B. Tiffney	J. Fosdick	B. Tiffney	9533	D. W.	Edelman				1975	The Eocene Germer Basin Flora of South-Central Idaho					1	126	M.S. thesis	stated without evidence						2003-12-01 21:05:46	2004-02-20 13:19:09
M. Clapham	M. Clapham	M. Clapham	45384	F. W.	Edwards				1923	Oligocene mosquitoes in the British Museum, with a summary of our present knowledge concerning fossil Culicidae	Quarterly Journal of the Geological Society		79		139	155	journal article	stated with evidence	English					2013-03-07 13:52:18	2013-04-02 20:11:10
A. Rees	A. Rees		8271	W.N.	Edwards				1934	Jurassic plants from New Zealand	Annals and Magazine of Natural History		10	13	81	109	journal article	stated without evidence				PGAP	36	2003-03-07 16:39:42	2003-03-07 18:39:42
P. Gensel	M. Kotyk		4080	D.	Edwards				1968	A new plant from the Lower Old Red Sandstone of South Wales	Palaeontology		11	5	683	690	journal article	stated without evidence						2001-07-13 07:45:27	2001-07-13 09:45:27
P. Gensel	M. Kotyk		4074	D.	Edwards				1969	Zosterophyllum from the lower Old Red Sandstone of South Wales	New Phytologist		68		923	931	journal article	stated without evidence						2001-07-11 07:09:19	2001-07-11 09:09:19
P. Gensel	M. Kotyk		3936	D.	Edwards				1970	Fertile Rhyniophytina from the Lower Devonian of Britain	Palaeontology		13	3	451	461	journal article	stated without evidence						2001-06-04 11:47:58	2001-06-04 13:47:58
P. Gensel	M. Kotyk		3978	D.	Edwards				1972	A Zosterophyllum fructification from the Lower Old Red Sandstone of Scotland	Review of Palaeobotany and Palynology		14		77	83	journal article	stated without evidence						2001-06-13 11:45:31	2001-06-13 13:45:31
P. Gensel	C. Bernard	C. Bernard	7379	D.	Edwards				1975	Some Observations on the Fertile Parts of Zosterophyllum myretonianum Penhallow from the Lower Old Red Sandstone of Scotland	Transactions of the Royal Society of Edinburgh		69	11	251	265	journal article	stated without evidence						2002-10-28 12:45:14	2002-10-28 15:01:21
P. Gensel	M. Kotyk		4081	D.	Edwards				1980	Studies on Lower Devonian petrifactions from Britain; 1, Pyritised axes of Hostinella from the Brecon Beacons Quarry, Powys, South Wales	Review of Palaeobotany and Palynology		29		189	200	journal article	stated without evidence						2001-07-13 07:49:00	2001-07-13 09:49:00
P. Gensel	M. Kotyk		4072	D.	Edwards				1981	Studies on Lower Devonian petrifactions from Britain 2. Sennicaulis, a new form genus for sterile axes based on pyrite and limonite petrifactions from the Senni Beds	Review of Palaeobotany and Paynology		32		207	226	journal article	stated without evidence						2001-07-11 06:32:56	2001-07-11 08:32:56
P. Gensel	C. Bernard	C. Bernard	7401	D.	Edwards				1990	Constraints on Silurian and Early Devonian phytogeographic analysis based on megafossils	Palaeozoic Palaeogeography and Biogeography, Geological Society Memoir		12		233	242	journal article	stated without evidence						2002-10-31 07:46:51	2002-10-31 09:46:51
P. Gensel	M. Kotyk		3957	D.	Edwards	U.	Fanning		1985	Evolution and environment in the late Silurian-early Devonian: the rise of the pteridophytes	Philosophical Transactions of the Royal Society of London, B		309		147	165	journal article	stated without evidence						2001-06-11 07:34:04	2001-06-11 09:34:04
P. Gensel	M. Kotyk		4082	D.	Edwards	P.	Kenrick		1986	A new zosterophyll from the Lower Devonian of Wales	Botanical Journal of the Linnean Society		92		269	283	journal article	stated without evidence						2001-07-13 07:50:20	2001-07-13 09:50:20
P. Gensel	M. Kotyk		4071	D.	Edwards	P.	Kenrick	L. M. Carluccio	1989	A reconsideration of cf. Psilophyton princeps (Croft and Lang, 1942), a zosterophyll widespread in the Lower Old Red Sandstone of South Wales	Botanical Journal of the Linnean Society		100		293	318	journal article	stated without evidence						2001-07-11 06:30:06	2001-07-11 08:30:06
P. Gensel	P. Gensel	P. Gensel	7072	D.	Edwards	J. B.	Richardson		1974	Lower Devonian (Dittonian) plants from the Welsh Borderland	Palaeontology		17	2	311	324	journal article	stated without evidence						2002-09-04 07:39:54	2002-09-04 09:39:54
P. Gensel	M. Kotyk		4084	D.	Edwards	V.	Rose	L. P. Axe, P. Kenrick	1986	Studies on Lower Devonian petrifactions from Britain; 3, Notes on putative fungal remains in zosterophylls from the Brecon Beacons, Powys, South Wales	Review of Palaeobotany and Palynology		48		241	251	journal article	stated without evidence						2001-07-13 08:36:37	2001-07-13 10:36:37
W. Stein	J. Kao	J. Kao	6511	D. A.	Eggert	N.Y.	Kanemoto		1977	Stem Phloem of a Middle Pennsylvanian Lepidodendron	Botanical Gazette		138	1	102	111	journal article	stated without evidence						2002-06-20 12:40:32	2002-06-20 14:40:32
C. Jaramillo	G. Doria	A. Cardenas	46944	A. A. M.	Eisawi	A. B.	Ibrahim	O. B. A. Rahim, E. Schrank	2012	Palynozonation of the Cretaceous to Lower Paleogene Strata of the Muglad Basin, Sudan	Palynology		36	2	191	207	journal article	stated with evidence	English					2013-05-28 03:48:29	2013-09-13 14:03:21
A. Behrensmeyer	V. Egerton	V. Egerton	10216	V.	Eisenmann				1983	Family Equidae	Koobi Fora Research Project: The Fossil Ungulates: Proboscidea, Perissodactyla, and Suidae		2		156	214	book/book chapter	stated without evidence				ETE		2004-04-09 08:18:28	2004-04-09 10:18:28
A. Behrensmeyer	A. Behrensmeyer	M. Kosnik	5435	V.	Eisenmann				1994	Equidae of the Albertine rift valley,Uganda	In:Geol. and paleobiology of the Albertine rift valley, B.Senut(ed.)		II		289	307	book/book chapter	stated without evidence			ETE reference number 1165	ETE	1165	2002-02-25 08:29:17	2002-02-25 10:29:17
C. Jaramillo	G. Doria	G. Doria	43920	S.	El Beialy	H. S.	El Atfy	M. S. Zavada, E. M. El Khoriby,R. H. Abu-Zied	2010	Palynological, palynofacies, paleoenvironmental and organic geochemical studies on the Upper Cretaceous succession of the GPTSW-7 well, North Western Desert, Egypt	Marine and Petroleum Geology		27		370	385	journal article	stated with evidence	English					2012-12-13 15:33:52	2013-03-07 13:22:44
A. Rees	A. Rees		8003	M.	El Wartiti	J.	Broutin	P. Freytet, M. Larhrib, N. Toutin-Morin	1990	Continental deposits in Permian basins of the Mesetian Morocco, geodynamic history	Journal of African Earth Sciences. Major African continental Phanerozoic complexes and dynamics of sedimentation.		10		361	368	journal article	stated without evidence			Editor: C.A. Kogbe & J. Lang	PGAP	1210	2003-03-07 16:39:41	2003-03-07 18:39:41
H. Sims	S. Ostrowski		4108	A. A.	El-Khayal	W. G.	Chaloner	C. R. Hill	1980	Paleozoic plants from Saudi Arabia	Nature		285		33	34	journal article	stated without evidence						2001-07-23 07:30:05	2001-07-23 09:30:05
A. Rees	A. Rees		8055	A. A.	El-Khayal	R. H.	Wagner		1985	Upper Permian stratigraphy and megafloras of Saudi Arabia: palaeogeographic and climate implications	Compte Rendu Congres International de Stratigraphie et de Geologie du Carbonifere		3		17	26	journal article	stated without evidence				PGAP	1063	2003-03-07 16:39:41	2003-03-07 18:39:41
R. Butler	R. Butler		36271	R. A.	Elgin	E.	Frey		2011	A new ornithocheirid, Barbosania gracilirostris gen. et sp. nov. (Pterosauria, Pterodactyloidea) from the Santana Formation (Cretaceous) of NE Brazil	Swiss Journal of Palaeontology						journal article	stated with evidence	English	10.1007/s13358-011-0017-4	Online early, not yet paginated			2011-05-27 01:41:29	2011-05-26 10:41:29
M. Carrano	M. Carrano		16653	P.	Ellenberger				1955	Note préliminaire sur les pistes et les restes osseux de Vertébrés du Basutoland (Afrique du Sud) [Prelimiinary note on the trackways and bony remains of vertebrates from Basutoland (southern Africa)]	Comptes Rendus des Séances de l'Academie des Sciences, Paris		240		889	891	journal article	stated without evidence	French			ETE		2006-02-17 10:11:37	2006-02-17 12:11:42
M. Carrano	M. Carrano	M. Carrano	28154	P.	Ellenberger				1970	Les niveaux paléontologiques de première apparition des mammifères primoridaux en Afrique du Sud et leur ichnologie. Establissement de zones stratigraphiques detaillees dans le Stormberg du Lesotho (Afrique du Sud) (Trias Supérieur à Jurassique) [The paleontological levels of the first appearance of primordial mammals in southern Africa and their ichnology. Establishment of detailed stratigraphic…	In: S. H. Haughton (ed.), Second Symposium on Gondwana Stratigraphy and Paleontology, International Union of Geological Sciences. Council for Scientific and Industrial Research, Pretoria				343	370	journal article	stated with evidence	French			ETE		2008-09-16 07:23:38	2008-09-16 09:25:24
M. Carrano	M. Carrano	M. Carrano	15107	F.	Ellenberger	P.	Ellenberger		1956	Le gisement de Dinosauriens de Maphutseng (Basutoland, Afrique du Sud) [The Maphutseng dinosaur locality (Basutoland, South Africa)]	Comptes Rendus de la Société géologique de France		1956		99	101	journal article	stated without evidence	French			ETE		2005-11-10 10:43:26	2009-10-01 08:47:10
M. Carrano	M. Carrano	M. Carrano	30847	F.	Ellenberger	P.	Ellenberger	L. Ginsburg	1969	The appearance and evolution of dinosaurs in the Trias and Lias: a comparison between South African Upper Karoo and western Europe based on vertebrate footprints	Gondwana Stratigraphy, IUGS Symposium, Buenos Aires, 1-15 October 1967; UNESCO, Paris		2		333	354	book/book chapter	stated without evidence	English			ETE		2009-10-01 06:51:54	2009-10-01 08:52:39
M. Carrano	M. Carrano	M. Carrano	16652	F.	Ellenberger	L.	Ginsburg		1966	Le gisement de Dinosauriens triasiques de Maphutseng (Basutoland) et l'origine des Sauropodes [The Triassic dinosaur locality of Maphutseng (Basutoland) and the origin of sauropods]	Comptes Rendus de l'Académie des Sciences à Paris, Série D		262		444	447	journal article	stated without evidence	French			ETE		2006-02-17 10:08:03	2009-10-01 08:59:00
R. Lupia	T. Naeher	T. Naeher	8961	C. H.	Ellis	R. H.	Tschudy		1964	The Cretaceous megaspore genus Arcellites Miner	Micropaleontology		10	1	73	79	journal article	stated without evidence						2003-08-12 10:45:14	2003-08-12 12:45:14
M. Carrano	M. Carrano		34144	R.	Endo				1940	A new genus of Thecodontia from the Lycoptera Beds in Manchoukuo	Bulletin of the Central National Museum of Manchoukuo		2		1	14	journal article	stated with evidence	English			ETE		2010-11-05 13:26:52	2010-11-05 15:26:52
P. Mannion	P. Mannion		37642	B. R.	Erickson				1975	Dakotornis cooperi, a new Paleocene bird from North Dakota	Scientific Publications of the Science Museum of Minnesota, New Series		3	1	1	7	journal article	stated with evidence	English					2011-09-15 22:39:37	2011-09-15 07:39:37
P. Mannion	J. Tennant		45238	B. R.	Erickson				1976	Osteology of the early Eusuchian crocodile Leidyosuchus formidabilis, Sp. Nov	The Science Museum of Minnesota: Paleontology		2		1	61	serial monograph	stated with evidence	English					2013-03-01 20:12:23	2013-03-01 03:12:23
J. Alroy	J. Alroy		25723	B. R.	Erickson				1982	Wannaganosuchus, a new alligator from the Paleocene of North America	Journal of Paleontology		56	2	492	506	journal article	stated with evidence	English					2007-11-08 19:35:24	2007-11-08 21:35:24
J. Alroy	J. Alroy		1459	B. R.	Erickson				1991		Sci Publ Sci Mus Minnesota		7	3			journal article	stated without evidence						2001-03-02 15:01:31	2001-03-02 17:01:31
A. Rees	A. Rees		8091	D.I.	Ermolaev	Y.V.	Teslenko		1964	Paleobotanical materials on the stratigraphy of the Jurassic deposits of the Irkutsk coal basin	Doklady Akademii Nauk SSSR		155	3	562	564	journal article	stated without evidence			Publisher: Academy of Sciences of the USSR, Moscow	PGAP	232	2003-03-07 16:39:41	2003-03-07 18:39:41
M. Uhen	M. Uhen		26240	R. E.	Eschelman	F. C.	Whitmore		2008	Early Pliocene (Late Hemphillian) land mammals from the Lee Creek Mine, Aurora, North Carolina	Virginia Museum of Natural History Special Publication		14		17	38	journal article	stated without evidence	English					2008-01-16 12:20:12	2008-01-16 14:20:12
J. Alroy	J. Alroy	M. Uhen	1461	R.	Eshelman	F.	Grady		1986	Quaternary vertebrate localities of Virginia and their avian and mammalian fauna	Virginia Division of Mineral Resources, Publication		75		43	70	journal article	stated without evidence	English					2001-03-02 15:01:30	2011-01-28 15:00:07
C. Looy	F. Verbruggen	J. Cassara	8492	Y.	Eshet				1990	Paleozoic-Mesozoic Palynology of Israel: I: Palynological Aspects of the Permo-Triassic Succession in the Subsurface of Israel.	Geological Survey of Israel		81		1	57	journal article	stated without evidence			Includes 18 figures, 3 tables, 4 appendices and 8 plates. This study was based on the author's Ph.D. thesis.			2003-05-13 05:05:29	2004-03-20 14:26:25
S. Wing	N. Jud		37495	E.	Estrada-Ruiz	L.	Calvillo-Canadell	S. R. S. Cevallos-Ferriz	2009	Upper Cretaceous aquatic plants from Northern Mexico	American Journal of Botany		90	4	282	288	journal article	stated with evidence	English					2011-09-07 04:44:50	2011-09-06 13:44:50
S. Wing	N. Jud		37496	E.	Estrada-Ruiz	H. I.	Martínez-Cabrera	S. R. S. Cevallos-Ferriz	2010	Upper Cretaceous woods from the Olmos Formation (late Campanian–early Maastrichtian), Coahuila, Mexico	American Journal of Botany		97	7	1179	1194	journal article	stated with evidence	English					2011-09-07 05:09:17	2011-09-06 14:09:17
S. Wing	N. Jud		37502	E.	Estrada-Ruiz	G. R.	Upchurch Jr.	J.A. Wolfe, S. R. S. Cevallos-Ferriz	2011	Comparative Morphology of Fossil and Extant Leaves of Nelumbonaceae, Including a New Genus from the Late Cretaceous of Western North America	Systematic Botany		36	2	337	351	journal article	stated without evidence	English					2011-09-07 06:04:33	2011-09-06 15:04:33
M. Carrano	M. Carrano		42163	S. E.	Evans				1991	A new lizard-like reptile (Diapsida: Lepidosauromorpha) from the Middle Jurassic of England	Zoological Journal of the Linnean Society		103		391	412	journal article	stated with evidence	English					2012-06-29 01:50:14	2012-06-28 10:50:14
R. Benson	R. Benson		37904	S. E.	Evans				1994	A new anguimorph lizard from the Jurassic and Lower Cretaceous of England	Palaeontology		37	1	33	49	journal article	stated with evidence	English					2011-09-29 01:17:33	2011-09-28 10:17:33
P. Mannion	J. Tennant		43521	S. E.	Evans				1994	A re-evaluation of the Late Jurassic (Kimmeridgian) reptile Euposaurus (Reptilia: Lepidosauria) from Cerin, France	Geobios		27	5	621	631	journal article	stated with evidence	English					2012-11-16 22:37:18	2012-11-16 05:37:18
R. Benson	R. Benson		37280	S. E.	Evans	L. J.	Barbadillo		1997	Early Cretaceous lizards from Las Hoyas, Spain	Zoological Journal of the Linnean Society		119		23	49	journal article	stated with evidence	English	10.1006/zjls.1996.0063				2011-08-29 20:49:54	2011-08-29 05:49:54
M. Carrano	M. Carrano		26529	S. E.	Evans	L. J.	Barbadillo		1998	An unusual lizard (Reptilia: Squamata) from the Early Cretaceous of Las Hoyas, Spain	Zoological Journal of the Linnean Society		124		235	265	journal article	stated without evidence	English			ETE		2008-02-20 07:07:15	2008-02-20 09:07:15
R. Benson	R. Benson		37784	S. E.	Evans	L. J.	Barbadillo		1999	A short-limbed lizard from the Lower Cretaceous of Spain	Special Papers in Palaeontology		60		73	85	journal article	stated with evidence	English					2011-09-21 19:42:18	2011-09-21 04:42:18
R. Whatley	R. Whatley	R. Whatley	12169	S. E.	Evans	K. A.	Kermack		1994	Assemblages of small tetrapods from the Early Jurassic of Britain	In the Shadow of the Dinosaurs: Early Mesozoic Tetrapods, N. C. Fraser and H.-D. Sues (eds.), Cambridge University Press				271	283	book/book chapter	stated without evidence						2004-12-06 10:46:02	2004-12-14 13:37:38
M. Carrano	M. Carrano	M. Carrano	14077	S. E.	Evans	M.	Manabe	E. Cook, R. Hirayama, S. Isaji, C. J. Nicholas, D. Unwin, Y. Yabumoto	1998	An Early Cretaceous assemblage from Gifu Prefecture, Japan	Lower and Middle Cretaceous Terrestrial Ecosystems, New Mexico Museum of Natural History and Science Bulletin	S. G. Lucas, J. I. Kirkland, and J. W. Estep	14		183	186	serial monograph	stated without evidence	English			ETE		2005-08-03 12:57:20	2005-08-03 14:57:20
M. Carrano	M. Carrano		29476	S. E.	Evans	M.	Manabe		1998	Early Cretaceous frog remains from the Okurodani Formation, Tetori Group, Japan	Paleontological Research		2	4	275	278	journal article	none discussed	English			ETE		2009-03-19 12:21:18	2009-03-19 14:21:18
R. Benson	R. Benson		37287	S. E.	Evans	M.	Manabe		1999	Early Cretaceous lizards from the Okurodani Formation of Japan	Geobios		32	6	889	899	journal article	stated with evidence	English	10.1016/S0016-6995(99)80871-7				2011-08-29 23:35:47	2011-08-29 08:35:47
R. Benson	R. Benson		37786	S. E.	Evans	M.	Manabe		1999	A choristoderan reptile from the Lower Cretaceous of Japan	Special Papers in Palaeontology		60		101	119	journal article	stated with evidence	English					2011-09-21 20:10:54	2011-09-21 05:10:54
M. Carrano	M. Carrano		23356	S. E.	Evans	M.	Manabe	M. Noro, S. Isaji, M. Yamaguchi	2006	A long-bodied lizard from the Lower Cretaceous of Japan	Palaeontology		49	6	1143	1165	journal article	stated without evidence	English			ETE		2007-02-28 07:31:18	2007-02-28 09:31:20
M. Carrano	M. Carrano		26888	S. E.	Evans	M.	Manabe		2008	An early herbivorous lizard from the Lower Cretaceous of Japan	Palaeontology		51	2	487	498	journal article	stated without evidence	English	10.1111/j.1475-4983.2008.00759.x		ETE		2008-03-28 14:16:22	2008-03-28 16:16:22
R. Benson	R. Benson		37820	S. E.	Evans	M.	Manabe		2009	The Early Cretaceous lizards of Eastern Asia: new material of Sakurasaurus from Japan	Special Papers in Palaeontology		81		43	59	journal article	stated with evidence	English					2011-09-23 01:08:40	2011-09-22 10:08:40
M. Carrano	M. Carrano	M. Carrano	10557	S. E.	Evans	A. R.	Milner		1994	Middle Jurassic microvertebrate assemblages from the British Isles	In the Shadow of the Dinosaurs: Early Mesozoic Tetrapods, N. C. Fraser and H.-D. Sues (eds.), Cambridge University Press				303	321	book/book chapter	stated without evidence				ETE		2004-05-19 14:37:52	2004-05-19 16:37:52
M. Carrano	M. Carrano		25847	S. E.	Evans	A. R.	Milner		1996	A metamorphosed salamander from the Early Cretaceous of Las Hoyas, Spain	Philosophical Transactions of the Royal Society of London B		351		627	646	journal article	stated without evidence	English			ETE		2007-11-16 14:39:38	2007-11-16 16:39:38
M. Carrano	M. Carrano		24881	D. C.	Evans	R. R.	Reisz		2007	Anatomy and relationships of Lambeosaurus magnicristatus, a crested hadrosaurid dinosaur (Ornithischia) from the Dinosaur Park Formation, Alberta	Journal of Vertebrate Paleontology		27	2	373	393	journal article	stated without evidence	English			ETE		2007-07-23 11:56:09	2007-07-23 13:56:09
M. Carrano	M. Carrano		23625	M. D.	Ezcurra	G.	Cuny		2007	The coelophysoid Lophostropheus airelensis, gen. nov.: a review of the systematics of "Liliensternus" airelensis from the Triassic-Jurassic outcrops of Normandy (France)	Journal of Vertebrate Paleontology		27	1	73	86	journal article	stated without evidence	English			ETE		2007-03-22 10:49:29	2007-03-22 12:49:34
W. Stein	N. Smith	N. Smith	6466	M.	Fairon-Demaret				1969	Dixopodoxylon goense (gen. et sp. nov.), A New Form Genus from the Middle Devonian of Belgium	Bulletin of the Royal Academy of Belgium				372	387	journal article	stated without evidence						2002-06-14 10:36:24	2002-06-14 12:37:54
W. Stein	N. Smith	N. Smith	6759	M.	Fairon-Demaret				1980	A Propos des specimens determines Protolepidodendron scharianum par Krausel et Weyland, 1932	Review of Palaeobotany and Palynology		29		201	220	journal article	stated without evidence	French					2002-07-19 11:00:11	2002-07-19 13:00:11
W. Stein	D. Horvath	N. Smith	6697	M.	Fairon-Demaret				1996	Dorinnotheca streelii Fairon-Demaret, gen. et sp. nov., a new early seed plant from the upper Famennian of Belgium	Review of Palaeobotany and Palynology		93		217	233	journal article	stated without evidence						2002-07-12 07:41:25	2002-07-12 11:49:11
W. Stein	N. Smith	N. Smith	6403	M.	Fairon-Demaret	H. P.	Banks		1978	Leaves of Archaeosigillaria vanuxemii, A Devonian Lycopod from New York	American Journal of Botany		65	2	246	249	journal article	stated without evidence						2002-06-05 10:03:20	2002-06-05 12:03:20
W. Stein	N. Smith	N. Smith	6720	M.	Fairon-Demaret	I.	Leponce	M. Streel	2001	Archaeopteris from the Upper Famennian of Belgium: heterospory, nomenclature, and palaeobiogeography	Review of Palaeobotany and Palynology		115		79	97	journal article	stated without evidence						2002-07-16 06:30:14	2002-07-16 08:30:14
W. Stein	N. Smith	N. Smith	6445	M.	Fairon-Demaret	C. S.	Li		1993	Lorophyton goense gen. et sp. nov. from the Lower Givetian of Belgium and a discussion of the MIddle Devonian Cladoxylopsida	Review of Palaeobotany and Palynology		77		1	22	journal article	stated without evidence						2002-06-12 08:32:35	2002-06-12 10:32:35
B. Tiffney	B. Tiffney	B. Tiffney	8718	M	Fairon-Demaret	T	Smith		2002	Fruits and seeds from the Tienen Formation at Dormaal, Palaeoecene-Eocene transition in eastern Belgium	Review of Palaeobotany and Palynology		122		47	62	journal article	stated without evidence						2003-06-25 12:16:44	2003-06-25 14:16:44
P. Gensel	M. Kotyk		3958	U.	Fanning	D.	Edwards	J. B. Richardson	1992	A diverse assemblage of early land plants from the Lower Devonian of the Welsh Borderland	Botanical Journal of the Linnean Society		109		161	188	journal article	stated without evidence						2001-06-11 08:23:56	2001-06-11 10:23:56
C. Looy	W. Puijk	W. Puijk	8471	M. J.	Farabee	E. L.	Taylor	T.N. Taylor	1990	Correlation of Permian and Triassic palynomorph assemblages from the central Transantartic Mountains, Antartica	Review of Palaeobotany and Palynology		65		257	265	journal article	stated without evidence						2003-05-08 03:09:51	2003-05-08 05:09:51
M. Carrano	M. Carrano		39514	A. A.	Farke	M. J.	Ryan	P. M. Barrett, D. H. Tanke, D. R. Braman, M. A. Loewen, M. R. Graham	2011	A new centrosaurine from the Late Cretaceous of Alberta, Canada, and the evolution of parietal ornamentation in horned dinosaurs	Acta Palaeontologica Polonica		56	4	691	702	journal article	stated with evidence	English	10.4202/app.2010.0121				2012-01-19 14:45:52	2012-01-18 21:45:52
J. Alroy	J. Alroy	J. Alroy	6086	J. O.	Farlow	J. A.	Sunderman	J. J. Havens, A. L. Swinehart, J. A. Holman, R. L. Richards, N. G. Miller, R. A. Martin, R. M. Hunt, Jr., G. W. Storrs, B. B. Curry, R. H. Fluegeman, M. R. Dawson, and M. E. T. Flint	2001	The Pipe Creek Sinkhole biota, a diverse late Tertiary continental fossil assemblage from Grant County, Indiana	American Midland Naturalist		145	2	367	378	journal article	stated without evidence	English					2002-03-29 16:19:11	2002-03-29 18:19:11
A. Rees	A. Rees		8195	L. A.	Fefilova				1968	Euramerican ferns from the Permian sediments of the Pechora Preurals	Doklady Akademii Nauk SSSR		183	3	680	683	journal article	stated without evidence				PGAP	1065	2003-03-07 16:39:42	2003-03-07 18:39:42
A. Rees	A. Rees		8196	L. A.	Fefilova				1983	Rastitelnye ostatki iz stratotipa Byzovoskoi svity y Basseine srednei Pechori [Flora from the Byzovskaya suite in the middle stream of Pechora]	Akademia Nauk SSSR, Instituta Geologii Komifiliala, Trudy		43		26	40	journal article	stated without evidence				PGAP	1066	2003-03-07 16:39:42	2003-03-07 18:39:42
A. Turner	H. O'Regan	T. Liebrecht	11054	O.	Fejfar	W.-D.	Heinrich	E. Heintz	1990	Neues aus dem Villafranchium von Hajná&#269;ka bei Filakovo (Slowakei, &#268;SSR)	Quartärpaläontologie		8		47	70	journal article	stated without evidence	German			PACED		2004-07-06 03:24:54	2012-11-21 16:26:48
J. Alroy	J. Alroy		30811	O.	Fejfar	T. M.	Kaiser		2005	Insect bone-modification and paleoecology of Oligocene mammal-bearing sites in the Doupov Mountains, northwestern Bohemia	Paleontologia Electronica		8	1.8A	1	11	journal article	none discussed	English					2009-09-28 19:36:56	2009-09-28 21:36:56
M. Clapham	M. Clapham		45707	R. G.	Fennah				1968	A new genus and species of Ricaniidae from Palaeocene deposits in North Dakota	Journal of Natural History		2		143	146	journal article	stated with evidence	English					2013-03-18 07:01:50	2013-03-17 15:01:50
J. Alroy	E. Leckey	E. Leckey	10278	G.	Ficcarelli	L.	Abbazzi	A. Albianelli, A. Bertini, M. Coltorti, M. Magnatti, F. Masini, P. Mazza, C. Mezzabotta, G. Napoleone, L. Rook, M. Rustioni, D. Torre	1997	Cesi, an early Middle Pleistocene site in the Colfiorito Basin (Umbro-Marchean Apennine), central Italy	Journal of Quaternary Science		12	6	507	518	journal article	stated without evidence	English			0.05	3120	2004-04-19 16:39:15	2004-04-19 18:39:15
R. Lupia	B. Wilborn	B. Wilborn	8996	M. H.	Field				1999	Variations in Azolla section Azolla megaspore apparatus and their implications for palaeotaxonomy and European Pleistocene biostratigraphy	Review of Palaeobotany and Palynology		105		85	92	journal article	stated without evidence						2003-08-20 19:50:30	2003-08-20 21:50:30
M. Uhen	M. Uhen		18092	H. L.	Fierstine				2001	Analysis and new records of billfish (Teleostei: Perciformes: Istiophoridae) from the Yorktown Formation, Early Pliocene of eastern North Carolina at Lee Creek Mine	Smithsonian Contributions to Paleobiology		90		21	69	journal article	stated without evidence	English					2006-07-26 13:25:53	2006-07-26 15:25:57
P. Mannion	P. Mannion		39435	R. G.	Figueiredo	J. K. R.	Moreira	A. A. F. Saraiva, A. W. A. Kellner	2011	Description of a new specimen of Susisuchus anatoceps(Crocodylomorpha: Mesoeucrocodylia) from the Crato Formation (Santana Group) with comments on Neosuchia	Zoological Journal of the Linnean Society		163		S273	S288	journal article	stated with evidence	English					2012-01-14 00:16:15	2012-01-13 07:16:15
C. Looy	C. Looy	C. Looy	6936	A.	Fijalkowska				1994	Palynological aspects of the Permo-Triassic succession in the Holy Cross Mountains, Poland	Documenta Naturae		87		1	76	serial monograph	stated without evidence				ETE		2002-08-16 02:46:04	2002-08-16 04:46:04
M. Clapham	M. Clapham		48212	M.	Fikacek	J.	Hájek	J. Prokop	2008	New records of the water beetles (Coleoptera: Dytiscidae, Hydrophilidae) from the central European Oligocene-Miocene deposits, with a confirmation of the generic attribution of Hydrobiomorpha enspelense Wedmann 2000	Annales de la Société Entomologique de France		4		187	199	journal article	stated with evidence	English					2013-09-17 13:26:40	2013-09-16 22:26:40
P. Mannion	J. Tennant		49911	V.	Fischer	N.	Bardet	M. Guiomar, P. Godefroit	2014	High diversity in Cretaceous ichthyosaurs from Europe prior to their extinction	PLoS ONE		9	1	e84709		journal article	stated with evidence	English					2014-01-22 07:48:38	2014-01-22 07:48:38
M. Uhen	M. Uhen		17891	J. E.	Fitch	R. J.	Lavenberg		1983	Teleost fish otoliths from Lee Creek Mine, Aurora, North Carolina (Yorktown Formation: Pliocene)	Smithsonian Contributions to Paleobiology		53		509	529	journal article	stated without evidence	English					2006-07-07 11:31:06	2006-07-07 13:31:06
M. Clapham	J. Karr		35239	G.	Fleck	G.	Bechly	X. Martinez-Delclos, E. Jarzembowski, R. Coram, A. Nel	2003	Phylogeny and classification of the Stenophlebioptera (Odonata: Epiproctophora)	Annales de la Société Entomologique de France		39	1	55	93	journal article	stated with evidence	English					2011-02-19 19:22:18	2011-02-19 02:22:18
M. Clapham	J. Karr		35493	G.	Fleck	A.	Nel		2003	Revision of the Mesozoic family Aeschnidiidae (Odonata: Anisoptera)	Zoologica		153		1	170	journal article	stated with evidence	English					2011-03-11 05:47:09	2011-03-10 12:47:09
M. Clapham	J. Karr	J. Alroy	38360	G.	Fleck	A.	Nel	G. Bechly, X. Martínez-Delclòs, E. A. Jarzembowski, R. A. Coram	2008	New lower cretaceous 'libelluloid' dragonflies (Insecta: Odonata: Cavilabiata) with notes about estimated divergences dates for this group	Palaeodiversity		1		19	36	journal article	stated with evidence	English					2011-10-29 04:55:14	2011-10-30 19:44:37
A. Rees	A. Rees		8052	J.C.E.	Flint	R. E.	Gould		1975	A note on the fossil megafloras of the Nymboida and Red Cliff Coal Measures, Southern Clarence-Moreton Basin, NSW	Journal and Proceedings of the Royal Society of New South Wales		108		70	74	journal article	stated without evidence				PGAP	509	2003-03-07 16:39:41	2003-03-07 18:39:41
M. Carrano	M. Carrano	M. Carrano	12564	L. J.	Flynn	A.	Brillanceau	M. Brunet, Y. Coppens, J. Dejax, M. Duperon-Laudoueneix, G. Ekodeck, K. M. Flanagan, E. Heintz, J. Hell, L. L. Jacobs, D. R. Pilbeam, S. Sen, S. Djallo	1987	Vertebrate fossils from Cameroon, West Africa	Journal of Vertebrate Paleontology		7	4	469	471	journal article	stated without evidence	English			ETE		2005-02-14 08:58:00	2010-11-29 13:42:00
M. Carrano	M. Carrano	M. Carrano	10525	L. J.	Flynn	M.	Brunet		1989	Early Cretaceous vertebrates from Cameroon	Journal of Vertebrate Paleontology		9	3, suppl.	21A		abstract	stated without evidence						2004-05-17 08:24:02	2004-05-17 10:24:02
S. Wing	N. Jud		35374	W. M.	Fontaine				1889	The Potomac or Younger Mesozoic Flora	Monographs of the United States Geological Survey		15	1	1	377	serial monograph	stated without evidence	English					2011-03-01 14:45:14	2011-02-28 21:45:14
J. Alroy	E. Leckey	E. Leckey	10868	E.	Forbes				1856	On the Tertiary fluvio-marine formation of the Isle of Wight	Memoirs of the Geological Survey of Great Britain, and of the Museum of Practical Geology				1	162	serial monograph	stated without evidence						2004-06-17 11:53:49	2004-06-17 13:53:49
M. Carrano	M. Carrano		15179	J. R.	Foster				2003	Paleoecological analysis of the vertebrate fauna of the Morrison Formation (Upper Jurassic), Rocky Mountain region, U.S.A.	New Mexico Museum of Natural History and Science Bulletin		23		1	95	serial monograph	stated without evidence	English			ETE		2005-11-17 07:42:01	2005-11-17 09:42:03
M. Carrano	M. Carrano		14826	J.	Foster				2005	Evidence of size-classes and scavenging in the theropod Allosaurus fragilis at the Mygatt-Moore Quarry (Late Jurassic), Rabbit Valley, Colorado	Journal of Vertebrate Paleontology		25	3	59A		abstract	stated without evidence	English			ETE		2005-10-10 11:49:29	2005-10-10 13:49:35
M. Carrano	M. Carrano	M. Carrano	19565	J. R.	Foster				2005	New juvenile sauropod material from western Colorado, and the record of juvenile sauropods from the Upper Jurassic Morrison Formation	Thunder-Lizards: The Sauropodomorph Dinosaurs. Indiana University Press, Bloomington	K. Carpenter and V. Tidwell			141	153	book/book chapter	stated without evidence	English			ETE		2007-01-03 06:54:00	2007-01-03 09:57:53
R. Lupia	R. Lupia	R. Lupia	8680	C. B.	Foster	W. K.	Harris		1981	Azolla capricornica sp. nov. first Tertiary record of Azolla Lamarck (Salviniaceae) in Australia	Transactions of the Royal Society of South Australia		105	4	195	204	journal article	stated without evidence						2003-06-12 13:34:11	2003-06-12 15:34:11
M. Carrano	M. Carrano		36502	J. R.	Foster	R. K.	Hunt-Foster		2011	New occurrences of dinosaur skin of two types (Sauropoda? and Dinosauria indet) from the Late Jurassic of North America (Mygatt-Moore Quarry, Morrison Formation)	Journal of Vertebrate Paleontology		31	3	717	721	journal article	stated without evidence	English	10.1080/02724634.2011.557419		ETE		2011-06-24 05:50:40	2011-06-23 14:50:40
R. Lupia	R. Lupia	R. Lupia	8744	K.	Fowler				1975	Megaspores and massulae of Azolla prisca from the Oligocene of the Isle of Wright	Palaeontology		18	3	483	507	journal article	stated without evidence						2003-06-28 15:41:43	2003-06-28 17:41:43
J. Alroy	J. Alroy		25486	R. C.	Fox	C. S.	Scott	H. N. Bryant	2007	A new, unusual therian mammal from the Upper Cretaceous of Saskatchewan, Canada	Cretaceous Research		28	5	821	829	journal article	stated with evidence	English					2007-10-13 14:58:45	2007-10-13 16:58:45
M. Uhen	M. Shalap		35550	C. A. M.	France	P. M.	Zelanko	A. J. Kaufman, T. R. Holtz	2007	Carbon and nitrogen isotopic analysis of Pleistocene mammals from the Saltville Quarry (Virginia, USA): Implications for trophic relationships	Palaeogeography, Palaeoclimatology, Palaeoecology		249		271	282	journal article	stated without evidence	English		Entered by Lily R.			2011-03-18 10:24:39	2011-03-17 18:24:39
A. Behrensmeyer	A. Behrensmeyer	M. Kosnik	5671	J. L.	Franzen				1985	Exceptional preservation of Eocene vertebrates in the lake deposits of Grube Messel (West Germany)	Philosophical Transactions of the the Royal Society, London, B		311		181	186		stated without evidence			ETE reference number 1427	ETE	1427	2002-03-04 16:40:49	2002-03-04 18:40:49
J. Alroy	S. Kuemmell	S. Kuemmell	15697	J. L.	Franzen				1987	Ein neuer Primate aus dem Mitteleozän der Grube Messel (Deutschland, S-Hessen); (A new primate from the Middle Eocene of Grube Messel (Germany, Southern Hessen)).	Courier Forschungsinstitut Senckenberg		91		151	187	journal article	stated without evidence	German			0.05	22560	2006-01-24 02:42:38	2006-01-24 06:39:04
J. Alroy	J. Alroy		28398	J. L.	Franzen				2004	First fossil primates from Eckfeld Maar, Middle Eocene (Eifel, Germany)	Eclogae Geologicae Helvetiae		97	2	213	220	journal article	stated with evidence	English					2008-11-04 10:18:47	2008-11-04 12:18:47
M. Uhen	M. Uhen		29986	J. L.	Franzen	P. D.	Gingerich	J. Habersetzer, J. H. Hurum, W. Koenigswald, B. H. Smith	2009	Complete primate skeleton from the Middle Eocene of Messel in Germany: Morphology and Paleobiology	PloSone		4	5	1	27	journal article	stated without evidence	English					2009-05-19 13:30:24	2009-05-19 15:30:24
M. Uhen	M. Shalap		35336	N. C.	Fraser				1998	Tetrapods from the Carnian of Southern Virginia	Journal of Vertebrate Paleontology		18	3	43A	43A	abstract	stated without evidence	English					2011-02-26 16:10:10	2011-02-25 23:10:10
M. Uhen	M. Uhen	M. Uhen	34881	N. C.	Fraser	D. A.	Grimaldi	P. E. Olsen, B. Axsmith	1996	A Triassic Lagerstatte from eastern North America	Nature		380		615	619	journal article	stated without evidence	English					2011-01-26 07:48:58	2011-01-25 15:04:42
M. Uhen	M. Shalap	J. Alroy	35553	N. C.	Fraser	P. E.	Olsen	A. C. Dooley, T. R. Ryan	2007	A New Gliding Tetrapod (Diapsida: Archosauromorpha) from the Upper Triassic (Carman) of Virginia	Journal of Vertebrate Paleontology		27	2	261	265	journal article	stated without evidence	English		Entered by Lily R.			2011-03-18 12:37:19	2011-03-22 19:11:18
A. Rees	A. Rees		8178	J.	Frenguelli				1944	Contribuciones al conocimiento de la flora del Gondwana superior en la Argentina, XV	Notas del Museo de La Plata, Palaeontologia		9	63	271	310	journal article	stated without evidence	Spanish			PGAP	510	2003-03-07 16:39:42	2003-03-07 18:39:42
L. van den Hoek Ostende	L. van den Hoek Ostende	D. van Oyen	19833	M.	Freudenthal	P.	Mein	E. Martín-Suárez	1998	Revision of Late Miocene and Pliocene Cricetinae (Rodentia, Mammalia) from Spain and France	Treballs del Museu de Geologia de Barcelona		7		11	93	journal article	stated with evidence	English					2007-02-04 13:01:21	2009-01-21 07:11:27
R. Butler	R. Butler		31103	E.	Frey	M.-C.	Buchy	W. Stinnesbeck, A. González González, A. di Stefano	2006	Muzquizopteryx coahuilensis n. g., n. sp., a nyctosaurid pterosaur with soft tissue preservation from the Coniacian (Late Cretaceous) of northeast Mexico (Coahuila)	Oryctos		6		19	39	journal article	stated with evidence	English					2009-11-05 05:34:01	2009-11-05 07:34:01
P. Mannion	P. Mannion		47631	E.	Frey	A.	Laemmert	J. Riess	1987	Baryphracta deponiae n. g. n. sp. (Reptilia, Crocodylia), ein neues Krokodil aus der Grube Messel bey Darmstadt (Hessen, Bundesrepublik Deutschland)	Neues Jahrbuch für Geologie und Paläontologie, Monatschefte		1987		15	26	journal article	stated with evidence	German					2013-07-18 19:39:56	2013-07-18 04:39:56
R. Butler	R. Butler		32077	E.	Frey	D. M.	Martill		1994	A new pterosaur from the Crato Formation (Lower Cretaceous, Aptian) of Brazil	Neues Jahrbuch für Paläontologie und Geologie, Abhandlungen		194		379	412	journal article	stated without evidence	English					2010-02-16 12:46:10	2010-02-16 14:46:10
R. Butler	R. Butler		32115	E.	Frey	D. M.	Martill	M.-C. Buchy	2003	A new crested ornithocheirid from the Lower Cretaceous of northeastern Brazil and the unusual death of an unusual pterosaur	Evolution and Palaeobiology of Pterosaurs, Geological Society of London, Special Publications	E. Buffetaut, J.-M. Mazin	217		55	63	book/book chapter	stated without evidence	English					2010-02-20 08:42:05	2010-02-20 10:42:05
R. Butler	R. Butler		32116	E.	Frey	D. M.	Martill	M.-C. Buchy	2003	A new species of tapejarid pterosaur with soft-tissue head crest	Evolution and Palaeobiology of Pterosaurs, Geological Society of London, Special Publications	E. Buffetaut, J.-M. Mazin	217		65	72	book/book chapter	stated with evidence	English					2010-02-20 09:01:59	2010-02-20 11:01:59
B. Tiffney	J. Fosdick	J. Fosdick	7768	E. M.	Friis				1979	The Damgaard flora: A new Middle Miocene flora from Denmark	Bulletin of the Geological Society of Denmark		27		117	142	journal article	stated without evidence						2003-02-06 12:37:50	2003-02-06 14:39:58
H. Wang	H. Wang	H. Wang	7797	E. M.	Friis	P. R.	Crane	K. R . Pedersen	1988	Reproductive structures of Cretaceous Platanaceae	Biologiske Skrifter Det Kongelige Danske Videnskskabernes Selskab		31		1	55	journal article	stated without evidence						2003-02-10 13:29:07	2003-02-10 15:29:07
H. Wang	M. Arakaki	M. Arakaki	8674	E. M.	Friis	H.	Eklund	K. R. Pedersen, P. R. Crane	1994	Virginianthus calycanthoides gen. et sp. nov. - A Calycanthaceous flower from the Potomac Group (Early Cretaceous) of Eastern North America	International Journal of Plant Sciences		155	6	772	785	journal article	stated without evidence						2003-06-11 08:55:49	2003-06-11 10:55:49
H. Wang	M. Arakaki	M. Arakaki	8536	E. M.	Friis	K. R.	Pedersen	P. R. Crane	1995	Appomattoxia ancistrophora gen. et sp. nov., a new Early Cretaceous plant with similarities to Circaeaster and extant Magnoliidae	American Journal of Botany		82	7	933	943	journal article	stated without evidence						2003-05-21 16:13:44	2003-05-21 18:13:44
S. Wing	N. Jud		38782	E. M.	Friis	K. R.	Pedersen	M. von Balthazar, G. W. Grimm, P. R. Crane	2009	Monetianthus mirus gen. et sp. nov. a Nymphaealean flower from the Early Cretaceous of Portugal	International Journal of Plant Sciences		170	8	1086	1101	journal article	stated without evidence	English					2011-12-10 06:26:37	2011-12-09 13:26:37
M. Uhen	M. Uhen	M. Uhen	40795	P.-H.	Fritel				1910	Etude sur les vegetaux fossiles de l'etage Sparnacien du Bassin de Paris	Memoires de la Societe Geologique de France, Palaeontologie		40		1	37	journal article	stated without evidence	French		Only Posidonia parisienses collections and new taxa entered.			2012-03-15 03:47:12	2012-03-14 12:25:31
H. Sims	J. Cassara	J. Cassara	14006	S. I.	Frumin	E. M.	Friis		1996	Liriodendroid seeds from the Late Cretaceous of Kazakhstan and North Carolina, USA	Review of Palaeobotany and Palynology		94		39	55	journal article	stated without evidence	English					2005-07-26 13:50:38	2005-07-26 15:50:38
W. DiMichele	W. DiMichele	J. Cassara	4497	W. L.	Fry				1954	A study of the Carboniferous lycopod, Paurodendron, gen. nov	American Journal of Botany		41		415	428		stated without evidence			ETE reference number 133	ETE	133	2002-02-25 08:29:17	2004-02-22 17:33:57
A. Rees	A. Rees		8047	H.	Fuenzalida	R.	Araya	F. Herve	1972	Middle Jurassic flora from north-eastern Snow Island, South Shetland Islands	Antarctic Geology and Geophysics (SCAR Symposium on Antarctic Geology and Solid Earth Geophysics, Oslo 1970)				93	97	book/book chapter	stated without evidence			Editor: R.J. Adie Publisher: Universitetetsforlaget, Oslo	PGAP	1	2003-03-07 16:39:41	2003-03-07 18:39:41
A. Rees	A. Rees		8287		Fujian Stratigraphic Group				1979	The Stratigraphic Tables of Fujian	Geology Press				1	108	book/book chapter	stated without evidence				PGAP	61	2003-03-07 16:39:42	2003-03-07 18:39:42
M. Carrano	M. Carrano	M. Carrano	10132	M. J.	Fujita				2003	Geological age and correlation of the vertebrate-bearing horizons in the Tetori Group	Memoir of the Fukui Prefectural Dinosaur Museum		2		3	14	journal article	stated without evidence						2004-03-31 08:10:09	2004-03-31 10:10:09
W. Kiessling	W. Kiessling	W. Kiessling	9188	F. T.	Fürsich	J.	Wendt		1977	Biostratinomy and palaeoecology of the Cassian Formation (Triassic) of the Southern Alps	Palaeogeography, Palaeoclimatology, Palaeoecology		22		257	323	journal article	stated without evidence						2003-09-16 02:42:50	2003-09-16 04:42:50
M. Clapham	M. Clapham		46292	W. M.	Gabb				1864	Description of the Triassic fossils of California and the adjacent territories	Geological Survey of California Palaeontology		1		19	35	journal article	stated with evidence	English					2013-04-13 14:49:02	2013-04-12 23:49:02
A. Turner	H. O'Regan	H. O'Regan	10898	L.	Gabounia				1974	A propos du Villafranchian du Caucase	Memoires du Bureau de Recherches Geologiques et Minieres		78	1	145	148	book/book chapter	stated without evidence	French			PACED		2004-06-23 03:40:27	2004-06-23 05:40:27
P. Mannion	J. Tennant		45226	C.	Gaillard	P.	Bernier	G. Barale, J.-P. Bourseau, E. Buffetaut, R. Ezquerra, J.-C. Gall, F. de Lapparent de Broin, S. Renous, S. Wenx	2003	A giant upper Jurassic turtle revealed by its trackways	Lethaia		36		315	322	journal article	stated with evidence	English					2013-03-01 04:02:20	2013-02-28 11:02:20
H. Sims	J. Cassara	J. Cassara	10023	J.	Galtier				1997	Coal-ball floras of the Namurian-Westphalian of Europe	Review of Palaeobotany and Palynology		95		51	72	journal article	stated without evidence						2004-03-13 13:32:26	2004-03-21 20:14:18
M. Carrano	M. Carrano		25579	P. M.	Galton				1994	Notes on Dinosauria and Pterodactylia from the Cretaceous of Portugal	Neues Jahrbuch für Geologie und Paläontologie Abhandlungen		194	2014-03-02	253	267	journal article	stated without evidence	English			ETE		2007-10-25 08:39:02	2007-10-25 10:39:02
M. Carrano	M. Carrano	M. Carrano	12994	P. M.	Galton				2001	The prosauropod dinosaur Plateosaurus Meyer, 1837 (Saurischia: Sauropodomorpha; Upper Triassic). II. Notes on the referred species	Revue Paléobiologie, Genève		20	2	435	502	journal article	stated with evidence	English			ETE		2005-03-28 07:12:11	2005-09-26 21:27:17
M. Carrano	M. Carrano		25716	P. M.	Galton				2001	Prosauropod dinosaurs from the Upper Triassic of Germany	Actas de Las I Jornadas Internacionales Sobre Paleontología de Dinosaurios y Su Entorno, Salas de Los Infantes, Burgos, Spain, September 1999. Colectivo Arqueológico-Paleontológico de Salas, C.A.S.				25	92	journal article	stated without evidence	English			ETE		2007-11-08 07:30:31	2007-11-08 09:30:31
R. Butler	R. Butler		33376	P. M.	Galton	A. D.	Walker		1996	Bromsgroveia from the Middle Triassic of England, the earliest record of a poposauroid thecodontian reptile (Archosauria: Rauisuchia)	Neues Jahrbuch für Geologie und Paläontologie, Abhandlungen		201	3	303	325	journal article	stated with evidence	English					2010-08-24 10:48:23	2010-08-24 12:48:23
P. Mannion	J. Tennant		44652	P. P.	Gambaryan	A. O.	Averianov		2001	Femur of a morganucodontid mammal from the Middle Jurassic of Central Russia	Acta Palaeontologica Polonica		46	1	99	112	journal article	stated with evidence	English					2013-02-05 01:07:10	2013-02-04 08:07:10
R. Lupia	T. Naeher	T. Naeher	8966	J. C.	Gamerro				1977	Megasporas del Cretacico de Patagonia III. Megasporas Petrificadas del "Chubutense", Prov. del Chubut, Argentina	Ameghiniana		14	2014-04-01	100	116	journal article	stated without evidence	Spanish		Megaspres from the Cretaceous of Patagonia. III: Petrified megaspores from the "Chubutense", Chubut Province, Argentina.			2003-08-13 13:57:19	2003-08-13 16:00:52
B. Tiffney	J. Fosdick	J. Fosdick	9286	M. A.	Gandolfo	K.C.	Nixon	W.L. Crepet, G.E. Ratcliffe	1997	A new fossil fern assignable to Gleicheniaceae from Late Cretaceous sediments of New Jersey	American Journal of Botany		84	4	483	193	journal article	stated without evidence						2003-09-28 14:23:18	2003-09-28 16:23:18
H. Wang	H. Wang	H. Wang	7781	M. A.	Gandolfo	K. C.	Nixon	W. L. Crepet	2002	Triuridaceae fossil flowers from the Upper Cretaceous of New Jersey	89:1940-1957		89		1940	1957	journal article	stated without evidence						2003-02-08 13:50:11	2003-02-08 15:50:11
A. Rees	A. Rees		8289		Gansu Stratigraphic Group				1980	The Stratigraphic Tables of Gansu	Geology Press				1	352	book/book chapter	stated without evidence				PGAP	63	2003-03-07 16:39:42	2003-03-07 18:39:42
R. Butler	R. Butler		46432	K.-Q.	Gao	R. C.	Fox	C.-F. Zhou, D.-Q. Li	2010	A new nonmammalian eucynodont (Synapsida: Therapsida) from the Triassic of northern Gansu Province, China, and its biostratigraphic and biogeographic implications	American Museum Novitates		3685		1	25	journal article	stated with evidence	English					2013-04-22 22:16:41	2013-04-22 07:16:41
M. Carrano	M. Carrano		24703	K.-Q.	Gao	Q.	Li		2007	Osteology of Monjurosuchus splendens (Diapsida: Choristodera) based on a new specimen from the Lower Cretaceous of western Liaoning, China	Cretaceous Research		28		261	271	journal article	stated without evidence	English			ETE		2007-06-25 14:19:48	2007-06-25 16:19:48
M. Carrano	M. Carrano	M. Carrano	42675	J. D.	Gardner				2000	Albanerpetontid amphibians from the Upper Cretaceous (Campanian and Maastrichtian) of North America	Geodiversitas		22	3	349	388	journal article	stated with evidence	English					2012-08-18 07:13:55	2012-08-17 16:44:56
P. Mannion	P. Mannion		44340	J. D.	Gardner				2012	Revision of Piceoerpeton MESZOELY (Caudata: Scapherpetontidae) and description of a new species from the late Maastrichtian and ? early Paleocene of western North America	Bulletin de la Société Géologique de France		183	6	611	620	journal article	stated with evidence	English					2013-01-19 00:00:39	2013-01-18 07:00:39
M. Carrano	M. Carrano		41033	J. M.	Gasulla	F.	Ortega	X. Pereda Suberbiola, F. Escaso, J. L. Sanz	2011	Elementos de la armadura dérmica del dinosaurio anquilosaurio Polacanthus Owen, 1865, en el Cretácico Inferior de Morella (Castellón, España) [Dermal armor elements of the ankylosaurian dinosaur Polacanthus Owen, 1865, in the Lower Cretaceous of Morella (Castellón, Spain)]	Ameghiniana		48	4	508	519	journal article	stated without evidence	Spanish					2012-04-06 07:23:25	2012-04-05 16:23:25
M. Carrano	M. Carrano	M. Carrano	30813	J. M.	Gasulla	J. L.	Sanz	F. Escaso, P. Yagüe	2008	Elementos de la cintura pélvica de dinosaurios saurópodos Titanosauriformes del Cretácico Inferior (Aptiense inferior) de Morella (Castellón) [Pelvic girdle elements of titanosauriform sauropod dinosaurs from the Lower Cretaceous (lower Aptian) of Morella (Castellón)]	In J I Ruiz-Omeñaca, L Piñuela and J C García-Ramos (eds), XXIV Jornadas de la Sociedad Española de Paleontología, 15-18 October 2008, Museo del Jurásico de Asturias (MUJA), Colunga, Spain, Libro de Resúmenes				129	130	abstract	stated without evidence	Spanish			ETE		2009-09-28 21:03:22	2009-09-28 23:07:50
J. Alroy	R. Whatley	R. Whatley	10244	J.	Gaudant				1977	Contributions à la paléontologie du Miocène moyen continental du Bassin du Tage, II; Observations sur les dents pharyngiennes de Poissons Cyprinides - Póvoa de Santarém. [Paleontology of the continental middle Miocene of the Tagus Basin, II; Observations on the pharyngeal teeth of cyprinid fish - Póvoa de Santarém]	Ciencias de Terra (UNL)			3	129	141	journal article	stated without evidence	French					2004-04-13 14:37:01	2004-04-13 16:37:47
M. Carrano	M. Carrano		46182	A.	Gaudry				1890		Les Enchainements du Monde Animal dans les Temps Geologiques. Fossiles Secondaires				1	322	book	stated without evidence	English					2013-04-06 07:52:26	2013-04-05 15:52:26
M. Carrano	M. Carrano	M. Carrano	28077	F.-X.	Gauffre				1993	Biochronostratigraphy of the lower Elliot Formation (southern Africa) and preliminary results on the Maphutseng dinosaur (Saurischia: Prosauropoda) from the same formation of Lesotho	The Nonmarine Triassic. New Mexico Museum of Natural History and Science Bulletin	S. G. Lucas and M. Morales	3		147	149	book/book chapter	stated without evidence	English			ETE		2008-08-28 13:07:11	2008-08-28 15:12:11
A. Rees	A. Rees		8128	C.T.	Gee				1985	A Late Jurassic flora from the Orville Coast-eastern Ellsworth Land region of the Antarctic Peninsula	American Journal of Botany		72	6	894	894	journal article	stated without evidence				PGAP	2	2003-03-07 16:39:42	2003-03-07 18:39:42
A. Rees	A. Rees		8129	C.T.	Gee				1989	Permian Glossopteris and Elatocladus megafossil floras from the English Coast, eastern Ellsworth Land, Antarctica	Antarctic Science		1		35	44	journal article	stated without evidence				PGAP	1172	2003-03-07 16:39:42	2003-03-07 18:39:42
B. Tiffney	G. Smith	G. Smith	6512	F.	Geissert,	H. J.	Gregor	D.H. Mai, W. Boenigk, T. Guenther	1990	Die "Saugbaggerflora", eine Frucht- und Samenflora aus dem Grenzbereich Miozaen- Pliozaen von Sessenheim im Elsass (Frankreich)	Documenta naturae			57	1	207	serial monograph	stated without evidence	German					2002-06-20 12:47:15	2002-06-21 12:52:39
P. Wilf	P. Wilf	P. Wilf	8330	C. E. C.	Gemmill	K. R.	Johnson		1997	Paleoecology of a late Paleocene (Tiffanian) megaflora from the northern Great Divide Basin	Palaios		12		439	448	journal article	stated without evidence						2003-03-08 16:24:10	2003-03-08 18:24:10
P. Gensel	M. Kotyk		4040	B. Y.	Geng				1983	Stachyophyton gen. nov. discovered from the Lower Devonian of Yunnan and its significance	Acta Botanica Sinica		25		574	579	journal article	stated without evidence						2001-07-04 07:39:30	2001-07-04 09:39:30
P. Gensel	M. Kotyk		4041	B. Y.	Geng				1985	Huia recurvata -- A new plant from the Lower Devonian of southeastern Yunnan, China	Acta Botanica Sinica		27		419	426	journal article	stated without evidence						2001-07-04 07:41:14	2001-07-04 09:41:14
P. Gensel	M. Kotyk		4050	B. -Y.	Geng				1992	Studies on Early Devonian flora of Sichuan	Acta Phytotaxonomica Sinica		30	3	197	211	journal article	stated without evidence						2002-03-04 16:40:36	2002-03-04 18:40:36
A. Rees	A. Rees		8233	R.Z.	Genkina				1960	Fossil flora and stratigraphy of the coal deposits of the North Sos'va basin	Izvestiya Akademii Nauk SSSR. Seria geologicheskaya		10		70	76	journal article	stated without evidence			Publisher: Academy of Science of the USSR, Moscow	PGAP	266	2003-03-07 16:39:42	2003-03-07 18:39:42
A. Rees	A. Rees		8232	R.Z.	Genkina				1966	Fossil flora and stratigraphy of the Lower Mesozoic deposits of Issyk-Kul' basin (North Kirgizia)					1	148	book/book chapter	stated without evidence			Publisher: Nauka, Moscow	PGAP	208	2003-03-07 16:39:42	2003-03-07 18:39:42
P. Gensel	P. Gensel	J. Alroy	7275	P. G.	Gensel				1979	Two Psilophyton species from the Lower Devonian of Eastern Canada with a discussion of morphological variation within the genus	Palaeontographica Abteilung B		168		81	99	journal article	stated without evidence						2002-10-15 14:31:00	2006-12-30 16:55:24
W. Stein	J. Kao	J. Kao	6545	P.G.	Gensel				1982	Oricilla, A New Genus Referable to the Zosterophyllophytes from the Late Early Devonian of Northern New Brunswick	Review of Palaeobotany and Palynology		37		345	359	journal article	stated without evidence						2002-06-24 12:08:31	2002-06-24 14:08:31
P. Gensel	C. Bernard	C. Bernard	7339	P. G.	Gensel				2002	Inventory of Devonian Plants from New Brunswick							unpublished	stated without evidence						2002-10-21 13:26:32	2002-10-21 15:26:32
W. Stein	J. Kao	J. Kao	6546	P.G.	Gensel	H.N.	Andrews	W.H. Forbes	1975	A New Species of Sawdonia with Notes on the Origin of Microphylls and Lateral Sporangia	Botanical Gazette		136	1	50	62	journal article	stated without evidence						2002-06-24 12:16:25	2002-06-24 14:16:25
P. Gensel	M. Kotyk		3923	P. G.	Gensel	A.	Kasper	H. Andrews	1969	Kaulangiophyton, a new genus of plants from the Devonian of Maine	Bulletin of the Torrey Botanical Club		96		265	276	journal article	stated without evidence						2001-05-29 06:28:33	2001-05-29 08:28:33
A. Behrensmeyer	A. Behrensmeyer	M. Kosnik	5332	A. W.	Gentry				1990	The Semliki fossil bovids	Virginia Museum of Natural History Memior		1		225	234		stated without evidence			ETE reference number 1058	ETE	1058	2002-03-04 16:40:41	2002-03-04 18:40:41
A. Behrensmeyer	A. Behrensmeyer	J. Alroy	5433	D.	Geraads				1994	Evolution of bovid diversity in the Plio-Pleistocene of Africa	Historical Biology		7	3	221	237	journal article	stated without evidence	English		ETE reference number 1163	ETE,5%	15800	2002-02-25 06:34:10	2006-12-11 20:19:55
A. Rees	A. Rees		8220	P. A.	Gerasimov				1972	Stratigraphy of the USSR. Jurassic System.					1	524	book/book chapter	stated without evidence			Moscow	PGAP	574	2003-03-07 16:39:42	2003-03-07 18:39:42
P. Gensel	A. Tuell	A. Tuell	6801	P.	Gerrienne				1983	Les Plantes Emsiennes de Marchin (Vallee Du Hoyoux, Belgique)	Annales de la Societe de Belgique		106		19	35	serial monograph	stated without evidence	French					2002-07-29 08:15:48	2002-07-29 10:49:43
P. Gensel	A. Tuell	A. Tuell	6806	P.	Gerrienne				1988	Early Devonian plant remains from Marchin (North of Dinant Synclinorium, Belgium), I. Zosterophyllum deciduum sp. nov	Review of Palaeobotany and Palynology			55	317	335		stated without evidence						2002-07-29 09:05:12	2002-07-29 11:05:12
P. Gensel	A. Tuell	A. Tuell	6667	P.	Gerrienne				1993	Inventaire Des Vegetaux Eodevoniens de Belgique	Annales dela Societe geologique de Belgique		116		105	117	serial monograph	stated without evidence	French					2002-07-10 11:06:58	2002-07-10 13:06:58
P. Gensel	A. Tuell	J. Alroy	6809	P.	Gerrienne				1995	Les Fossiles Vegetaux Du Devonien inferieur de Marchin (Bord Nord du synclinorium de Dinant, Belgique). III. Psilophyton Parvulum nov. sp	Géobios		28	2	131	144	serial monograph	stated without evidence	French					2002-07-29 09:32:44	2006-12-30 16:12:36
P. Gensel	A. Tuell	A. Tuell	6804	P.	Gerrienne				1997	The fossil plants from the Lower Devonian of Marchin (northern margin of Dinant Synclinorium, Belgium). V. Psilophyton genseliae sp. nov., with hypotheses on the origin of Trimerophytina	Review of Palaeobotany and Palynology			98	303	324	serial monograph	stated without evidence						2002-07-29 08:54:32	2002-07-29 10:54:32
M. Clapham	J. Karr	J. Karr	37215	G.	Geyer	K. P.	Kleber		1987	Flügelreste und Lebensspuren von Insekten aus dem Unteren Keuper Mainfrankens	Neues Jahrbuch für Geologie und Paläontologie, Abhandlungen		174	3	331	355	journal article	stated with evidence	German		Wing remains and tracks of insects from the Lower Keuper of Franconia			2011-08-25 13:53:11	2011-08-24 22:54:45
M. Uhen	M. Uhen		26340	P. L.	Gibbard	J. A.	Zalasiewcz	S. J. Mathers	1998	Stratigraphy of the marine Plio-Pleistocene crag deposits of East Anglia	Mededelingen Neerlands Instituut voor Toegepaste Geowetenschappen TNO		60		239	262	journal article	stated without evidence	English		The Dawn of the Quaternary			2008-01-29 06:59:45	2008-01-29 08:59:45
M. Uhen	M. Uhen		17886	T. G.	Gibson				1983	Key foraminifera from upper Oligocene to lower Pleistocene strata of the central Atlantic coastal plain	Smithsonian Contributions to Paleobiology		53		355	453	journal article	stated without evidence	English					2006-07-07 05:55:55	2006-07-07 07:55:55
M. Uhen	M. Uhen		17902	T. G.	Gibson				1987	Miocene and Pliocene Pectinidae (Bivalvia) from the Lee Creek Mine and adjacent areas	Smithsonian Contributions to Paleobiology		61		31	112	journal article	stated without evidence	English					2006-07-07 12:59:57	2006-07-07 15:00:01
M. Uhen	M. Uhen		31178	M. L.	Gibson	J. H.	Geisler		2009	A new Pliocene dolphin (Cetacea: Pontoporiidae), from the Lee Creek Mine, North Carolina	Journal of Vertebrate Paleontology		29	3	966	971	journal article	stated without evidence	English					2009-11-16 06:46:13	2009-11-16 08:46:13
M. Aberhan	S. Nurnberg		18396	R.	Giers				1964	Die Großfauna der Mukronatenkreide (unteres Obercampan) im östlichen Münsterland	Fortschr. Geol. Rheinld. u. Westf.		7		213	294	journal article	stated without evidence	German					2006-08-25 04:24:08	2006-08-25 06:24:08
R. Gastaldo	J. Allen		4259	W. H.	Gillespie				1983	Plant Megafossils from the Carboniferous of Georgia, U.S.A	Dixième Congrès International de Stratigraphie et de Gèologie du Carbonifère		2		247	256		stated without evidence						2002-03-25 14:31:22	2002-03-25 16:31:22
R. Gastaldo	J. Allen		4256	W. H.	Gillespie	J. A.	Clendening		1962	A Lower Kittanning Flora from Northern West Virginia	Proceedings of West Virginia Academy of Science		34		125	132		stated without evidence						2002-03-25 14:31:22	2002-03-25 16:31:22
R. Gastaldo	J. Allen		4260	W. H.	Gillespie	T.J.	Crawford	J.A. Waters	1989	Plant Fossils of the Pennsylvanian System of Georgia	Guidebook Addendum: 38th Annual Meeting, Southeastern Section, The Geological Society of America				1	13	guidebook	stated without evidence						2002-03-25 14:31:22	2002-03-25 16:31:22
R. Gastaldo	J. Allen		4296	W. H.	Gillespie	G.J.	Hennen	C. Balasco	1975	Plant Megafossils from Dunkard Strata in Northwestern West Virginia and Southwestern Pennsylvania	Proceedings of the First I.C. White Memorial Symposium "The Age of the Dunkard"						journal article	stated without evidence						2002-03-25 14:31:22	2002-03-25 16:31:22
R. Gastaldo	J. Allen		4295	W. H.	Gillespie	H. W.	Pfefferkorn		1976	Plant Fossils in Early & Middle Parts of the Proposed Pennsylvanian System Stratotype in West Virginia	G.S.A. Field Trip Guidebook No. 3						guidebook	stated without evidence						2002-03-25 14:31:22	2002-03-25 16:31:22
R. Gastaldo	J. Allen	A. Kidd	4257	W. H.	Gillespie	H. W.	Pfefferkorn		1984	Plant Fossils of the New River Gorge, West Virginia	Proceedings of the West Virginia Academy of Science		56	2,3,4	124	135		stated without evidence						2002-03-25 14:31:22	2003-08-18 15:08:27
H. Sims	A. McGowan	H. Pfefferkorn	8782	W. H.	Gillespie	H. W.	Pfefferkorn		1986	Taeniopterid lamina on Phasmatocycas megasporophylls (Cycadales) from the Lower Permian of Kansas, U. S. A.	Review of Palaeobotany and Palynology		49		99	116	journal article	stated without evidence						2003-07-11 10:44:43	2003-07-17 14:24:34
J. Alroy	J. Alroy	J. Alroy	1657	P. D.	Gingerich				1989	New earliest Wasatchian mammalian fauna from the Eocene of northwestern Wyoming: composition and diversity in a rarely sampled high-floodplain assemblage	University of Michigan Papers on Paleontology		28		1	97	serial monograph	stated with evidence	English					2001-03-02 15:01:31	2007-01-22 19:17:51
J. Alroy	J. Alroy		1660	P. D.	Gingerich				1991		Contributions from the Museum of Paleontology, University of Michigan		28	8			journal article	stated without evidence						2001-03-02 15:01:31	2001-03-02 17:01:31
M. Uhen	M. Uhen	M. Uhen	6010	P D	Gingerich	M	Arif	M A Bhatti, M Anwar, W J Sanders	1997	Basilosaurus drazindai and Basiloterus hussaini, new archaeoceti (Mammalia, Cetacea) from the Middle Eocene Drazinda Formation, with a revised interpretation of ages of whale-bearing strata in the Kirthar Group of the Sulaiman Range, Punjab (Pakistan)	Contributions from the Museum of Paleontology, University of Michigan		30	2	55	81	journal article	stated without evidence	English			0.05	980	2002-03-12 10:27:57	2005-03-04 16:23:27
E. Fara	E. Fara	J. Alroy	8672	L.	Ginsburg				1964	Les mammiferes fossiles recoltes a Sansan au cours du XIXe siecle	Bulletin de la Societe geologique de France		5	1	3	15	journal article	stated without evidence	French		Series 7. The paper was presented in 1963 but its official publication dates from 1964.	0.05	41560	2003-06-09 23:08:30	2004-03-21 15:43:17
A. Turner	H. O'Regan	H. O'Regan	13759	O.	Girotti	L.	Capasso Barbato	D. Esu, E. Gliozzi, T. Kotsakis, E. Martinetto, C. Petronio, R. Sardella, E. Squazzini	2003	The section of Torre Picchio (Terni, Umbria, Central Italy): A Villafranchian site rich in vertebrates, molluscs, ostracods and plants.	Rivista Italiana di Paleontologia e Stratigrafia		109	1	77	98	journal article	stated without evidence	English			PACED		2005-06-10 03:27:38	2005-06-10 05:27:38
M. Aberhan	S. Nurnberg	S. Nurnberg	11836	Yu. B.	Gladenkov	G. M.	Bratseva	L. I. Mitrofanova, V. N. Sinel'nikova	1988	Raschleneniye oligotsen-nizhnemiotsenovykh tolshch vostochnoy Kamchatki (zaliv Korfa). Subdivision of Oligocene-lower Miocene layers of eastern Kamchatka, Gulf of Korfa	Izvestiya Akademii Nauk SSSR. Seriya Geologicheskaya		1988	8	3	16	journal article	stated without evidence				0.01		2004-10-22 04:47:21	2004-10-22 06:47:21
M. Carrano	M. Carrano		19404	P.	Godefroit	G.	Cuny	D. Delsate, M. Roche	1998	Late Triassic vertebrates from Syren (Luxembourg)	Neues Jahrbuch für Geologie und Paläontologie, Abhandlungen		210	3	305	343	journal article	stated without evidence	English					2006-12-14 14:10:06	2006-12-14 16:10:08
M. Carrano	M. Carrano		35280	P.	Godefroit	F.	Knoll		2003	Late Triassic dinosaur teeth from southern Belgium	Comptes Rendus Palevol		2	1	3	11	journal article	stated without evidence	English			ETE		2011-02-23 09:54:24	2011-02-22 16:54:24
M. Clapham	M. Clapham		48841	C. F.	Goldenberg				1869	Zur Kenntniss der fossilen Insecten in der Steinkohlen-Formation	Neues Jahrbuch für Mineralogie, Geologie und Palaeontologie		1869		158	168	journal article	stated with evidence	German					2013-11-09 15:31:59	2013-11-09 15:31:59
A. Rees	A. Rees		8173	I.I.	Golubeva				1988	Permskii otlozheniia Vilyviskoi sineklizi (Permian deposits of the Vilvi Syncline)	Sovetskaya Geologiya		4		106	117	journal article	stated without evidence				PGAP	1068	2003-03-07 16:39:42	2003-03-07 18:39:42
A. Rees	A. Rees		8209	N.P.	Gomolitskii				1968	On stratigraphy of Jurassic continental deposits of the Yakkabag Mountain (Middle Asia)	Izvestiya Akademii Nauk SSSR. Seria geologicheskaya			2	110	115	journal article	stated without evidence			Publisher: Academy of Science of the USSR, Moscow	PGAP	249	2003-03-07 16:39:42	2003-03-07 18:39:42
A. Rees	A. Rees		8210	N.P.	Gomolitskii				1972	Subdivision of the Jurassic continental deposits of Middle Asia based on paleobotanic data	Sovetskaya Geologiya			8	124	130	journal article	stated without evidence			Leningrad	PGAP	253	2003-03-07 16:39:42	2003-03-07 18:39:42
A. Rees	A. Rees		8211	N.P.	Gomolitskii				1990	Flora and stratigraphy of the Aktash suite of Sogutty	Uzbekskii Geologicheskii Zhurnal (Uzbek Geological Journal).			2	3	7	journal article	stated without evidence			Tashkent	PGAP	315	2003-03-07 16:39:42	2003-03-07 18:39:42
A. Rees	A. Rees		8058	N.P.	Gomolitskii	R.K.	Khudaiberdyev		1978	About the Middle Asia Jurassic flora	The Palaeobotanist		25		104	108	journal article	stated without evidence				PGAP	567	2003-03-07 16:39:41	2003-03-07 18:39:41
A. Rees	A. Rees		7956	N.P.	Gomolitskii	A.V.	Lobanova		1969	On stratigraphy of the Jurassic deposits of Angren	Sovetskaya Geologiya			9	110	115	journal article	stated without evidence			Leningrad	PGAP	237	2003-03-07 16:39:41	2003-03-07 18:39:41
A. Rees	A. Rees		8000	C.	Gonzalez de Juana	J.	Iturralde de Arozena	X.P. Cadillat	1980	Geologia de Venezuela y de sus cuencas petroliferas			1		162	166	book/book chapter	stated without evidence	Spanish		Publisher: Foninves, Caracas	PGAP	558	2003-03-07 16:39:41	2003-03-07 18:39:41
R. Gastaldo	J. Allen	J. Allen	6000	C. W.	Good				1971	The Ontogeny of Carboniferous Articulates: Calamite Leaves and Twigs	Palaeontographica		133		137	158	journal article	stated without evidence						2002-03-25 14:31:22	2002-03-25 16:31:22
R. Gastaldo	J. Allen	J. Allen	5998	C. W.	Good				1975	Pennsylvanian-Age Calamitean Cones, Elater-Bearing Spores, and Associated Vegetative Organs	Palaeontographica		153		28	99	journal article	stated without evidence						2002-03-25 14:31:22	2002-03-25 16:31:22
A. Rees	A. Rees		8237	S.G.	Gorelova				1982	Fitostratigrafiya verkhnepaleozoiskikh otlozhenii Gorlovskogo Basseina [Phytostratigraphy of the Upper Paleozoic deposits of Gorlovskii Basin]	Sovetskaya Geologiya		7		57	62	journal article	stated without evidence				PGAP	1070	2003-03-07 16:39:42	2003-03-07 18:39:42
C. Labandeira	A. Spencer-Lee	J. Karr	8894	A. V.	Gorochov				1985	Mesozoic Crickets (Orthoptera, Grylloidea) of Asia	Paleontological Journal		19	2	56	66	journal article	stated with evidence	English			ETE		2003-08-01 08:43:33	2013-03-18 11:22:16
M. Clapham	M. Clapham		48798	A. V.	Gorochov				1988	O klassifikatsii iskopaemykh pryamokrylykh nadsemeystva Phasmomimoidea (Orthoptera) s opisannem novykh taksonov	Trudy Zoologicheskogo Instituta AN SSSR		178		32	44	journal article	stated with evidence	Russian					2013-11-06 22:12:40	2013-11-06 22:12:40
C. Labandeira	A. Spencer-Lee	M. Clapham	8895	A. V.	Gorochov				1996	New Mesozoic Hagloidea (Orthoptera)	Paleontological Journal		30		440	448	journal article	stated with evidence	English			ETE		2003-08-01 08:59:07	2012-03-23 16:56:01
M. Clapham	M. Clapham		35008	A. V.	Gorochov	E. A.	Jarzembowski	R. A. Coram	2006	Grasshoppers and crickets (Insecta: Orthoptera) from the Lower Cretaceous of southern England	Cretaceous Research		27		641	662	journal article	stated with evidence	English					2011-02-02 14:35:49	2011-02-01 21:35:49
A. Rees	A. Rees		8231	R. E.	Gould				1974	The Fossil Flora of the Walloon Coal Measures: a Survey	Proceedings of the Royal Society of Queensland		85	3	33	41	journal article	stated without evidence				PGAP	29	2003-03-07 16:39:42	2003-03-07 18:39:42
E. Kowalski	E. Kowalski	E. Kowalski	8737	A.	Graham				1988	Studies in Neotropical Paleobotany. VI. The Lower Miocene Communities of Panama - The Cucaracha Formation.	Annals of the Missouri Botanical Garden		75		1467	1479	journal article	stated without evidence						2003-06-26 15:38:10	2003-06-26 17:38:10
E. Kowalski	E. Kowalski	E. Kowalski	8740	A.	Graham				1988	Studies in Neotropical Paleobotany. V. The Lower Miocene Communities of Panama - The Culebra Formation.	Annals of the Missouri Botanical Garden		75		1440	1466	journal article	stated without evidence						2003-06-27 14:13:41	2003-06-27 16:13:52
E. Kowalski	E. Kowalski	E. Kowalski	8708	A.	Graham				1989	Studies in neotropical paleobotany. VII. The Lower Miocene communities of Panama - the La Boca Formation	Annals of the Missouri Botanical Garden		76		50	66	journal article	stated without evidence						2003-06-23 15:26:01	2003-06-23 17:26:01
E. Kowalski	E. Kowalski	E. Kowalski	8695	A.	Graham				1991	Studies in Neotropical Paleobotany. X. The Pliocene communities of Panama - Composistion, numerical representations, and paleocommunity paleoenvironmental reconstructions.	Annals of the Missouri Botanical Garden		78		465	475	journal article	stated without evidence						2003-06-19 13:43:47	2003-06-19 15:43:47
E. Kowalski	E. Kowalski	E. Kowalski	8692	A.	Graham				1993	Contribution toward a Tertiary palynostratigraphy for Jamaica: The status of Tertiary paleobotanical studies in northern Latin America and preliminary analysis of the Guys Hill Member (Chapelton Formation, middle Eocene) of Jamaica	in Wright, R. M., and Rbinson, E. eds., Biostratigraphy of Jamaica: Boulder, Colorado, Geological Society of America Memoir 182		182		443	461	book/book chapter	stated without evidence						2003-06-16 15:12:40	2003-06-16 17:12:40
E. Kowalski	E. Kowalski	E. Kowalski	9028	A.	Graham	D.	Cozadd	A. Areces-Mallea, N. O. Frederiksen	2000	Studies in neotropical paleobotany. XIV. A palynoflora from the Middle Eocene Saramaguacan Formation of Cuba	American Journal of Botany		87	10	1526	1539	journal article	stated without evidence						2003-08-27 15:34:03	2003-08-27 17:56:53
E. Kowalski	E. Kowalski	E. Kowalski	9027	A.	Graham	K. M.	Gregory-Wodzicki	K. L. Wright	2001	Studies in neotropical paleobotany. XV. A Mio-Pliocene palynoflora from the eastern cordillera, Bolivia: Implications for the uplift history of the Central Andes.	American Journal of Botany		88	9	1545	1557	journal article	stated without evidence						2003-08-27 14:58:51	2003-08-27 16:58:51
E. Kowalski	E. Kowalski	E. Kowalski	8693	A.	Graham	D. L.	Jarzen		1969	Studies in neotropical paleobotany. I. The Oligocene communities of Puerto Rico	Annals of the Missouri Botanical Garden		56		308	357	journal article	stated without evidence						2003-06-17 15:46:44	2003-06-17 18:02:29
E. Kowalski	E. Kowalski	E. Kowalski	8696	A.	Graham	R. H.	Stewart	J. L. Stewart	1985	Studies in Neotropical Paleobotany. III. The Tertiary communities of Panama - Geology of the pollen-bearing deposits	Annals of the Missouri Botanical Garden		72		485	503	journal article	stated without evidence						2003-06-19 14:33:59	2003-06-19 16:33:59
C. Labandeira	A. Spencer-Lee	M. Clapham	8897	V. G.	Gratshev	V. V.	Zherikhin		1993	New Fossil Mantids (Insecta, Mantida [Sic])	Paleontological Journal		27	1A	148	165	journal article	stated without evidence	English			ETE		2003-08-01 09:22:06	2012-03-28 18:00:45
A. Rees	A. Rees		8085	V. V.	Grausman	V.V.	Matveev	S.V. Meyen	1982	Stratigrafiya Permskikh otlozehnii Vilyuiskoi sineklizi	Akademia Nauk SSSR Izvestiya, Seriya Geologicheskaya		11		57	67	journal article	stated without evidence	Russian			PGAP	1074	2003-03-07 16:39:41	2003-03-07 18:39:41
A. Rees	A. Rees		8069	V. V.	Grausman	S. V.	Meyen		1987	Stratigrafiya Verkhnepaleozoiskikh otlozhenii vilyuiskoi sineklizi	Akademia Nauk SSSR Izvestiya, Seriya Geologicheskaya 1980		10		53	60	journal article	stated without evidence	Russian			PGAP	1072	2003-03-07 16:39:41	2003-03-07 18:39:41
C. Looy	C. Looy	C. Looy	7244	H	Grebe	H.J.	Schweitzer		1964	Die Sporae dispersae des niederrheinischen Zechsteins	Fortschritte in der Geologie von Rheinland und Westfalen		12		201	224	journal article	stated without evidence	German		In German	ETE		2002-10-04 03:20:32	2004-02-18 14:13:21
B. Tiffney	B. Tiffney	J. Alroy	7762	H-J	Gregor				1978	Die Miozaenan Frucht-und Samen-Floren die Oberpfaelzer Braunkohle. I. Funde aus den sandigen zwischenmitteln	Palaeontographica Abteilung B		167	2014-03-01	8	103	journal article	stated without evidence	German		While the floras are summarized in this iteration, further descriptions are given in: Gregor, H-J. 1980. Die Miozaenan Frucht-und Samen-Floren die Oberpfaelzer Braunkohle. II. Funde aus den kohlen und tonigen zwischenmitteln. Palaeontographica Abt. B., Palaeophytologie, vol. 174 (1-3): 7-94.	ETE		2003-02-03 20:29:14	2006-12-30 16:55:24
M. Uhen	M. Uhen		40170	H. -J.	Gregor				1991	Ein neues fossiles Seegras - Posidocea frickingeri nov. gen. et spe. im Palaogen Oberitaliens (Verona)	Documenta Naturae		65		1	11	journal article	stated without evidence	German					2012-02-16 01:54:24	2012-02-15 08:54:24
M. Uhen	M. Uhen		40158	H. -J.	Gregor				2003	Erstnachweis von Seegras-Resten (Posidonia) im Oberen Eozan der Nordlichen Kalkalpen bei Hallthurm	Documenta naturae		148		1	19	journal article	stated without evidence	German					2012-02-15 09:00:49	2012-02-14 16:00:49
R. Lupia	R. Vaughn		4067	W. A.	Gregory	G. F.	Hart		1995	Distribution of pollen and spores in a subsurface marine Wilcox (Paleocene-Eocene) section in southwest Louisiana	Palynology		19		1	43	journal article	stated without evidence						2001-07-10 07:52:06	2001-07-10 09:52:06
W. Stein	J. Kao	J. Kao	6314	J. D.	Grierson	H.P.	Banks		1963	Lycopods of the Devonian of New York State	Palaeontographica Americana		4	31	221	295	journal article	stated without evidence						2002-05-30 06:36:24	2002-05-30 08:36:24
P. Gensel	P. Gensel	P. Gensel	7283	J. D.	Grierson	F. M.	Hueber		1968	Devonian Lycopods from northern New Brunswick	International Symposium on the Devonian System, Oswald, D. H., (Ed.) Alberta Soc. Petroleum Geol., Calgary.		2		823	836	book/book chapter	stated without evidence						2002-10-16 13:05:06	2002-10-16 15:05:06
C. Hotton	C. Hotton	C. Hotton	7212	D. H.	Griffing	J. S.	Bridge	C. L. Hotton	2001	Coastal-fluvial palaeoenvironments and plant palaeoecology of the Lower Devonian (Emsian), Gaspe Bay, Quebec, Canada	P. F. Friend, B. P. J. Williams, (Editors), New Perspectives on the Old Red Sandstone, Geological Society, London, Special Publications.		180		61	84	book/book chapter	stated without evidence						2002-10-01 07:34:27	2002-10-01 09:34:27
M. Carrano	M. Carrano		19377	D.	Grigorescu	M.	Venczel	Z. Csiki, R. Limberea	1999	New latest Cretaceous microvertebrate fossil assemblages from the Hateg Basin (Romania)	Geologie en Mijnbouw		78		301	314	journal article	stated without evidence	English			ETE		2006-12-11 15:27:42	2006-12-11 17:27:45
A. Rees	A. Rees		8165	G. W.	Grindley				1963	The geology of the Queen Alexandra Range, Beardmore Glacier, Ross Dependency, Antarctica; with notes on the correlation of Gondwana sequences	New Zealand Journal of Geology and Geophysics		6		307	347	journal article	stated without evidence				PGAP	1076	2003-03-07 16:39:42	2003-03-07 18:39:42
A. Rees	A. Rees		7977	V. V.	Gromov	E. L.	Lebedev	A.L. Stavtsev	1980	Geological structure of Ul'insk depression (Okhotsk belt)	Sovetskaya Geologiya			3	74	85	journal article	stated without evidence			Leningrad	PGAP	280	2003-03-07 16:39:41	2003-03-07 18:39:41
W. Stein	J. Kao	J. Kao	6518	G. G.	Grove	G.W.	Rothwell		1980	Mitrospermum vinculum sp. nov., A Cardiocarpalean Ovule From the Upper Pennsylvanian of Ohio	American Journal of Botany		67	7	1051	1058	journal article	stated without evidence						2002-06-21 08:11:20	2002-06-21 10:11:20
A. Rees	A. Rees		8018	M.	Guerra-Sommer	M.	Cazzulo-Klepzig	M.M. Toigo	1995	Gondwanostachyaceae (Equisetopsida) no Gondwana Sul-Brasileiro (Formacao Rio Bonito) com mega e microflora associadas	Pesquisas, Porto Alegre		22		64	73	journal article	stated without evidence	Portugese			PGAP	1186	2003-03-07 16:39:41	2003-03-07 18:39:41
M. Uhen	M. Uhen	M. Uhen	35027	J. E.	Guilday	P. W.	Parmalee	H. W. Hamilton	1977	The Clark's Cave bone deposit and the Late Pleistocene paleoecology of the central Appalachian Mountains of Virginia	Bulletin of Carnegie Museum of Natural History		2		1	87	journal article	stated without evidence	English					2011-02-04 08:29:49	2011-02-03 15:30:31
J. Alroy	J. Alroy		28370	G. F.	Gunnell	B. F.	Jacobs	P. S. Herendeen, J. J. Head, E. Kowalski, C. P. Msuya, F. A. Mizambwa, T. Harrison, J. Habersetzer, G. Storch	2003	Oldest placental mammal from sub-Saharan Africa: Eocene microbat from Tanzania - evidence for early evolution of sophisticated echolocation	Palaeontologia Electronica		5	2	1	10	journal article	stated with evidence	English					2008-10-30 17:33:47	2008-10-30 19:33:47
R. Lupia	T. Naeher	T. Naeher	8836	P. R.	Gunther	L. V.	Hills		1972	Megaspores and other palynomorphs of the Brazeau Formation (Upper Cretaceous), Nordegg Area, Alberta	Geoscience and Man		4		29	48	journal article	stated without evidence						2003-07-21 17:29:37	2003-07-21 19:29:37
A. Rees	A. Rees		7957	D.J.	Guppy	A. W.	Lindner	J.H. Rattigan, J.N. Casey	1958	The Geology of the Fitzroy Basin, Western Australia	Bureau of Mineral Resources, Geology and Geophysics Bulletin		36		1	116	journal article	stated without evidence				PGAP	1078	2003-03-07 16:39:41	2003-03-07 18:39:41
M. Carrano	M. Carrano		28227	N. S.	Gupta	O.	Cambra-Moo	D. E. G. Briggs, G. D. Love, M. A. Fregenal-Martinez, R. E. Summons	2008	Molecular taphonomy of macrofossils from the Cretaceous Las Hoyas Formation, Spain	Cretaceous Research		29		1	8	journal article	none discussed	English	10.1016/j.cretres.2006.12.009		ETE		2008-10-02 06:33:15	2008-10-02 08:33:15
A. Rees	A. Rees		8032	A. B.	Gurevich	N. G.	Verbitskaya	V.A. Lipatova, I.Z. Faddeeva	1984	Stratigrafiya verkhnepaleozoiskikh uglenosnykh otlozhenii severo vostochnoi chasti Tungusskogo Basseina [Stratigraphy of the Upper Paleozoic coal deposits of the northeastern part of the Tungusska Basin]	Sovetskaya Geologiya		5		61	71	journal article	stated without evidence				PGAP	1079	2003-03-07 16:39:41	2003-03-07 18:39:41
A. Rees	A. Rees		8065	V. A.	Guskov	S.K.	Pukhonto	N.E. Yatzuk	1980	Verkhnepermskie otlozheniya Severo-Vostochnogo Pay-Khoya (Upper Permian deposits of northeast Pay-Khoy)	Sovetskaya Geologiya		2		68	75	journal article	stated without evidence				PGAP	1080	2003-03-07 16:39:41	2003-03-07 18:39:41
M. Clapham	J. Karr		47279	P.	Guthörl				1962	Zur Arthropoden-Fauna des Karbons und Perms. 14. Kohlwaldia kuhni n. g. n. sp. (Ins., Protodon.) aus dem Westfal D des Saarkarbons mit einer Zusammenstellung der bis jetzt bekannten palaeozoischen Protodonatenarten	Annales Universitatis Saraviensis		10		49	56	journal article	stated with evidence	German					2013-06-22 03:06:17	2013-06-21 12:06:17
M. Carrano	K. Maguire	M. Carrano	16916	U. B.	Göhlich	L. M.	Chiappe		2006	A new carnivorous dinosaur from the Late Jurassic Solnhofen archipelago	Nature		440		329	332	journal article	stated without evidence	English			ETE		2006-03-20 09:40:50	2006-03-21 08:21:32
M. Carrano	M. Carrano		26842	U. B.	Göhlich	H.	Tischlinger	L. M. Chiappe	2006	Juravenator starki (Reptilia, Theropoda), ein neuer Raubdinosaurier aus dem Oberjura der Südlichen Frankenalb (Süddeutschland): Skelettanatomie und Weichteilbefunde [Juravenator starki (Reptilia, Theropoda), a new predatory dinosaur from the Upper Jurassic of the southern Franconian Alb (southern Germany): skeletal anatomy and soft tissues]	Archaeopteryx		24		1	26	journal article	stated without evidence	German			ETE		2008-03-25 12:50:49	2008-03-25 14:50:49
C. Looy	C. Looy	C. Looy	7691	J	Haas	F	Goczan	A. Oravecz-Scheffer, A. Barabas-Stuhl, G. Majoros and A. Berci-Makk	1986	Permian-Triassic boundary in Hungary	Memorie della Societa Geologica Italiana		34		221	241		stated without evidence				ETE		2003-01-23 06:08:15	2003-01-23 08:08:15
C. Jaramillo	G. Doria	A. Cardenas	45536	D.	Habib				1969	Middle Cretaceous palynomorphs in a deep-sea core from the Seismic Reflector Horizon A outcrop area	Micropaleontology		15	1	1	4	journal article	stated without evidence	English					2013-03-12 07:23:06	2013-09-13 14:03:41
C. Jaramillo	G. Doria	A. Cardenas	46192	D.	Habib				1970	Middle Cretaceous palynomorph assemblages from clays near the Horizon Beta deep-sea outcrop	Micropaleontology		16		345	379	journal article	stated with evidence	English					2013-04-07 10:20:19	2013-09-13 14:04:09
R. Benson	R. Benson	R. Benson	39393	G.	Hahn				1973	Neue Zahne von Haramiyiden aus der Deutschen Ober-Trias und ihre Beziehungen zu den Multituberculaten	Palaeontographica Abteilung A		142	2014-03-01	1	15	journal article	stated without evidence	German					2012-01-12 02:50:20	2012-01-11 09:50:28
J. Hunter	M. Hall	J. Alroy	9002	G.	Hahn				1977	Neue Schaedel-Reste von Multituberculaten (Mamm.) aus dem Malm Portugals	Geologica et Palaentologica		11		161	186	journal article	stated without evidence	German			0.05	30620	2003-08-24 08:55:21	2004-03-21 15:45:07
R. Benson	R. Benson		38863	G.	Hahn				1993	The systematic arrangement of the Paulchoffatiidae (Multituberculata) revisited	Geologica et Palaeontologica		27		201	214	journal article	stated with evidence	English					2011-12-16 02:53:56	2011-12-15 09:53:56
R. Benson	R. Benson		42385	G.	Hahn				2001	Neue Beobachtungen an Schädelresten von Paulchoffatiidae (Multituberculata; Ober-Jura)	Geologica et Palaeontologica		35		121	143	journal article	stated without evidence	English					2012-07-20 18:53:07	2012-07-20 03:53:07
R. Benson	R. Benson	R. Benson	42345	G.	Hahn	R.	Hahn		1994	Nachweis des Septomaxillare bei Pseudobolodon krebsi n. sp. (Multituberculata) aus dem Malm Portugals	Berliner Geowissenschaftliche Abhandlungen, Reihe E		13		9	29	journal article	stated without evidence	German					2012-07-18 21:36:45	2012-07-24 06:53:57
R. Benson	R. Benson	R. Benson	42339	G.	Hahn	R.	Hahn		1998	Neue Beobachtungen an Plagiaulacoidea (Multituberculata) des Ober-Juras. 1. Zum Zahn-Wechsel bei Kielanodon	Berliner Geowissenschaftliche Abhandlungen, Reihe E		28		1	7	journal article	stated without evidence	German					2012-07-18 20:02:42	2012-07-18 05:47:41
R. Benson	R. Benson	R. Benson	42340	G.	Hahn	R.	Hahn		1998	Neue Beobachtungen an Plagiaulacoidea (Multituberculata) des Ober-Juras. 2. Zum Bau des Unterkiefers und des Gebisses bei Meketibolodon und bei Guimarotodon	Berliner Geowissenschaftliche Abhandlungen, Reihe E		28		9	37	journal article	stated without evidence	French					2012-07-18 20:13:09	2012-07-18 05:47:47
R. Benson	R. Benson	R. Benson	42341	G.	Hahn	R.	Hahn		1998	Neue Beobachtungen an Plagiaulacoidea (Multituberculata) des Ober-Juras. 3. Der Bau der Molaren bei den Paulchoffatiidae	Berliner Geowissenschaftliche Abhandlungen, Reihe E		28		39	84	journal article	stated without evidence	German					2012-07-18 20:16:03	2012-07-18 05:47:55
R. Benson	R. Benson		42342	G.	Hahn	R.	Hahn		1998	Neue Beobachtungen an Plagiaulacoidea (Multituberculata) des Ober-Juras. 4. Ein Vertreter der Albionbaataridae im Lusitanien Portugals	Berliner Geowissenschaftliche Abhandlungen, Reihe E		28		85	89	journal article	stated without evidence	German					2012-07-18 20:48:57	2012-07-18 05:48:57
R. Lupia	T. Naeher	T. Naeher	8771	J. W.	Hall				1963	Megaspores and other fossils in the Dakota Formation (Cenomanian) of Iowa, (U.S.A.)	Pollen et Spores		5	2	425	443	journal article	stated without evidence						2003-07-08 11:27:44	2003-07-08 13:27:44
R. Lupia	R. Lupia	R. Lupia	8742	J. W.	Hall				1968	A new genus of Salviniaceae and a new species of Azolla from the late Cretaceous	American Fern Journal		58	2	77	88	journal article	stated without evidence						2003-06-28 13:55:44	2003-06-28 15:55:44
R. Lupia	B. Wilborn	B. Wilborn	8956	J. W.	Hall				1969	Studies on fossil Azolla: Primitive types of megaspores and massulae from the Cretaceous	American Journal of Botany		56	10	1173	1180	journal article	stated without evidence						2003-08-11 15:21:14	2003-08-11 17:21:14
R. Lupia	R. Lupia	R. Lupia	8743	J. W.	Hall				1975	Ariadnaesporites and Glomerisporites in the Late Cretaceous: ancestral Salviniaceae	American Journal of Botany		62	4	359	369	journal article	stated without evidence						2003-06-28 14:59:30	2003-06-28 16:59:30
J. Alroy	E. Leckey	E. Leckey	8473	S. A.	Hall				1977	Cretaceous and Tertiary dinoflagellates from Seymour Island, Antarctica	Nature		267		239	241	journal article	stated without evidence						2003-05-08 12:28:08	2003-05-08 14:28:08
R. Lupia	T. Naeher	T. Naeher	8971	J. W.	Hall	R. D.	Bergad		1971	A critical study of three Cretaceous salviniaceous megaspores	micropaleontology		17	3	345	356	journal article	stated without evidence			Plates 1-4			2003-08-14 10:52:49	2003-08-14 12:52:49
R. Lupia	T. Naeher	T. Naeher	8564	J. W.	Hall	N. M.	Peake		1968	Megaspore assemblages in the Cretaceous of Minnesota	Micropaleontology		14	4	456	464	journal article	stated without evidence						2003-05-29 12:25:22	2003-05-29 14:25:22
D. Royer	D. Royer	D. Royer	9463	T.G.	Halle				1913	Some Mesozoic plant-bearing deposits in Patagonia and Tierra del Fuego and their floras	Kungliga Svenska Vetenskapsakademiens Handlingar		51	3	1	58	journal article	stated without evidence	English					2003-11-17 08:03:13	2003-11-17 10:03:13
P. Gensel	A. Tuell	A. Tuell	6491	T. G.	Halle				1916	Lower Devonian Plants from Roragen in Norway	Kungl. Svenska Vetenskapsakademiens Handlingar		57	1			serial monograph	stated without evidence						2002-06-20 04:44:10	2002-06-20 06:44:10
M. Uhen	M. Uhen	J. Head	6033	L B	Halstead	J	Middleton		1972	Notes on fossil whales from the upper Eocene of Barton, Hampshire	Circular - Geologists' Association (London), Colchester		83	2	185	190	journal article	stated without evidence	English			0.05	38860	2002-03-12 11:35:56	2005-03-04 16:09:45
R. Butler	R. Butler		35702	W. R.	Hammer	J. W.	Collinson	R. A. Askin, W. J. Hickerson	2004	The first Upper Triassic vertebrate locality in Antarctica	Gondwana Research		7	1	199	204	journal article	stated with evidence	English					2011-04-02 19:46:25	2011-04-02 03:46:25
J. Alroy	S. Kuemmell	S. Kuemmell	11438	D.	Han				1985	The Artiodactyla of Ramapithecus site, Lufeng, Yunnan	Acta Anthropologica Sinica (Renleixue xuebao)		4	1	44	54	journal article	stated without evidence						2004-08-12 08:32:35	2004-08-12 10:32:35
M. Clapham	M. Clapham	M. Clapham	35209	A.	Handlirsch				1906	Die Fossilen Insekten und die Phylogenie der Rezenten Formen, parts I-IV	Ein Handbuch fur Palaontologen und Zoologen				1	640	book/book chapter	stated with evidence	German		Published in four parts: p. i-vi, 1-160, pls. 1-9 (May 1906); p. 161-320, pls. 10-18 (June 1906); p. 321- 480, pls. 19-27 (August 1906); p. 481-640, pls. 28-36 (October 1906)			2011-02-18 06:46:28	2011-08-31 14:35:02
P. Mannion	J. Tennant		49746	Y.	Hangjae	Y.	Yungnam	Y. Hyesu	2005	&#44221;&#45224; &#54616;&#46041;&#44400; &#54616;&#49328;&#46041;&#52789;(&#51204;&#44592; &#48177;&#50501;&#44592;)&#50640;&#49436; &#49328;&#52636;&#46108; &#50501;&#50612; &#46160;&#44060;&#44264;&#51032; &#44264;&#44201;&#54617;&#44284; &#44228;&#53685;&#48516;&#47448;&#54617;&#51201; &#50672;&#44396; [A new protosuchian (Archosauria: Crocodyliformes) skull from the Hasandong Formation (Lowe…	Korean Journal of Paleontology		21	1	146	150	journal article	stated with evidence	other					2014-01-07 09:17:57	2014-01-07 09:17:57
A. Rees	A. Rees		8214	O.	Hankel				1987	Lithostratigraphic subdivision of the Karoo rocks of the Luwegu Basin (Tanzania) and their biostratigraphic classification based on microfloras, macrofloras, fossil woods and vertebrates	Geologische Rundschau		76		539	656	journal article	stated without evidence				PGAP	1081	2003-03-07 16:39:42	2003-03-07 18:39:42
C. Looy	W. Puijk	W. Puijk	8472	O.	Hankel				1993	Early Triassic plant microfossils from Sakamena sediments of the Majunga Basin, Madagascar	Review of Palaeobotany and Palynology		77		213	233	journal article	stated without evidence						2003-05-08 05:37:25	2003-05-08 07:37:25
P. Mannion	J. Tennant		49550	M.	Hanson	P. J.	Makovicky		2013	A new specimen of Torvoaurus tanneri originally collected by Elmer Riggs	Historical Biology						journal article	stated with evidence	English	10.1080/08912963.2013.853056				2013-12-21 09:39:30	2013-12-21 09:39:30
P. Gensel	M. Kotyk		4037	S. -G.	Hao				1988	A new Lower Devonian genus from Yunnan, with notes on the origin of leaf	Acta Botanica Sinica		30		441	448	journal article	stated without evidence						2002-03-04 16:40:34	2002-03-04 18:40:34
P. Gensel	M. Kotyk		4029	S. G.	Hao				1989	Gumuia - A new genus of the Lower Devonian from Yunnan	Acta Botanica Sinica		31		954	961	journal article	stated without evidence						2001-06-25 12:27:03	2001-06-25 14:27:03
P. Gensel	M. Kotyk		4038	S. G.	Hao				1989	A new zosterophyll from the Lower Devonian (Siegenian) of yunnan, China	Review of Palaeobotany and Palynology		57		155	171	journal article	stated without evidence						2001-07-04 07:33:24	2001-07-04 09:33:24
P. Gensel	M. Kotyk		4057	S. G.	Hao				1992	Some observations on Zosterophyllum australianum Lang & Cookson from the Lower Devonian of Yunnan, China	Botanical Journal of the Linnean Society		109		189	202	journal article	stated without evidence						2001-07-06 08:03:03	2001-07-06 10:03:03
P. Gensel	M. Kotyk		4028	S. -G.	Hao	C. B.	Beck		1991	Yunia dichotoma, a Lower Devonian plant from Yunnan, China	Review of Palaeobotany and Palynology		68		181	195	journal article	stated without evidence						2002-03-04 16:40:34	2002-03-04 18:40:34
P. Gensel	M. Kotyk		4036	S. -G.	Hao	C. B.	Beck		1991	Catenalis digitata, gen. et sp. nov., a plant from the Lower Devonian (Siegenian) of Yunnan, China	Canadian Journal of Botany		12		233	242	journal article	stated without evidence						2002-03-04 16:40:34	2002-03-04 18:40:34
P. Gensel	M. Kotyk		4027	S. -G.	Hao	P. G.	Gensel		1998	Some new plant finds from the Posongchong Formation of Yunnan, and consideration of a possible phytogeographic similarity between South China and Australia during the Early Devonian	Science in China, Series D		41		1	13	journal article	stated without evidence						2002-03-04 16:40:34	2002-03-04 18:40:34
P. Gensel	M. Kotyk		4044	S. -G.	Hao	P. G.	Gensel		2001	The Posongchong floral assemblages of southeastern Yunnan, China -- Diversity and disparity in Early Devonian plant assemblages	Plants Invade the Land: evolutionary and environmental perspectives. Ed. P. G. Gensel and D. Edwards				103	119	book/book chapter	stated without evidence						2002-03-04 16:40:34	2002-03-04 18:40:34
P. Gensel	M. Kotyk		4043	S. -G.	Hao	D.-M	Wang		2000	Two species of Zosterophyllum Penhallow (Z. australianum Lang and Cookson, Z. ramosum sp. nov.) from the Lower Devonian (Pragian) of southeastern Yunnan, China	Acta Palaeontologica Sinica		39		26	41	journal article	stated without evidence						2002-03-04 16:40:34	2002-03-04 18:40:34
E. Kowalski	E. Kowalski	E. Kowalski	8990	L.	Hao-min	S.	De-Kang		1988	Fossil remains of some angiosperms from King George Island, Antarctica	Acta Paleontologica Sinica		27	4	399	403	journal article	stated without evidence						2003-08-20 11:30:16	2003-08-20 13:30:16
M. Uhen	M. Uhen		33072	C. E.	Harington				1977	Marine mammals in the Champlain Sea and the Great Lakes	Annals of the New York Academy of Sciences		288		508	537	journal article	stated without evidence	English					2010-07-07 09:16:08	2010-07-07 11:16:08
M. Uhen	M. Uhen	M. Uhen	13616	C. R.	Harington				1988	Marine mammals of the Champlain Sea, and the problem of whales in Michigan	Geological Association of Canada Special Paper		35		225	240	journal article	stated without evidence	English		The Late Quaternary Development of the Champlain Sea Basin			2005-05-26 10:07:42	2010-07-07 11:04:04
J. Alroy	J. Alroy	J. Alroy	9549	C. R.	Harington				2003	Life at an early Pliocene beaver pond in the Canadian High Arctic	Journal of Vertebrate Paleontology		23	3	59A		abstract	stated without evidence	English					2003-12-07 13:50:24	2003-12-07 15:50:24
M. Uhen	M. Uhen		27585	C. R.	Harington				2008	The evolution of Arctic marine mammals	Ecological Applications		18	2 Suppl.	S23	S40	journal article	stated without evidence	English					2008-07-11 11:47:15	2008-07-11 13:47:15
M. Uhen	M. Uhen	J. Alroy	25401	C. R.	Harington	R. L. M.	Ross	R. W. Matthewes, K. M. Stewart, O. Beattie	2004	A late Pleistocene Stellar sea lion (Eumetopias jubatus) from Courtenay, British Columbia: its death, associated biota, and paleoenvironment	Canadian Journal of Earth Sciences		41	11	1285	1297	journal article	stated without evidence	English					2007-09-28 11:46:24	2013-06-20 19:13:35
L. Villier	L. Villier	L. Villier	28068	J. A.	Harper	R. W.	Morris		1978	An new encrinasterid ophiuroid from the Conemaugh Group (Pennsylvanian) of Western Pennsylvania, and revision of the Encrinasteridae	Journal of Paleontology		52	1	155	163	journal article	stated with evidence	English					2008-08-27 13:42:50	2008-08-27 15:43:19
A. Rees	D. Sunderlin	D. Sunderlin	6704	T. M.	Harris				1937	Stratigraphic relations of the plant beds	The Fossil Flora of Scoresby Sound, East Greenland						book/book chapter	stated without evidence			Part 2: Stratigraphy	PGAP		2002-07-13 08:57:33	2002-07-13 10:57:33
A. Rees	A. Rees	A. Rees	6852	T. M.	Harris				1979	The Yorkshire Jurassic Flora V. Coniferales	British Museum (Natural History)		5		1	150	serial monograph	stated without evidence			5 of 5	PGAP		2002-08-02 13:53:41	2002-08-02 15:53:41
A. Behrensmeyer	A. Behrensmeyer	V. Egerton	4469	J. M.	Harris				1983	Koobi Fora Research Project The Fossil Ungulates: Proboscidea, Perissodactyla, Suidae	Clarendon Press, Oxford, United Kingdom		2					stated without evidence			ETE reference number 104	ETE	104	2002-03-04 16:40:37	2004-04-09 10:16:46
A. Behrensmeyer	V. Egerton	V. Egerton	10214	J. M.	Harris				1983	Family Deinotheriidae	Koobi Fora Research Project: The Fossil Ungulates: Proboscidea, Perissodactyla, and Suidae		2		22	39	book/book chapter	stated without evidence				ETE		2004-04-09 08:12:05	2004-04-09 10:12:12
A. Behrensmeyer	V. Egerton	V. Egerton	10217	J. M.	Harris				1983	Family Suidae	Koobi Fora Research Project: The Fossil Ungulates: Proboscidea, Perissodactyla, and Suidae		2		215	302	book/book chapter	stated without evidence				ETE		2004-04-09 08:19:19	2004-04-09 10:19:34
A. Behrensmeyer	V. Egerton	V. Egerton	10318	J. M.	Harris				1991	Family Hippopotamidae	Koobi Fora Research Project: The Fossil Ungulates: Geology, Fossil Artiodactyls, and Palaeoenvironments		3		31	85	book/book chapter	stated without evidence				ETE		2004-04-22 08:16:34	2004-04-22 10:16:34
A. Behrensmeyer	V. Egerton	V. Egerton	10320	J. M.	Harris				1991	Family Giraffidae	Koobi Fora Research Project: The Fossil Ungulates: Geology, Fossil Artiodactyls, and Palaeoenvironments		3		93	138	book/book chapter	stated without evidence				ETE		2004-04-22 08:18:57	2004-04-22 10:19:13
A. Behrensmeyer	V. Egerton	V. Egerton	10321	J. M.	Harris				1991	Family Bovidae	Koobi Fora Research Project: The Fossil Ungulates: Geology, Fossil Artiodactyls, and Palaeoenvironments		3		139	320	book/book chapter	stated without evidence				ETE		2004-04-22 08:20:05	2004-04-22 10:20:14
M. Clapham	J. Karr		38654	A. C.	Harris	J. I.	Raine		2002	A sclerite from a late Cretaceous moth (Insecta: Lepidoptera) from Rakaia Gorge, Canterbury, New Zealand	Journal of the Royal Society of New Zealand		32	3	457	462	journal article	stated with evidence	English					2011-11-28 03:27:53	2011-11-27 10:27:53
E. Fara	E. Fara	E. Fara	8544	J.-L.	Hartenberger	B.	Sige	J. Sudre	1969	Les gisements de vertebres de la region montpellieraine; 1. Gisements eocenes	Bulletin du B.R.G.M. (Bureau de recherche Geologique et Miniere)		1	1	7	18	journal article	stated without evidence	French					2003-05-23 00:51:38	2003-05-23 02:51:38
C. Looy	W. Puijk	W. Puijk	8493	C.	Hartkopf-Fröder	G. D.	Wood	K. Krainer	2001	Palynology of the Permian Bolzano Volcanic Complex, Southern Alps, Italie, part 1: miospore preservation, quantitative spore color and quantitative fluorescene microscopy.	American Association of Stratigraphic Palynologists Foundation				79	97	book/book chapter	stated without evidence						2003-05-13 05:27:24	2003-05-13 07:27:24
J. Alroy	M. Sommers		829	J. E.	Hartman				1986	Paleontology and biostratigraphy of lower part of Polecat Bench Formation, southern Bighorn Basin, Wyoming	Contributions to Geology, University of Wyoming		24	1	11	63	journal article	stated without evidence						2000-12-05 18:31:21	2000-12-05 20:31:21
M. Carrano	M. Carrano	M. Carrano	13515	Y.	Hasegawa	M.	Manabe	S. Isaji, M. Ohkura, I. Shibata, I. Yamaguchi	1995	Terminally resorbed iguanodontid teeth from the Neocomian Tetori Group, Ishikawa and Gifu Prefecture, Japan	Bulletin of the National Science Museum, Tokyo, Series C		21	1, 2	35	49	journal article	stated without evidence				ETE		2005-05-12 10:55:29	2005-05-12 12:55:34
J. Alroy	E. Leckey	E. Leckey	10789	M.	Hastings				1853	On the Tertiary Beds of Hordwell, Hampshire	Philosophical Magazine and Journal of Science, Fourth Series		6	36	1	11	journal article	stated without evidence			author is the Marchioness of Hastings			2004-06-07 13:54:28	2004-06-07 15:54:28
A. Rees	D. Sunderlin	D. Sunderlin	6550	W.O	Hatchell	J.W.	Blagbrough	J.M. Hill	1982	Stratigraphy and copper deposits of the Abo Formation, Abo Canyon area, central New Mexico	New Mexico Geological Society Guidebook, 33rd Field Conference, Albuquerque Country II				249	260	guidebook	stated without evidence				PGAP		2002-06-24 12:29:38	2002-06-24 16:58:33
A. Rees	A. Rees	A. Rees	7067	H.	Haubold				1985	Stratigraphische Grundlagen des Stefan C und Rotliegenden im Thuringer Wald	Schriftenreihe fur Geologische Wissenschaften		23		1	111	book/book chapter	stated without evidence	German			PGAP		2002-09-02 14:00:46	2002-09-02 16:00:46
M. Uhen	M. Uhen		27502	H.	Haubold	A.	Allen	T. P. Atkinson, R. J. Buta, J. A. Lacefield, S. C. Minkin, B. A. Relihan	2005	Interpretation of the tetrapod footprints from the early Pennsylvanian of Alabama	Pennsylvanian Footprints in the Black Warrior Basin of Alabama				75	111	book/book chapter	stated without evidence	English		Alabama Paleontological Society Monograph No. 1			2008-06-29 14:25:36	2008-06-29 16:25:36
M. Clapham	M. Clapham		48174	J. T.	Haug	A.	Leipner	T. Wappler, C. Haug	2013	Palaeozoic insect nymphs: new finds from the Piesberg quarry (Upper Carboniferous, Germany)	Bulletin of Geosciences		88		779	791	journal article	none discussed	English					2013-09-12 15:22:46	2013-09-12 00:22:46
M. Carrano	M. Carrano	M. Carrano	9009	O. P.	Hay				1917	Vertebrata mostly from Stratum No. 3, at Vero, Florida, together with descriptions of new species	Florida State Geological Survey Annual Report		9		43	68	journal article	stated without evidence						2003-08-25 13:36:44	2003-08-25 15:36:44
A. Behrensmeyer	A. Behrensmeyer	M. Kosnik	4954	R. L.	Hay				1976	Geology of the Olduvai Gorge	University of California Press, Berkeley.							stated without evidence			ETE reference number 666	ETE	666	2002-02-25 08:29:54	2002-02-25 10:29:54
A. Behrensmeyer	A. Behrensmeyer	M. Kosnik	4952	R. L.	Hay				1990	Olduvai Gorge; a case study in the interpretation of hominid paleoenvironments in East Africa	Geological Society of America Special Publication		242		23	37		stated without evidence			ETE reference number 664	ETE	664	2002-02-25 08:29:17	2002-02-25 10:29:17
M. Uhen	M. Uhen	M. Uhen	17874	J. E.	Hazel				1983	Age and correlation of the Yorktown (Pliocene) and Croatan (Pliocene and Pleistocene) formations at the Lee Creek Mine	Smithsonian Contributions to Paleobiology		53		81	199	journal article	stated without evidence	English					2006-07-06 06:23:48	2006-07-06 12:30:07
M. Clapham	M. Clapham		47704	S. W.	Heads	Y.	Wang		2013	First fossil record of Melanoplus differentialis (Orthoptera: Acrididae: Melanoplinae)	Entomological News		123		33	37	journal article	stated with evidence	English					2013-07-23 09:11:53	2013-07-22 18:11:53
P. Gensel	M. Kotyk		4078	A.	Heard				1927	On Old Red Sandstone plants showing structure from Brecon (South Wales)	Quarterly Journal of the Geological Society of London		85		195	209	journal article	stated without evidence						2001-07-13 06:24:25	2001-07-13 08:24:25
P. Gensel	M. Kotyk		3948	A.	Heard				1939	Further notes on Lower Devonian plants from South Wales	Quarterly Journal of the Geological Society of London		95		223	229	journal article	stated without evidence						2001-06-08 11:36:29	2001-06-08 13:36:29
C. Looy	W. Puijk	W. Puijk	8479	R.W.	Hedlund				1965	Palynological Assemblage from the Permian Wellington Formation, Noble County, Oklahoma	Oklahoma Geology Notes		25	8	206	241	journal article	stated without evidence						2003-05-11 23:46:12	2003-05-12 01:46:12
A. Rees	A. Rees		8290		Heilongjiang Stratigraphic Group				1979	The Stratigraphic Tables of Heilongjiang	Geology Press				1	300	book/book chapter	stated without evidence				PGAP	64	2003-03-07 16:39:42	2003-03-07 18:39:42
J. Alroy	S. Kuemmell	S. Kuemmell	13262	K.	Heißig				1989	The faunal succession of the Bavarian Molasse reconsidered - correlation of the MN5 and MN6 faunas	Lindsay, E. H., Fahlbusch, V. & Mein, P.: European Neogene Mammal Chronology. Nato ASI-series, Plenum Press; New York				181	192	book/book chapter	stated without evidence						2005-04-19 02:36:11	2005-04-19 04:36:11
A. Turner	H. O'Regan	J. Alroy	10904	H.	Hemmer	R.-D.	Kahlke	A. K. Vekua	2001	The jaguar - Panthera onca gombaszoegensis (Kretzoi, 1938) (Carnivora: Felidae) in the late Lower Pleistocene Akhalkalaki (South Georgia: Transcaucasia) and its evolutionary and ecological significance.	Géobios		34	4	475	486	journal article	stated without evidence	English			5%,PACED	55080	2004-06-23 08:05:52	2007-01-21 12:07:53
A. Hendy	A. Hendy	A. Hendy	19909	A. J. W.	Hendy	D. P.	Buick	K. V. Bulinski, C. A. Ferguson, A. I. Miller	2008	Unpublished census data from Atlantic coastal plain and circum-Caribbean Neogene assemblages and taxonomic opinions							unpublished	stated without evidence	English		Census data in support of publications in preparation and Hendy et al. presentations (IPC, Beijing, 2006; GSA, Philadelphia, 2006)			2007-02-14 13:17:24	2008-02-29 00:11:13
C. Schweitzer	E. Johnson		47611	J. F. W.	Herbst				1782	Versuch einer Naturgeschichte der Krabben und Krebse nebst einer systematischen Beschreibung ihrer verschiedenen Arten	Versuch einer Naturgeschichte der Krabben und Krebse nebst einer systematischen Beschreibung ihrer verschiedenen Arten				1	274	book	stated with evidence	German			decapod		2013-07-17 10:52:21	2013-07-16 19:52:21
A. Rees	A. Rees		8225	R.	Herbst				1964	La flora liasica de la zona del Rio Atuel, Mendoza, Argentina	Revista del Asociacion Geologica Argentina		19	2	108	131	journal article	stated without evidence	Spanish			PGAP	20	2003-03-07 16:39:42	2003-03-07 18:39:42
A. Rees	A. Rees		8227	R.	Herbst				1965	La flora fosil de la Formacion Roca Blanca, Provincia Santa Cruz, Patagonia, con consideraciones geologicas y estratigraficas	Opera Lilloana		12		1	101	journal article	stated without evidence	Spanish			PGAP	39	2003-03-07 16:39:42	2003-03-07 18:39:42
A. Rees	A. Rees		8226	R.	Herbst				1966	Revision de la flora liasica de Piedra Pintada, Provincia de Neuquen, Argentina	Revista del Museo de La Plata, n.s. (Paleontologia)		30		27	53	journal article	stated without evidence	Spanish			PGAP	38	2003-03-07 16:39:42	2003-03-07 18:39:42
A. Rees	A. Rees		8224	R.	Herbst				1968	Las floras liasicas argentinas con consideraciones estratigraficas	Jdas. Geologicas Argentinas (Actas)		3	1	145	162	journal article	stated without evidence	Spanish			PGAP	4	2003-03-07 16:39:42	2003-03-07 18:39:42
H. Sims	H. Sims	N. Jud	6961	P. S.	Herendeen	P. R.	Crane	A. N. Drinnan	1995	Fagaceous flowers, fruits, and cupules from the Campanian (Late Cretaceous) of central Georgia, USA	International Journal of Plant Sciences		156	1	93	116	journal article	stated with evidence	English					2002-08-20 16:18:48	2011-08-28 20:05:40
H. Wang	H. Wang	H. Wang	8483	P. S.	Herendeen	W. L.	Crepet	K. C. Nixon	1994	Fossil flowers and pollen of Lauraceae from the Upper Cretaceous of New Jersey	Plant Systematics and Evolution		189		29	40	journal article	stated without evidence						2003-05-12 11:32:42	2003-05-12 13:32:42
H. Wang	H. Wang	H. Wang	9387	P. S.	Herendeen	D. L.	Dilcher		1990	Reproductive and vegetative evidence for the occurrence of Crudia (Leguminosae, Caesalpinioideae) in the Eocene of southeastern North America.	Botanical Gazette		151		402	413	journal article	stated without evidence						2003-10-20 19:24:34	2003-10-20 21:24:59
H. Wang	M. Arakaki	H. Wang	8499	P. S.	Herendeen	B. F.	Jacobs		2000	Fossil Legumes from the Middle Eocene (46.0 Ma) Mahenge Flora of Singida, Tanzania	American Journal of Botany		87	9	1358	1366	journal article	stated without evidence						2003-05-14 09:55:28	2003-09-23 14:28:04
H. Wang	H. Wang	H. Wang	7770	P. S.	Herendeen	S.	Magallon-Puebla	R. Lupia, P. R. Crane, J. Kobylinska	1999	A prelimimary conspectus of the Allon flora from the Late Cretaceous (Late Santonian) of central Georgia, U.S.A.	Annals of the Missouri Botanical Garden		89	2	407	471	journal article	stated without evidence						2003-02-07 07:35:10	2003-02-07 09:35:11
M. Uhen	M. Uhen	M. Uhen	30945	J.	Herman				1975	Les Selaciens de sterrains neocretaces and paleocenes de Belgique and des contrees limitrophes Elements d'une biostratigraphie intercontinentale	Memoires pour servier a l'explications des Cartes geologiques et minieres de la Belgique		15		1	401	journal article	stated without evidence	French		not completely entered (MDU)			2009-10-23 07:22:51	2009-11-02 12:43:49
L. Villier	L. Villier		32410	J.	Herman	R.	Marquet		2007	Observations paléontologiques réalisées dans les terrains néogènes belges de 1971 à 2004 entre Kallo et Doël, Port d'Anvers, rive gauche (Flandre-Orientale, Belgique). Le Miocène du Deurgangkdok à Doël	Memoirs of the geological survey of Belgium		54		1	150	journal article	stated without evidence	French					2010-04-09 04:00:14	2010-04-09 06:00:14
P. Wilf	M. Donovan		43002	E. J.	Hermsen	M. A.	Gandolfo	M. C. Zamaloa	2012	The fossil record of Eucalyptus in Patagonia	American Journal of Botany		99		1356	1374	journal article	stated with evidence	English	10.3732/ajb.1200025				2012-09-14 05:04:03	2012-09-13 14:04:03
A. Rees	A. Rees		8079	P. J.	Hernandez	V.	Azcarate		1971	Estudio paleobotanico preliminar sobre restos de una tafoflora de la Peninsula Byers (Cerro Negro); Islas Shetland del Sur, Antartica	Serie Cientifica Instituto Antartico Chileno		2	1	15	50	journal article	stated without evidence	Spanish			PGAP	34	2003-03-07 16:39:41	2003-03-07 18:39:41
S. Wing	N. Jud		34837	G. R.	Hernandez-Castillo	R. A.	Stockey	G. W. Rothwell	2006	Anemia quatsinoensis sp. nov. (Schizaeaceae), a permineralized fern from the Lower Cretaceous of Vancouver Island	International Journal of Plant Sciences		167	3	665	674	journal article	stated without evidence	English					2011-01-21 09:54:19	2011-01-20 16:54:19
C. Jaramillo	G. Doria	A. Cardenas	43911	G. F. W.	Herngreen				1973	Palynology of the Albian-Cenomanian strata of Borehole 1-QS-1-MA, State of Maranhao, Brazil	Pollen et Spores		15	2014-04-03	515	555	journal article	stated with evidence	English					2012-12-13 13:38:22	2013-09-13 14:04:33
C. Jaramillo	G. Doria	A. Cardenas	44836	G. F. W.	Herngreen				1975	Palynology of the Middle and Upper Cretaceous strata in Brazil	Medelingen Rijks Geologische Dienst, Nieuwe Serie		26		39	91	journal article	stated with evidence	English					2013-02-12 04:43:41	2013-09-13 14:05:32
C. Jaramillo	G. Doria	A. Cardenas	46195	G. F. W.	Herngreen				1975	An upper Senonian pollen assemblage of borehole 3-Pia-10-Al state of Alagoas, Brazil	Pollen et Spores		17		93	140	journal article	stated without evidence	English					2013-04-08 09:59:34	2013-09-13 14:05:00
J. Alroy	D. Mathieson		39478	R. M.	Hernon				1935	The Paradise Formation and its fauna	Journal of Paleontology		9	8	653	696	journal article	stated without evidence	English					2012-01-17 14:01:13	2012-01-16 21:01:13
A. Hendy	F. Herrera		38750	F.	Herrera	S. R.	Manchester	S. B. Hoot, K. M. Wefferling, M. R. Carvalho, C. Jaramillo	2011	Phytogeographic implications of fossil endocarps of Menispermaceae from the Paleocene of Colombia	American Journal of Botany		98	12	2004	2017	journal article	stated with evidence	English	doi:10.3732/ajb.1000461				2011-12-06 02:44:50	2011-12-05 09:44:50
H. Sims	S. Ostrowski		4130	D.	Hess			et al.	1990	Floral community variation in basal Pennsylvanian strata overlying paleokarst on mid-Mississippian age St. Louis Limestone, McClure Quarry, Tennessee, McDonough County, Illinois	North-central Section, Geological Society of America, Abstracts with Programs		22	5	5		abstract	stated without evidence						2001-07-23 09:03:58	2001-07-23 11:03:58
H. Sims	S. Ostrowski	J. Cassara	4023	L. J.	Hickey				1977	Stratigraphy and paleobotany of the Golden Valley Formation (Early Tertiary) of western North Dakota	The Geological Society of America Memoir		150		1	183	serial monograph	stated without evidence			This is ETE reference 425.	ETE	425	2001-06-25 10:00:57	2004-04-08 17:59:03
S. Wing	S. Wing	M. Kosnik	4740	L. J.	Hickey	K. R.	Johnson	Dawson M.R.	1988	The Stratigraphy, sedimentology and fossils of the Haughton Formation: a post-impact crater-fill, Devon Island, N.W.T., Canada	Meteoritics		23		221	231		stated without evidence			ETE reference number 421	ETE	421	2002-03-04 16:40:43	2002-03-04 18:40:43
L. Ivany	L. Ivany		18631	D.	Higley				2004	The Talara Basin Province of NW Peru: Cretaceous to Tertiary Total Petroleum System	United States Geological Survey Bulletin		2206	A	1	28	serial monograph	stated without evidence	English					2006-09-10 09:50:09	2006-09-10 11:50:09
N. Nagalingum	N. Nagalingum		33159	R. S.	Hill				1980	Three New Eocene Cycads from Eastern Australia	Australian Journal of Botany		28		105	122	journal article	stated with evidence	English					2010-07-20 10:27:23	2010-07-20 12:27:23
A. Behrensmeyer	A. Behrensmeyer	M. Kosnik	5560	A.	Hill	G.	Curtis	R. Drake	1986	Sedimentary stratigraphy of the Tugen Hills,Baringo,Kenya	Geological Society of America Special Publication		25		285	295		stated without evidence			ETE reference number 1298	ETE	1298	2002-02-25 08:29:17	2002-02-25 10:29:17
H. Sims	S. Ostrowski		4096	C. R.	Hill	A. A.	El-Khayal		1983	Late Permian plants including Charophytes from the Khuff Formation of Saudi Arabia	Bulletin of British Museum of Natural History		37		105	112	journal article	stated without evidence						2001-07-23 06:45:12	2001-07-23 08:45:12
A. Rees	A. Rees	A. Rees	6843	C. R.	Hill	D.T.	Moore	J.T. Greensmith, R. Williams	1985	Palaeobotany and petrology of a Middle Jurassic ironstone bed at Wrack Hills, North Yorkshire	Proceedings of the Yorkshire Geological Society		45	4	277	292	journal article	stated without evidence				PGAP		2002-08-02 08:21:46	2002-08-02 10:23:54
H. Sims	A. McGowan	A. McGowan	8842	C. R.	Hill	R. H.	Wagner	A. A. El-Khayal	1985	Qasima gen. nov., an early Marattia-like fern from the Permian of Saudi Arabia	Scripta Geologica		79		1	50	serial monograph	stated without evidence						2003-07-22 09:49:30	2003-07-22 11:49:30
M. Foote	M. Foote	M. Foote	9618	N.	Hiller	J. N.	Theron		1988	Benthic communities in the South African Devonian	in N. J. McMillan, A. F. Embry, and D. J. Glass, eds. Devonian of the World, Volume III. Canadian Society of Petroleum Geologists. Calgary, Alberta, Canada				229	242	book/book chapter	stated without evidence						2003-12-29 12:12:19	2003-12-29 14:12:19
R. Lupia	T. Naeher	T. Naeher	8748	L. V.	Hills	B.	Gopal		1967	Azolla primaeva and its phylogenetic significance	Canadian Journal of Botany		45		1179	1191	journal article	stated without evidence						2003-06-30 12:10:44	2003-06-30 14:10:44
R. Lupia	T. Naeher	T. Naeher	8972	L.	Hills	N.	Weiner		1965	Azolla geneseana, n. sp., and revision of Azolla primaeva	micropaleontology		11	2	255	261	journal article	stated without evidence			Plates 1-2			2003-08-14 13:50:52	2003-08-14 15:50:52
H. Sims	H. Lindon	J. Cassara	6484	J.	Hilton	S.-J.	Wang	J. Galtier, C.-S. Li	2001	An Early Permian plant assemblage from the Taiyuan Formation of northern China with compression/impression and permineralized preservation	Review of Palaeobotany and Palynology		114		175	189	journal article	stated without evidence						2002-06-19 10:17:48	2004-03-12 17:37:59
A. Rees	A. Rees		8070	A.	Hjelle	T.	Winsnes		1972	The sedimentary and volcanic sequence of Vestfjella, Dronning Maud Land	Antarctic Geology and Geophysics				539	546	book/book chapter	stated without evidence			Editor: R.J. Adie	PGAP	1221	2003-03-07 16:39:41	2003-03-07 18:39:41
M. Carrano	M. Carrano		32446	S. A.	Hocknull	A. G.	Cook		2008	Hypsilophodontid (Dinosauria: Ornithischia) from latest Albian, Winton Formation, central Queensland	Memoirs of the Queensland Museum		52	2	212		journal article	stated without evidence	English			ETE		2010-04-13 13:37:10	2010-04-13 15:37:10
P. Gensel	A. Tuell	A. Tuell	6435	O. A.	Hoeg				1942	The Downtonian and Devonian Flora of Spitsbergen	Skrifter			83			book/book chapter	stated without evidence						2002-06-10 08:24:51	2002-06-10 11:21:50
A. Rees	A. Rees		8026	O. A.	Hoeg	M.N.	Bose		1960	The Glossopteris flora of the Belgian Congo, with a note on some fossil plants from the Zambesi Basin (Mozambique)	Annales du Musee Royal du Congo Belge		32		1	99	journal article	stated without evidence			Tervuren, Belgium	PGAP	1213	2003-03-07 16:39:41	2003-03-07 18:39:41
J. Alroy	J. Alroy		34987	A. D.	Hoffman				1932	The Douglas Canyon flora of east central Washington	Journal of Geology		40	8	735	738	journal article	none discussed	English					2011-02-01 17:16:46	2011-02-01 00:16:46
R. Lupia	R. Lupia	R. Lupia	8679	G. L.	Hoffman	R. A.	Stockey		1994	Sporophytes, megaspores, and massulae of Azolla stanleyi from the Paleocene Joffre Bridge locality, Alberta	Canadian Journal of Botany		72		301-308		journal article	stated without evidence						2003-06-12 13:27:31	2003-06-12 15:27:31
J. Alroy	J. Alroy	J. Alroy	26738	R.	Hoffmann	C.	Stock	L. Miller, R. W. Chaney, H. L. Mason	1927	The Finding of Pleistocene Material in an Asphalt Pit at Carpinteria, California	Science		66		155	157	journal article	stated without evidence	English					2008-03-15 10:34:03	2008-03-15 18:11:29
S. Wing	N. Jud		34802	A.	Hollick				1924	A review of the fossil flora of the West Indies, with descriptions of new species	Bulletin of the New York Botanical Garden		12	45	259	323	journal article	stated without evidence	English					2011-01-19 08:20:36	2011-01-18 15:20:36
E. Kowalski	E. Kowalski	E. Kowalski	8582	A.	Hollick	E. W.	Berry		1924	A Late Tertiary flora from Bahia, Brazil	The Johns Hopkins University Studies in Geology		5		11	137	journal article	stated without evidence						2003-05-30 16:17:38	2003-05-30 18:17:38
M. Uhen	M. Uhen		18196	J. A.	Holman	D. C.	Fisher	R. O. Kapp	1986	Recent discoveries of fossil vertebrates in the lower peninsula of Michigan	Michigan Academician		18	3	431	463	journal article	stated without evidence	English					2006-08-09 07:42:29	2006-08-09 09:42:35
M. Uhen	M. Shalap		35177	J. A.	Holman	J. N.	McDonald		1986	A Late Quaternary Herpetofauna from Saltville Virginia	Brimleyana			12	85	100	journal article	stated without evidence	English					2011-02-16 09:25:32	2011-02-15 16:25:32
A. Rees	A. Rees		8270	W.B.K.	Holmes				1974	On some fructifications of the Glossopteridales from the Upper Permian of N.S.W.	Proceedings of the Linnean Society of New South Wales		98		131	141	journal article	stated without evidence				PGAP	1085	2003-03-07 16:39:42	2003-03-07 18:39:42
A. Rees	A. Rees		8067	W.B.K.	Holmes	S.R.	Ash		1979	An Early Triassic megafossil flora from the Lorne Basin, New South Wales	Proceedings of the Linnean Society of New South Wales		103	1	47	70	journal article	stated without evidence				PGAP	560	2003-03-07 16:39:41	2003-03-07 18:39:41
J. Alroy	J. Alroy	J. Alroy	17201	P. A.	Holroyd	J. H.	Hutchison	S. G. Strait	2001	Turtle diversity and abundance through the lower Eocene Willwood Formation of the southern Bighorn Basin	University of Michigan Papers on Paleontology		33		97	108	serial monograph	stated without evidence	English		only voucher specimens are listed, although multiple occurrences from Wa-0 are given; a table indicates that there are scores of other occurrences in the Willwood Formation			2006-04-19 14:41:56	2006-04-19 17:20:48
R. Benson	R. Benson		42228	D. W. E.	Hone	H.	Tischlinger	E. Frey, M. Röper	2012	A new non-pterodactyloid pterosaur from the Late Jurassic of southern Germany	PLoS ONE		7	7	e38900		journal article	stated without evidence	English	10.1371/journal.pone.0038900				2012-07-06 18:09:13	2012-07-06 03:09:13
J. Alroy	E. Leckey	E. Leckey	10639	J. J.	Hooker				1977	A mammal from the Upper Eocene of Hengistbury, Doreset	Tertiary Research		1	3	91	94	journal article	stated without evidence						2004-05-27 15:08:39	2004-05-27 17:08:44
A. Rees	D. Sunderlin	D. Sunderlin	6896	R. C.	Hope	O. F.	Patterson III		1969	Triassic flora from the Deep River Basin, North Carolina	North Carolina Department of Conservation and Development, Division of Mineral Resources Special Publication		2		1	12	journal article	stated without evidence				PGAP		2002-08-08 09:40:45	2002-08-08 11:40:45
A. Rees	D. Sunderlin	D. Sunderlin	6919	R. C.	Hope	O. F.	Patterson III		1970	Pekinopteris auriculata: a new plant from the North Carolina Triassic	Journal of Paleontology		44		1137	1139	journal article	stated without evidence				PGAP		2002-08-11 14:20:00	2002-08-11 16:20:00
M. Clapham	M. Clapham		39515	D. M.	Hopkins	J. V.	Matthews	J. A. Wolfe, M. L. Silberman	1971	A Pliocene flora and insect fauna from the Bering Strait region	Palaeogeography, Palaeoclimatology, Palaeoecology		9		211	231	journal article	stated without evidence	English					2012-01-19 16:09:48	2012-01-18 23:09:48
M. Uhen	M. Uhen		34517	H.	Horikawa				1981	On a new fossil sea-lion from the Uonuma Group (Plio-Pleistocene), Ojiya, Niigata Prefecture, Central Japan	Chikyu kagaku		35		159	178	journal article	stated without evidence	English					2010-12-15 09:26:07	2010-12-14 16:26:07
M. Carrano	M. Carrano	M. Carrano	7398	J. R.	Horner				1979	Upper Cretaceous dinosaurs from the Bearpaw Shale (marine) of south-central Montana with a checklist of Upper Cretaceous dinosaur remains from marine sediments in North America	Journal of Paleontology		53	3	566	577	journal article	stated without evidence						2002-10-30 13:16:36	2002-10-30 15:16:36
M. Uhen	M. Uhen		40195	A.	Hosius	W.	Von der Marck		1880	Die flora der Westfalischen Kreideformation	Palaeontographica Beitrage zur Naturgeschichte der Vorzeit		26		125	236	journal article	stated without evidence	German		Only seagrasses entered.			2012-02-17 02:59:47	2012-02-16 09:59:47
M. Aberhan	T. Schossleitner		46196	L.	Hradecka	H.	Lobitzer	F. Ottner, F. Schlagintweit, M. Svobodova, I. Szente, L. Svabenicka, I. Zorn	2005	Biostratigraphy and paleoenvironment of the lower Gosau subgroup of Eisenbach brook in Salzkammergut (Upper Austria)	Beiträge zur Geologie des Gmundner Bezirks/Gmundner Geo-Studien		3		25	42	journal article	stated without evidence	English					2013-04-08 17:35:25	2013-04-08 02:35:25
P. Gensel	M. Kotyk		4056	J.	Hsu				1966	On plant remains from the Devonian of Yunnan and their significance in the identification of the stratigraphical sequence of this region	Acta Botanica Sinica		14		50	69	journal article	stated without evidence						2001-07-05 17:41:55	2001-07-05 19:41:55
S. Wing	N. Jud		37268	S.	Hu	D. L.	Dilcher	H. Schneider, D. M. Jarzen	2006	Eusporangiate ferns from the Dakota Formation, Minnnesota, USA	International Journal of Plant Sciences		167	3	579	589	journal article	stated with evidence	English					2011-08-29 05:00:24	2011-08-28 14:00:24
R. Benson	R. Benson		39713	Y. -M.	Hu	R. C.	Fox	Y. -Q. Wang, C. -K. Li	2005	A new spalacotheriid symmetrodont from the Early Cretaceous of Northeastern China	American Museum Novitates		3475		1	20	journal article	stated without evidence	English					2012-01-25 03:50:23	2012-01-24 10:50:23
A. Rees	A. Rees		8124	B.H.	Huang				1986	The fossil plants of Elitu Formation at Xianghuang Qi (Banner) District, Nei Mongol and its significance	Contributions to the Project of Plate Tectonics in Northern China		1		115	135	book/book chapter	stated without evidence				PGAP	1086	2003-03-07 16:39:42	2003-03-07 18:39:42
B. Tiffney	B. Tiffney	B. Tiffney	8358	Q C	Huang	D L	Dilcher		1994	Evolutionary and Paleoecological Implications of Fossil Plants from the Lower Cretaceous Cheyenne Sandstone of the Western Interior	Geological Society of America Special Paper		287		129	144	serial monograph	stated without evidence						2003-03-13 13:44:08	2003-03-13 15:44:08
M. Uhen	M. Shalap	R. Day	35918	D. A.	Hubbard, Jr.	F.	Grady		1997	Vertebrate paleontological cave resources in Virginia, USA	Proceedings of the 12th International Congress of Speleology		3		175	177	serial monograph	stated without evidence	English					2011-04-26 15:32:06	2011-08-09 13:18:42
R. Lupia	T. Naeher	T. Naeher	8754	F. M.	Hueber				1982	Megaspores and a Palynomorph from the Lower Potomac Group in Virginia	Smithsonian Contributions to Paleobiology			49	1	69	journal article	stated without evidence						2003-07-02 08:33:09	2003-07-03 11:48:19
P. Gensel	M. Kotyk		3919	F. M.	Hueber				1983	A new species of Baragwanathia from the Sextant Formation (Emsian) Northern Ontario, Canada	Botanical Journal of the Linnean Society		86		57	79	journal article	stated without evidence						2001-05-27 09:47:23	2001-05-27 11:47:23
M. Uhen	M. Uhen		17877	F. M.	Hueber				1983	Fossil woods and resin-like substances from the Lee Creek Mine	Smithsonian Contributions to Paleobiology		53		269	285	journal article	stated without evidence	English					2006-07-06 10:48:26	2006-07-06 12:48:32
R. Butler	R. Butler	R. Butler	35605	F. v.	Huene				1923	Neue Beiträge zur Kenntnis und Beurteilung der Parasuchier	Jahrbuch der Preußischen Geologischen Landesanstalt zu Berlin		42		59	160	journal article	stated with evidence	German					2011-03-23 21:01:07	2012-10-05 02:31:53
E. Kowalski	E. Kowalski	E. Kowalski	8385	G.	Huertas G.				1960	De la flora fosil de la Sabana	Boletin de Geologia (Bucaramanga)		5		53	57	journal article	stated without evidence	Spanish					2003-04-14 13:57:12	2003-04-14 15:57:13
M. Uhen	M. Uhen		33964	R. C.	Hulbert				2010	A new early Pleistocene tapir (Mammalia: Perissodactyla) from Florida, with a review of Blancan tapirs from around the state	Bulletin of the Florida Museum of Natural History		49	3	67	126	journal article	stated without evidence	English					2010-09-30 11:11:15	2010-09-30 13:11:15
J. Alroy	J. Alroy		1959	R. C.	Hulbert, Jr.	C. R.	Harington		1999		Palaeontology		42	6	1017	1025	journal article	stated without evidence						2001-03-02 15:01:32	2001-03-02 17:01:32
H. Sims	S. Ostrowski		4110	A.	Hunt				1983	Plant fossils and lithostratigraphy of the Abo Formation (Lower Permian)in the Socorro area and plant biostratigraphy of Abo red beds in New Mexico	New Mexico Geological Society Guidebook, 34th Field Conference, Socorro Region II				157	163	guidebook	stated without evidence						2001-07-23 07:36:57	2001-07-23 09:36:57
A. Behrensmeyer	A. Behrensmeyer	M. Carrano	5928	A. P.	Hunt	A. G.	Lucas		1989	Late Triassic vertebrate localities in New Mexico	Dawn of the Age of Dinosaurs in the American Southwest, New Mexico Museum of Natural History, Albuquerque	S. G. Lucas and A. P. Hunt			72	101	book/book chapter	stated without evidence			ETE reference number 1709	ETE	1709	2002-03-04 16:40:46	2005-03-18 09:49:47
R. Butler	R. Butler		35327	A. P.	Hunt	S. G.	Lucas		1992	The first occurrence of the aetosaur Paratypothorax andressi (Reptilia, Aetosauria) in the western United States and its biochronological significance	Palaeontologische Zeitschrift		66		147	157	journal article	stated with evidence	English					2011-02-26 02:06:53	2011-02-25 09:06:53
M. Carrano	M. Carrano		27985	A. P.	Hunt	S. G.	Lucas		2007	Late Triassic tetrapod tracks of western North America	In S. G. Lucas & J. A. Spielmann (eds.), Triassic of the American West. New Mexico Museum of Natural History and Science Bulletin		40		215	230	journal article	stated without evidence	English			ETE		2008-08-18 11:38:45	2008-08-18 13:38:45
J. Alroy	J. Alroy	J. Alroy	7157	J. H.	Hutchison	C. R.	Harington		2002	A peculiar new fossil shrew (Lipotyphla, Soricidae) from the High Arctic of Canada	Canadian Journal of Earth Sciences		39	4	439	443	journal article	stated without evidence	English					2002-09-19 17:03:29	2002-09-19 19:03:29
S. Wing	H. Lindon	J. Cassara	6891	K.	Huzioka	E.	Takahasi		1970	The Eocene flora of the Ube coal-field, southwest Honshu, Japan	Journal of the Mining College, Akita University, Series A: Mining Geology		4	5	1	88	journal article	stated without evidence						2002-08-08 04:20:19	2004-04-08 18:06:06
A. Rees	A. Rees		8019	R.	Iannuzzi	M.	Guerra-Sommer	E. Diaz-Martinez, G.W. Grader	1997	Presenca do genero Glossopteris no Neopermiano da Bolivia	Revista Universidade Guarulhos - Geociencias II (no. especial)				1	225	journal article	stated without evidence	Portugese			PGAP	1205	2003-03-07 16:39:41	2003-03-07 18:39:41
C. Jaramillo	G. Doria	A. Cardenas	46190	M. I. A.	Ibrahim				1996	Aptian-Turonian palynology of the Ghazalat-1 well (GTX-1), Qattara Depression, Egypt	Review of Palaeobotany and Palynology		94		137	168	journal article	stated with evidence	English					2013-04-07 03:41:34	2013-09-13 14:05:57
P. Wilf	M. Donovan		43141	A.	Iglesias	P.	Wilf	K. R. Johnson, A. B. Zamuner, N. R. Cúneo, S. D. Matheos	2007	A Paleocene lowland macro&#64258;ora from Patagonia reveals signi&#64257;cantly greater richness than North American analogs	Geology		35	10	947	950	journal article	stated without evidence	English	10.1130/G23889A.1				2012-09-27 21:59:09	2012-09-27 06:59:09
M. Carrano	M. Carrano		14821	T.	Ikejiri	D.	Schwarz	B. Breithaupt	2005	A nearly complete skeleton of a baby sauropod from the lower Morrison Formation of the Howe Stephens Quarry, Wyoming: "little steps" into diplodocid ontogeny and taxonomy	Journal of Vertebrate Paleontology		25	3, suppl.	73A		abstract	stated without evidence	English			ETE		2005-10-10 10:53:10	2005-10-10 12:53:10
A. Rees	A. Rees		8093	V.I.	Il'ina	Y.V.	Teslenko		1971	On the question of the boundary between the Lower and Middle Jurassic in continental units of Siberia	Akademia Nauk SSSR, Geologiya i Geofizika			8	3	10	journal article	stated without evidence				PGAP	566	2003-03-07 16:39:41	2003-03-07 18:39:41
J. Alroy	J. Alroy		33945	R. S.	Irving	T. F.	Stuessy		1971	A new paratropical angiosperm florule in the Eocene Rockdale Formation of Bastrop County, Texas	Southwestern Naturalist		16	1	111	116	journal article	stated without evidence	English					2010-09-23 19:34:51	2010-09-23 21:34:51
A. Behrensmeyer	S. Cote	S. Cote	8610	G. L.	Isaac				1997	Koobi Fora Research Project Volume 5 Plio-Pleistocene Archaeology							serial monograph	stated without evidence				ETE		2003-06-03 09:15:44	2003-06-03 14:58:13
M. Carrano	M. Carrano		29480	S.	Isaji	A.	Matsushita	R. Hirayama	2006	Chelonian eggshells from the Lower Cretaceous Kuwajima Formation of the Tetori Group, central Japan	Paleontological Research		10	1	29	36	journal article	none discussed	English			ETE		2009-03-19 13:17:01	2009-03-19 15:17:01
M. Carrano	M. Carrano	M. Carrano	13526	S.	Isaji	H.	Okazaki	R. Hirayama, H. Matsuoka, P. M. Barrett, T. Tsubamoto, M. Yamaguchi, I. Yamaguchi, T. Sakumoto	2005	Depositional environments and taphonomy of the bone-bearing beds of the Lower Cretaceous Kuwajima Formation, Tetori Group, Japan	Bulletin of the Kitakyushu Museum of Natural History and Human History, Series A		3		123	133	journal article	stated without evidence				ETE		2005-05-13 14:16:06	2005-05-13 16:16:06
M. Uhen	M. Uhen		25591	H.	Ishiguri	M.	Kimura		1993	Odobenus rosmarus from Lower Pleistocene in the Nopporo Hills, Hokkaido, Japan	Chikyu Kagaku		47	2	147	152	journal article	stated without evidence	Japanese					2007-10-25 12:25:39	2007-10-25 14:25:39
A. Raymond	A. Raymond	A. Raymond	14180	T. A.	Istchenko				1969		Geologicheskii Zhurnal		29	5	101	109	journal article	stated without evidence	Russian		Geological Survey of Canada translation available. They gave name of author as Ishchenko; WorldCat, Boucot and Lawson 1999 book use Istchenko spelling for AA Istchenko. TA Istchenko appears related to AA Istchenko; they have co-autnored articles together.			2005-08-17 05:29:09	2005-08-17 07:29:09
A. Raymond	A. Raymond	A. Raymond	14181	T. A.	Istchenko				1975	Pozdnesiluriiskaia Flora Podolii	Pozdnesiluriiskaia Flora Podolii				1	97	book/book chapter	stated without evidence	Russian		Published undeer the auspices of the Akademiia NaukUkrainskoi SSR, Publisher: Naukova Dumka, Kiev Ukraine (at that time part of the USSR)			2005-08-17 05:35:19	2005-08-17 07:35:19
M. Clapham	M. Clapham		48977	V. D.	Ivanov				2006	Larvae of caddisflies (Insecta: Trichoptera) from the Mesozoic of Siberia	Paleontological Journal		40		178	189	journal article	stated with evidence	English					2013-11-14 20:53:27	2013-11-14 20:53:27
M. Uhen	M. Uhen		38361	L. C.	Ivany	R. W.	Portell	D. S. Jones	1990	Animal-Plant Relationships and Paleobiogeography of an Eocene Seagrass Community from Florida	Palaios		5	3	244	258	journal article	stated without evidence	English					2011-10-29 07:53:17	2011-10-28 15:53:17
A. Rees	A. Rees		7943	J.	Iwai	A.	Hongnusonthi	K. Asama, T. Kobayashi, E. Konno, N. Nakornsri, M. Veeraburas, W. Yuyen	1975	Non-marine Mesozoic Formations and Fossils in Thailand and Malaysia	Geology and Palaeontology of Southeast Asia		15		191	218	book/book chapter	stated without evidence			Editor: T. Kobayashi & R. Toriyama Publisher: University of Tokyo Press, Tokyo	PGAP	522	2003-03-07 16:39:41	2003-03-07 18:39:41
A. Behrensmeyer	A. Behrensmeyer	M. Kosnik	5566	L. L.	Jacobs	W.	Anyonge	J. Barry	1987	A giant tenrecid from the Miocene of Kenya	Journal of Mammalogy		68	1	10	16		stated without evidence			ETE reference number 1304	ETE	1304	2002-03-04 16:40:49	2002-03-04 18:40:49
M. Carrano	M. Oreska		34396	L. L.	Jacobs	J. D.	Congleton	M. Brunet, J. Dejax, L. J. Flynn, J. V. Hell, G. Mouchelin	1988	Mammal teeth from the Cretaceous of Africa	Nature		336	10	158	160	journal article	stated with evidence	English			ETE		2010-12-02 07:24:14	2010-12-01 14:24:14
M. Carrano	K. Maguire	M. Carrano	14031	L. L.	Jacobs	K. M.	Flanagan	M. Brunet, L. J. Flynn, J. Dejax, J. V. Hell	1989	Dinosaur footprints from the Lower Cretaceous of Cameroon, west Africa	Dinosaur Tracks and Traces. Cambridge University Press, Cambridge	D. D. Gillette and M. G. Lockley			349	351	book/book chapter	stated without evidence	English			ETE		2005-07-29 15:02:08	2005-08-17 10:12:30
A. Behrensmeyer	A. Behrensmeyer	M. Kosnik	5567	B. F.	Jacobs	C.H.	Kabuye		1989	An extinct species of Pollia thunberg (Commelinaceae) from the Miocene Ngorora Formation,Kenya	Review of Paleobot. and Paly.		59	2014-04-01	67	76		stated without evidence			ETE reference number 1305	ETE	1305	2002-03-04 16:40:49	2002-03-04 18:40:49
M. Carrano	M. Carrano	M. Carrano	12527	L. L.	Jacobs	D. A.	Winkler	E. M. Gomani	1996	Cretaceous dinosaurs of Africa: examples from Cameroon and Malawi	Memoirs of the Queensland Museum		39	3	595	610	journal article	stated without evidence	English			ETE		2005-02-03 10:29:11	2010-07-01 16:49:37
M. Uhen	M. Uhen		30721	O.	Jaekel				1894		Die eocanen Selachier vom Monte Bolca				1	176	book/book chapter	stated without evidence	English					2009-09-15 12:05:45	2009-09-15 14:05:45
M. Carrano	M. Carrano		34613	O.	Jaekel				1913	Über die Wirbeltierfunde in der oberen Trias von Halberstadt [On the vertebrate finds in the Upper Triassic of Halberstadt]	Paläontologische Zeitschrift		1		155	215	journal article	stated with evidence	German			ETE		2010-12-30 08:24:41	2010-12-29 15:24:41
R. Lupia	T. Naeher	T. Naeher	8983	R. K.	Jain	J. W.	Hall		1969	A contribution to the Early Tertiary fossil record of the Salviniaceae	American Journal of Botany		56	5	527	539	journal article	stated without evidence						2003-08-18 09:47:05	2003-08-18 11:47:05
C. Labandeira	C. Labandeira	J. Alroy	5086	M. T.	James				1937	A preliminary review of certain families of Diptera from the Florissant Miocene Beds	Journal of Paleontology		11	3	241	247	journal article	stated with evidence	English		ETE reference number 798	ETE	798	2002-03-04 16:40:45	2011-03-13 01:46:24
J. Alroy	J. Alroy		35512	M. T.	James				1939	A preliminary review of certain families of Diptera from the Florissant Miocene Beds. II	Journal of Paleontology		13	1	42	48	journal article	stated with evidence	English					2011-03-13 21:03:47	2011-03-13 05:03:47
R. Lupia	R. Lupia	R. Lupia	11516	B. N.	Jana	A. K.	Ghosh		1997	A megaspore assemblage from the Athgarh Formation and its bearing on the age of the formation	The Palaeobotanist		46	2014-02-01	149	155	journal article	stated without evidence						2004-08-22 12:48:40	2004-08-22 14:48:40
J. Hunter	M. Hall	M. Carrano	9058	W.	Janensch				1949	Ein neues Reptil aus dem Keuper con Halberstadt [A new reptile from the Keuper of Halberstadt]	Neues Jahrbuch fär Minerologie, Geologie und Paläontologie		8		225	242	journal article	stated without evidence	German			0.05	45420	2003-08-30 10:37:54	2005-10-04 10:22:11
A. Turner	H. O'Regan	H. O'Regan	9534	D.	Janossy				1986	Pleistocene vertebrate faunas of Hungary	Developments in Palaeontology and Stratigraphy, 8. Elsevier, Amsterdam				1	208	book/book chapter	stated without evidence				PACED		2003-12-03 08:22:18	2003-12-03 10:22:18
C. Looy	W. Puijk	J. Alroy	8498	J.	Jansonius				1962	Palynology of Permian and Triassic sediments, Paece River Area, Western Canada	Palaeontographica Abteilung B		110		35	98	journal article	stated without evidence						2003-05-14 02:51:37	2006-12-30 16:55:24
E. Kowalski	E. Kowalski	J. Alroy	7828	C. A.	Jaramillo	D. L.	Dilcher		2001	Middle Paleogene palynology of Central Colombia, South America: A study of pollen and spores from tropical latitudes	Palaeontographica Abteilung B		258	2014-06-04	87	213	journal article	stated without evidence						2003-02-12 15:13:51	2006-12-30 16:55:24
C. Jaramillo	G. Doria	A. Cardenas	43937	S.	Jardiné	H.	Magloire		1965	Palynologuie et stratigraphie du Crétacé des Bassin du Sénégal et Cote d'Ivoire	Mémoires du Bureau de Recherches Géologiques et Miniéres		32		187	245	journal article	stated with evidence	English					2012-12-14 06:15:43	2013-09-13 14:06:23
C. Labandeira	C. Labandeira	J. Karr	5087	E. A.	Jarzembowski				1980	Fossil Insects from the Bembridge Marls, Palaeogene of the Isle of Wight, Southern England	Bulletin of the British Museum of Natural History (Geology)		33	4	237	293	journal article	stated with evidence	English		ETE reference number 799	ETE	799	2002-03-04 16:40:32	2012-01-31 17:09:06
M. Clapham	M. Clapham		39642	E. A.	Jarzembowski	X.	Martínez-Delclòs	G. Bechly, A. Nel, R. Coram, F. Escuillié	1998	The Mesozoic non-calopterygoid Zygoptera: description of new genera and species from the Lower Cretaceous of England and Brazil and their phylogenetic significance (Odonata, Zygoptera, Coenagrionoidea, Hemiphlebioidea, Lestoidea)	Cretaceous Research		19		403	444	journal article	stated with evidence	English					2012-01-23 14:39:33	2012-01-22 21:39:33
M. Clapham	J. Karr		35431	E. A.	Jarzembowski	A.	Nel		1996	New fossil dragonflies from the Lower Cretaceous of SE England and the phylogeny of the superfamily Libelluloidea (Insecta : Odonata)	Cretaceous Research		17		67	85	journal article	stated with evidence	English					2011-03-05 16:40:19	2011-03-04 23:40:19
M. Clapham	M. Clapham	M. Clapham	47319	E. A.	Jarzembowski	E. V.	Yan	B. Wang, H. C. Zhang	2013	Brochocolein beetles (Insecta: Coleoptera) from the Lower Cretaceous of northeast China and southern England	Cretaceous Research		44		1	11	journal article	stated with evidence	English					2013-06-25 09:36:00	2013-06-25 15:59:10
M. Clapham	M. Clapham		50293	E. A.	Jarzembowski	E. V.	Yan	B. Wang, H. Zhang	2013	Ommatin beetles (Insecta: Coleoptera) from the Lower Cretaceous of northeast China and southern England	Terrestrial Arthropod Reviews		6		135	161	journal article	stated with evidence	English					2014-03-03 23:03:12	2014-03-03 23:03:12
M. Foote	M. Foote	M. Foote	9617	P. A.	Jell	J. N.	Theron		1999	Early Devonian echinoderms from South Africa	Memoirs of the Queensland Museum		43	1	115	199	journal article	stated without evidence						2003-12-29 11:48:56	2003-12-29 13:48:56
W. Stein	D. Horvath	D. Horvath	6785	J. R.	Jennings				1973	The morphology of Stigmaria stellata	American Journal of Botany		60	5	414	425	journal article	stated without evidence						2002-07-24 08:04:16	2002-07-24 10:04:16
H. Sims	S. Ostrowski		4133	J. R.	Jennings				1980	Fossil plants from the Fountain Formation (Pennsylvanian) of Colorado	Journal of Paleo.		54		149	158	journal article	stated without evidence						2001-07-23 09:11:06	2001-07-23 11:11:06
H. Sims	S. Ostrowski		4160	J. R.	Jennings				1984	Distribution of Fossil Plant Taxa in the Upper Mississippian and Lower Pennsylvanian of the Illinois Basin			2		301	312		stated without evidence						2002-03-04 16:40:36	2002-03-04 18:40:36
W. Stein	J. Kao	J. Kao	6501	J. R.	Jennings	D. A.	Eggert		1977	Preliminary Report on Permineralized Senftenbergia from the Chester Series of Illinois	Review of Palaeobotany and Palynology		24		221	225	journal article	stated without evidence						2002-06-20 09:49:36	2002-06-20 11:49:36
M. Clapham	M. Clapham		39590	J. E.	Jepson	V. N.	Makarkin	E. A. Jarzembowski	2009	New lacewings (Insecta: Neuroptera) from the Lower Cretaceous Wealden supergroup of Southern England	Cretaceous Research		30		1325	1338	journal article	stated with evidence	English					2012-01-22 10:27:57	2012-01-21 17:27:57
R. Benson	R. Benson		42477	A. J.	Jeram				1994	Scorpions from the Viséan of East Kirkton, West Lothian, Scotland, with a revision of the infraorder Mesoscorpionina	Transactions of the Royal Society of Edinburgh: Earth Sciences		84		283	299	journal article	stated without evidence	English	10.1017/S0263593300006106				2012-07-27 20:32:37	2012-07-27 05:32:37
A. Rees	A. Rees		8293		Jiangsu Stratigraphic Group				1978	The Stratigraphic Tables of Jiangsu	Geology Press				1	190	book/book chapter	stated without evidence				PGAP	68	2003-03-07 16:39:42	2003-03-07 18:39:42
A. Rees	A. Rees		8294		Jiangxi Stratigraphic Group				1980	The Stratigraphic Tables of Jiangxi	Geology Press				1	205	book/book chapter	stated without evidence				PGAP	70	2003-03-07 16:39:42	2003-03-07 18:39:42
A. Rees	A. Rees		8291		Jilin Stratigraphic Group				1978	The Stratigraphic Tables of Jilin	Geology Press				1	534	book/book chapter	stated without evidence				PGAP	66	2003-03-07 16:39:42	2003-03-07 18:39:42
A. Turner	H. O'Regan	H. O'Regan	11047	E.	Jimenez				1976	Quelonios fosiles de Venta del Moro (Valencia)	Trabajos sobre Neogeno-Cuaternario		5		117	128	journal article	stated without evidence	Spanish			PACED		2004-07-05 05:23:42	2004-07-05 07:23:42
C. Looy	C. Looy	C. Looy	6777	K.M.M.	Jizba				1962	Late Paleozoic bissacate pollen from the United States midcontinent area	Journal of Paleontology		36	5	871	887	journal article	stated without evidence				ETE		2002-07-23 07:40:54	2002-07-23 09:40:54
K. Johnson	M. Reynolds	M. Reynolds	6985	K. R.	Johnson				2002	Personal field work re: HC and FU formations							unpublished	stated without evidence						2002-08-22 10:04:00	2002-08-22 12:04:00
S. Wing	S. Wing	K. Johnson	7941	K. R.	Johnson				2002	Megaflora of the Hell Creek and lower Fort Union Formations in the western Dakotas: Vegetational response to climate change, the Cretaceous-Tertiary boundary event, and rapid marine transgression	The Hell Creek Formation and the Cretaceous-Tertiary boundary in the northern Great Plains: An integrated continental record of the end of the Cretaceous.		361		329	391	book/book chapter	stated without evidence						2003-03-07 15:13:28	2003-05-07 19:42:15
K. Johnson	K. Johnson	K. Johnson	8535	K. R.	Johnson				2003	Denver Museum of Nature & Science archival records of Kirk Johnson fieldwork in Cretaceous rocks of the Rocky Mountain region.							unpublished	stated without evidence			Includes field notebooks, maps, and computerized records.			2003-05-21 14:31:34	2003-05-21 16:31:34
A. Hendy	A. Hendy		28008	M. R.	Johnston				1980	Geology of the Tinui-Awatoitoi District	New Zealand Geological Survey Bulletin		94		1	62	serial monograph	second hand	English					2008-08-20 12:57:35	2008-08-20 14:57:35
H. Wang	M. Arakaki	M. Arakaki	8573	J. H.	Jones	D. L.	Dilcher		1980	Investigations of angiosperms from the Eocene of North America: Rhamnus marginatus (Rhamnaceae) reexamined	American Journal of Botany		67	6	959	967	journal article	stated without evidence						2003-05-30 07:39:31	2003-05-30 09:39:31
H. Wang	M. Arakaki	M. Arakaki	8511	G. J.	Jordan	M. K.	Macphail		2003	A Middle-Late Eocene inflorescence of Caryophyllaceae from Tasmania, Australia	American Journal of Botany		90		761	768	journal article	stated without evidence						2003-05-16 09:37:40	2003-05-16 11:37:40
R. Benson	R. Benson		44043	W. G.	Joyce				2000	The first complete skeleton of Solnhofia parsoni (Cryptodira, Eurysternidae) from the Upper Jurassic of Germany and its taxonomic implications	Journal of Paleontology		74	4	684	700	journal article	stated without evidence	English	10.1666/0022-3360(2000)074<0684:TFCSOS>2.0.CO;2				2012-12-19 03:11:37	2012-12-18 10:11:37
P. Mannion	J. Tennant		45084	W. G.	Joyce				2003	A new Late Jurassic turtle specimen and the taxonomy of Palaeomedusa testa and Eurysternum wagleri	PaleoBios		23	3	1	8	journal article	stated with evidence	English					2013-02-21 03:50:50	2013-02-20 10:50:50
M. Carrano	M. Carrano		27130	W.	Joyce	D. K.	Zelenitsky		2002	Turtle egg pseudomorphs from the Late Jurassic of Schamhaupten, Germany	Archaeopteryx		20		57	62	journal article	stated without evidence	English			ETE		2008-05-01 13:50:58	2008-05-01 15:50:58
S. Wing	N. Jud		34111	N. A.	Jud	G. W.	Rothwell	R. A. Stockey	2008	Todea from the Lower Cretaceous of Western North America: implications for the phylogeny, systematics, and evolution of modern Osmundaceae	American Journal of Botany		95	3	330	339	journal article	stated with evidence	English					2010-11-01 16:48:10	2010-11-01 18:48:10
A. Hendy	A. Hendy		23801	A. I.	Kafanov	K.	Ogasawara	L. Marincovich, Jr	2001	Checklist and bibliography of the Cenozoic Bivalvia (Mollusca) of Northeastern Asia (Russian Far East), 1968-1999	Bulletin of the Mizunami Fossil Museum		28		1	138	serial monograph	stated with evidence	English					2007-04-15 19:23:29	2007-04-15 21:23:32
A. Rees	A. Rees		8175	I.Z.	Kalantar				1980	News on Stratigraphy of the Triassic deposits of the Polar PreUrals	News on Stratigraphy of the Triassic of the PaleoUrals		9		46	61	book/book chapter	stated without evidence			Editor: V.I. Tuzhikova & G.N. Papulov Publisher: Uralian Scientific Centre, Acad Sci USSR, Sverdlovsk	PGAP	519	2003-03-07 16:39:42	2003-03-07 18:39:42
M. Uhen	H. Reyes		48090	R. J.	Kallal	S. J.	Godfrey	D. J. Ortner	2012	Bone reactions on a Pliocene Cetacean Rib Indicate Short-term Survival of Predation Event	International Journal of Osteoarchaeology		22	3	253	260	journal article	stated without evidence	English	10.1002/oa.1199				2013-09-05 22:57:10	2013-09-05 07:57:10
A. Rees	A. Rees		7947	A. K.	Kalugin	A.I.	Kirichkova		1968	Stratigraphy of the Jurassic continental units of Mangyshlak	Byulleten' nauchno-tekhnicheskoi informatsii. Seriya: Geologiya mestorozhdenii poleznykh iskopaemykh. Problem of oil and gas resourses of the Mangyshlak and Ustyurt.			19	15	23	journal article	stated without evidence			Publisher: ONTI-VIEMS, Moscow	PGAP	321	2003-03-07 16:39:41	2003-03-07 18:39:41
D. Bottjer	C. Powers	C. Powers	11688	F.	Kamoun	B.	Peybernes	M. Montacer, M. Ben Youssef, A. Trigui, M. Ghanmi	1994	Application des concepts de la stratigraphie sequentielle aux series triasiques du Sud de la Tunisie. Nouvelles donnees stratigraphiques et micropaleontologiques	Proceedings of the 4th Tunisian Petroleum Exploration Conference		74		213	235	serial monograph	stated without evidence	French					2004-09-16 17:42:14	2004-09-16 19:42:14
M. Clapham	J. Karr		48084	I.	Kania	P.	Wegierek		2008	Palaeoaphididae (Hemiptera, Sternorrhyncha) from Lower Cretaceous Baissa deposits: Morphology and classification	Monografie faunistyczne		25		1	135	serial monograph	stated with evidence	English					2013-09-05 11:19:11	2013-09-04 20:19:11
A. Rees	A. Rees	A. Rees	6917	W.	Karaszewski				1965	O srodkowoliasowym wieku flory z Chmielowa pod Ostrowcem i jej znaczeniu dla stratygrafii kontynentalnej jury [On the Middle Liassic age of the flora from Chmielow, near Ostrowiec (central Poland) and its significance for stratigraphy of the continental Jurassic]	Kwartalnik Geologiczny		9	2	261	270	journal article	stated without evidence			In Polish, with English abstract	PGAP		2002-08-11 13:55:58	2002-08-11 15:55:58
R. Benson	R. Benson	J. Tennant	38095	H.-V.	Karl	J.	Milan	G. Tichy	2012	New shell remains of Peltochelys duchastelli (Dollo, 1884) from Western Europe and the rise of trionychids (Testudines: Trionychoidea)	Studia Palaeocheloniologica		4		87	106	journal article	stated with evidence	English					2011-10-11 02:26:02	2013-01-09 13:19:55
P. Mannion	J. Tennant		46818	H.-V.	Karl	G.	Tichy	D. Valdisberri	2012	Sontiochelys cretacea Stache, 1905 and new description of the families Eurysternidae Dollo, 1886 and Thalassemydidae Rutimeyer, 1873 (Testudines: Cryptodira)	Studia Geological Salmanticensia		48	1	45	76	journal article	stated with evidence	English					2013-05-15 03:42:41	2013-05-14 12:42:41
J. Alroy	J. Alroy		23549	P. F.	Karrow	K. L.	Seymour	B. B. Miller, J.E. Mirecki	1997	Pre-Late Wisconsinan Pleistocene biota from southeastern Michigan, U.S.A.	Palaeogeography, Palaeoclimatology, Palaeoecology		133	2014-02-01	81	101	journal article	stated without evidence	English					2007-03-18 16:07:38	2007-03-18 18:07:38
P. Gensel	M. Kotyk		3924	A.	Kasper	H.	Andrews		1972	Pertica, a new genus of Devonian plants from northern Maine	American Journal of Botany		59		892	911	journal article	stated without evidence						2001-05-29 06:30:20	2001-05-29 08:30:20
P. Gensel	M. Kotyk		3925	A.	Kasper	H.	Andrews	W. Forbes	1974	New fertile species of Psilophyton from the Devonian of Maine	American Journal of Botany		61		339	359	journal article	stated without evidence						2001-05-29 06:31:57	2001-05-29 08:31:57
A. Rees	A. Rees		7955	A. M.	Kazakov	A. S.	Dagis		1984	Stratigrafiya Triasa yuzhnogo Kharaulakha i severnogo Orulgana (Severnoe Verkhovanye) [Stratigraphy of theTriassic of southern Kharaulakh and northern Orulgan (northern Verkhovanye)]	Akademia Nauk SSSR, Sibirskoe Otdelenie, Instituta Geologii i Geophyziki, Trudy		689		81	95	journal article	stated without evidence				PGAP	548	2003-03-07 16:39:41	2003-03-07 18:39:41
M. Uhen	M. Uhen	M. Uhen	26221	E.	Kazar	D. J.	Bohaska		2008	Toothed whale (Mammalia: Cetacea: Odontoceti) Limb bones of the Lee Creek mine, North Carolina	Virginia Museum of Natural History Museum Special Publication		14		271	324	journal article	stated without evidence	English		Geology and Paleontology of the Lee Creek Mine, North Carolina, IV			2008-01-14 13:36:06	2008-01-14 15:36:40
C. Looy	F. Verbruggen	F. Verbruggen	8431	K.-P.	Kelber	J.H.A.	van Konijnenburg-van Cittert		1997	A new Rhaetian flora from the neighbourhood of Coburg (Germany) - preliminary results.	Proceedings 4th EPPC		58		105	114	journal article	stated without evidence						2003-05-01 12:14:09	2003-05-01 14:14:09
H. Wang	H. Wang	R. Lupia	7772	J. A.	Keller	P. S.	Herendeen	P. R. Crane	1996	Fossil flowers and fruits of the Actinidiaceae from the Campanian (Late Cretaceous) of Georgia	American Journal of Botany		83	4	528	541	journal article	stated without evidence						2003-02-07 13:23:35	2003-06-27 09:16:39
R. Gastaldo	J. Allen	J. Allen	7641	I.E.	Kerey	G.	Kelling	R.H. Wagner	1985	An outline stratigraphy and palaeobotanical records from the middle Carboniferous rocks of northwestern Turkey	Extrait des Annales de la Societe Geologique du Nord				203	216	journal article	stated without evidence						2003-01-12 07:46:50	2003-01-12 09:46:50
W. Clyde	J. Finarelli	R. Butler	4202	K. A.	Kermack	F.	Mussett	H.W. Rigney	1973	The lower jaw of Morganucodon	Zoological Journal of the Linnean Society of London		53	2	87	175	journal article	stated without evidence	English			0.05	30500	2002-03-04 16:40:37	2012-12-12 02:28:25
H. Sims	H. Lindon	J. Cassara	6448	J. H. F.	Kerp	R. J.	Poort	H. A. J. M. Swinkels, R. Verwer	1990	Aspects of Permian palaeobotany and palynology. IX. Conifer-dominated Rotliegend floras from the Saar-Nahe Basin (?Late Carboniferous-Early Permian; SW-Germany) with special reference to the reproductive biology of early conifers	Review of Palaeobotany and Palynology		62		205	248	journal article	stated without evidence						2002-06-12 11:46:07	2004-03-12 17:50:24
A. Rees	A. Rees		7960	T.T.	Khoo	B.S.	Yaw	T. Kimura, J.H. Kim	1988	Geology and palaeontology of the Redang islands, Trengganu, Peninsular Malaysia	Journal of Southeast Asian Earth Sciences		2		123	130	journal article	stated without evidence				PGAP	1090	2003-03-07 16:39:41	2003-03-07 18:39:41
A. Rees	A. Rees		8192	K.M.	Khudolei				1972	Stratigraphy of the USSR. Jurassic System.					1	524	book/book chapter	stated without evidence			Moscow	PGAP	221	2003-03-07 16:39:42	2003-03-07 18:39:42
R. Whatley	R. Whatley	R. Whatley	14365	Z.	Kielan-Jaworowska	R. L.	Cifelli	Z.-X. Luo	2004	Mammals from the age of dinosaurs: Origins, evolution, and structure	Columbia University Press, New York				1	630	book/book chapter	stated without evidence	English					2005-09-06 06:49:58	2005-09-06 08:49:58
M. Uhen	M. Uhen		17890	P. M.	Kier				1983	Upper Cenozoic echinoids from the Lee Creek Mine	Smithsonian Contributions to Paleobiology		53		499	507	journal article	stated without evidence	English					2006-07-07 11:22:18	2006-07-07 13:22:22
W. Kiessling	W. Kiessling	W. Kiessling	26431	W.	Kiessling				2008	New opinions on coral taxonomy							unpublished	stated with evidence	English					2008-02-11 11:56:11	2008-05-24 11:23:38
W. Kiessling	W. Kiessling		30388	W.	Kiessling				2009	Taxonomic vetting of messy data in the Paleobiology Database							unpublished	stated with evidence	English					2009-07-20 09:09:01	2009-07-20 11:09:01
W. Kiessling	U. Merkel		35169	W.	Kiessling	C.	Simpson	B. Beck, J. Pandolfi	2011	Taxonomic vetting of Pleistocene coral occurrence data							unpublished	stated without evidence	English					2011-02-15 21:19:22	2011-02-15 04:19:22
M. Carrano	M. Carrano		36097	H. M.	Kim				1983	[Cretaceous dinosaurs from Korea]	Journal of the Geological Society of Korea		19	3	115	126	journal article	stated with evidence	English			ETE		2011-05-11 05:01:32	2011-05-10 14:01:32
M. Carrano	M. Carrano	M. Carrano	13299	H. M.	Kim	A. D.	Gishlick	T. Takanobu	2005	The first non-avian maniraptoran skeletal remains from the Lower Cretaceous of Korea	Cretaceous Research		26	2	299	306	journal article	stated without evidence				ETE		2005-04-21 12:48:09	2005-04-21 14:48:09
R. Butler	R. Butler		35603	J.	Kimmig	G.	Arp		2010	Phytosaur remains from the Norian Arnstadt Formation (Leine Valley, Germany), with reference to European phytosaur habits	Palaeodiversity		3		215	224	journal article	none discussed	English					2011-03-23 18:48:57	2011-03-23 02:48:57
A. Rees	A. Rees		8243	T.	Kimura				1987	Recent knowledge of Jurassic and Early Cretaceous Floras in Japan and Phytogeography of this Time in East Asia	Bulletin of Tokyo Gakugei University Section IV		39		87	115	journal article	stated without evidence				PGAP	50	2003-03-07 16:39:42	2003-03-07 18:39:42
M. Uhen	M. Uhen		18817	M.	Kimura	H.	Furusawa	T. Sagayama, Y. Igarashi, A. Suzuki, H. Fukusawa	1995	Geologic age and paleoenvirontment of fossil sirenian-bearing deposits (Kinomanai Formation in the Shosambetsu region of northern Hokkaido, Japan	Journal of the Geological Society of Japan		101	5	345	352	journal article	stated without evidence	Japanese					2006-09-20 10:33:13	2006-09-20 12:33:41
M. Uhen	M. Uhen		15356	T.	Kimura	Y.	Hasegawa		2004	An outline of the Miocene cetotheres of Japan	Bulletin of the Gunma Museum of Natural History		8		79	88	journal article	stated without evidence	English					2005-11-29 09:36:39	2005-11-29 11:36:43
A. Rees	A. Rees		8071	T.	Kimura	T.	Ohana	M. Tsujii	1988	Early Jurassic plants in Japan. Part 8. Supplementary description and concluding remarks	Transactions and Proceedings of the Palaeontological Society of Japan			151	501	522	journal article	stated without evidence				PGAP	49	2003-03-07 16:39:41	2003-03-07 18:39:41
A. Rees	A. Rees		8072	T.	Kimura	T.	Ohana		1989	Late Jurassic Plants from the Oginohama Formation, Oshika Group in the Outer Zone of Northeast Japan (I)	Bulletin of the National Science Museum, Tokyo, Series C		15	1	1	24	journal article	stated without evidence				PGAP	100	2003-03-07 16:39:41	2003-03-07 18:39:41
R. Lupia	T. Naeher	T. Naeher	8984	A.	Kimyai				1966	New plant microfossils from the Raritan Formation (Cretaceous) in New Jersey	micropaleontology		12	4	461	476	journal article	stated without evidence			Plates 1-2			2003-08-18 12:03:50	2003-08-18 14:03:50
M. Carrano	M. Carrano		14818	L.	King	J.	Foster	R. Scheetz	2005	Mesadactylus and other new pterosaur specimens from the Morrison Formation (Upper Jurassic) of western Colorado	Journal of Vertebrate Paleontology		25	3, suppl.	78A		abstract	stated without evidence	English			ETE		2005-10-10 10:29:05	2005-10-10 12:29:05
M. Carrano	M. Carrano	M. Carrano	12929	R. E.	Kirby				1989	Late Triassic vertebrate localities of the Owl Rock Member (Chinle Formation) in the Ward Terrace area of northern Arizona	Dawn of the Age of Dinosaurs in the American Southwest, New Mexico Museum of Natural History, Albuquerque	S. G. Lucas and A. P. Hunt			12	28	book/book chapter	stated without evidence				ETE		2005-03-18 06:47:45	2005-03-18 08:47:45
R. Butler	R. Butler		31651	R. E.	Kirby				1991	A vertebrate fauna from the Upper Triassic Owl Rock Member of the Chinle Formation in Northern Arizona, Northern Arizona University					1	476	M.S. thesis		English					2010-01-21 08:08:29	2010-01-21 10:08:29
M. Carrano	M. Carrano		28148	R. E.	Kirby				1993	Relationships of Late Triassic basin evolution and faunal replacement in the southwestern United States: perspectives from the upper part of the Chinle Formation in northern Arizona	The Nonmarine Triassic. New Mexico Museum of Natural History and Science Bulletin	S. G. Lucas and M. Morales	3		233	242	serial monograph	none discussed	English			ETE		2008-09-15 13:49:36	2008-09-15 15:49:36
M. Clapham	L. Edwards		40325	A. G.	Kirejtshuk	A. G.	Ponomarenko		1990	Fossil Beetles of the Peltidae and Nitidulidae Families (Coleoptera)	Paleontological Journal		24	2	79	90	journal article	stated with evidence	English					2012-02-21 15:51:32	2012-02-20 22:51:32
A. Rees	A. Rees		8111	A. I.	Kirichkova				1966	On the occurence of an Early Jurassic flora in the Eastern Siberia	Trudy VNIGRI. Geology and oil potential in the Western Yakutiya		249		120	124	journal article	stated without evidence			Publisher: VNIGRI, Leningrad	PGAP	212	2003-03-07 16:39:42	2003-03-07 18:39:42
A. Rees	A. Rees		8113	A. I.	Kirichkova				1976	Paleobotanic characteristics and correlation of the Upper Jurassic continental deposits of Western Yakutiya	Geologiia i Geofizika			11	44	54	journal article	stated without evidence			Publisher: Academy of Science of the USSR Siberian branch, Novosibirsk	PGAP	291	2003-03-07 16:39:42	2003-03-07 18:39:42
A. Rees	A. Rees		8112	A. I.	Kirichkova				1990	Triassic-Early Jurassic flora of the Eastern Urals	Paleontologicheskii Zhurnal (Paleontological Journal)			1	110	119	journal article	stated without evidence			Moscow	PGAP	289	2003-03-07 16:39:42	2003-03-07 18:39:42
A. Rees	A. Rees		8095	A. I.	Kirichkova	Z.E.	Baranova		1978	Development of the Jurassic floras of Southern Emba and Mangyshlak	Topics in Paleobiogeography				108	114	book/book chapter	stated without evidence			Editor: V. A. Maslov & K. M. Khudoley Publisher: Academy of Science of the USSR Bashkir branch, Ufa	PGAP	230	2003-03-07 16:39:41	2003-03-07 18:39:41
A. Rees	A. Rees		7952	A. I.	Kirichkova	A. K.	Kalugin		1973	About the boundary between the Lower and Upper Jurassic on Mangyshlak	Doklady Akademii Nauk SSSR		213	2	410	412	journal article	stated without evidence			Publisher: Academy of Science of the USSR, Moscow	PGAP	239	2003-03-07 16:39:41	2003-03-07 18:39:41
A. Rees	A. Rees		8081	A. I.	Kirichkova	V.A.	Samylina		1984	Pecularities of paleofloristic characteristics of continental deposits of Upper Jurassic and Neocomian of Northern Siberia	Trudy Instituta Geologii i Geofiziki. Boundary stages of the Jurassic and Cretaceous systems.		644		161	166	book/book chapter	stated without evidence			Editor: V. V. Menner Publisher: Academy of Science of the USSR Siberian division, Novosibirsk	PGAP	275	2003-03-07 16:39:41	2003-03-07 18:39:41
A. Rees	A. Rees		7965	T.I.	Kirina	C.M.	Kolesnikov		1967	Biostratigraphy of interlayered continental and marine Mesozoic deposits of Eastern Siberia	Stratigrafiya i paleontologiya mezozoiskikh i paleogen-neogenovikh kontinental. Nikh otlozhenii Aziatskoi chasti.				23	30	book/book chapter	stated without evidence			Editor: G.G. Martinson Publisher: Nauka, Leningrad	PGAP	215	2003-03-07 16:39:41	2003-03-07 18:39:41
M. Clapham	M. Clapham		49122	G. W.	Kirkaldy				1910	Three new Hemiptera-Heteroptera from the Miocene of Colorado	Entomological News		21		129	131	journal article	stated with evidence	English					2013-11-26 00:30:04	2013-11-26 00:30:04
A. Behrensmeyer	A. Behrensmeyer	J. Alroy	5767	J. I.	Kirkland	H. J.	Armstrong		1992	Taphonomy of the Mygatt-Moore (M&M) Quarry, middle Brushy Basin Member, Morrison Formation (Upper Jurassic) western Colorado	Journal of Vertebrate Paleontology		12	3, suppl.	55A		abstract	stated without evidence	English		ETE reference number 1526	ETE	1526	2002-02-25 08:29:54	2007-09-24 22:01:16
M. Carrano	M. Carrano	M. Carrano	10656	J. I.	Kirkland	K.	Carpenter		1994	North America's first pre-Cretaceous ankylosaur (Dinosauria) from the Upper Jurassic Morrison Formation of western Colorado	Brigham Young University Geology Studies		40		25	42	journal article	stated without evidence				ETE		2004-05-28 07:40:18	2004-05-28 09:40:18
M. Carrano	M. Carrano	M. Carrano	12888	J. I.	Kirkland	K.	Carpenter	A. P. Hunt, R. D. Scheetz	1998	Ankylosaur (Dinosauria) specimens from the Upper Jurassic Morrison Formation	Modern Geology		23		145	177	journal article	stated without evidence				ETE		2005-03-14 10:58:15	2005-03-14 12:58:25
M. Carrano	M. Carrano	M. Carrano	15120	J. I.	Kirkland	M. G.	Lockley	A. R. Milner	2002	The St. George dinosaur tracksite	Utah Geological Survey Notes		34	3	4	5, 12	news article	stated without evidence	English			ETE		2005-11-11 18:57:21	2005-11-11 21:11:00
M. Clapham	M. Clapham		49610	E. N.	Kjellesvig-Waering				1986	A restudy of the fossil Scorpionida of the world	Palaeontographica Americana		55		1	287	serial monograph	stated with evidence	English					2013-12-26 17:48:02	2013-12-26 17:48:02
C. Looy	C. Looy	C. Looy	6620	W.	Klaus				1963	Sporen aus dem Suedalpinen Perm (vergleichsstudie fuer die Gliederung nordalpiner Salzserien)	Jahrbuch Geologische Bundesanstalt		106		229	361	journal article	stated with evidence	German			ETE		2002-07-06 08:17:32	2011-07-15 06:48:08
A. Rees	A. Rees		8199	M.C.	Klepzig				1978	Estudio da tafoflorula do membro Morro Pelado na sua localidade-tipo	Pesquisas, Porto Alegre		11		225	303	journal article	stated without evidence	Portugese			PGAP	1206	2003-03-07 16:39:42	2003-03-07 18:39:42
A. Hendy	A. Hendy		27805	H. C.	Klinger	W. J.	Kennedy		1979	Cretaceous faunas from Southern Africa. Lower Cretaceous ammonites, including a new bochianitid genus, from Umgazana, Transkei	Annals of the South African Museum		78	2	11	19	journal article	stated with evidence	English					2008-07-30 12:33:23	2008-07-30 14:33:23
A. Rees	A. Rees		7942	E.	Klitzsch	A.	Lejal-Nicol		1984	Flora and fauna from strata in southern Egypt and northern Sudan (Nubia and surrounding areas)	Berliner geowissenschaftliche Abhandlungen Reihe A		50		47	79	journal article	stated without evidence				PGAP	81	2003-03-07 16:39:41	2003-03-07 18:39:41
M. Aberhan	T. Schossleitner		45972	A. A.	Klompmaker	G. F. W.	Herngreen	H. W. Oosterink	2010	Biostratigraphic correlation, paleoenvironment stress, and subrosion pipe collapse: Dutch Rhaetian shales uncover their secrets	Facies		56		597	613	journal article	stated with evidence	English	10.1007/s10347-010-0227-z				2013-03-26 04:12:33	2013-03-25 12:12:33
J. Alroy	J. Alroy	M. Carrano	34252	G. E.	Knauss	W. G.	Joyce	T. R. Lyson, D. Pearson	2011	A new kinosternoid from the Late Cretaceous Hell Creek Formation of North Dakota and Montana and the origin of the Dermatemys mawii lineage	Palaeontologische Zeitschrift		85		125	142	journal article	stated with evidence	English	10.1007/s12542-010-0081-x				2010-11-16 09:58:08	2012-08-09 10:52:34
H. Sims	H. Lindon	H. Lindon	6815	F. H.	Knowlton				1899	Fossil Flora of the Yellowstone National Park	USGS Monograph Series		32	2			serial monograph	stated without evidence						2002-07-30 05:58:38	2002-07-30 07:58:38
A. Rees	D. Sunderlin	D. Sunderlin	6946	F. H.	Knowlton				1916	A Lower Jurassic flora from the upper Matanuska Valley, Alaska	Proceedings of the U.S. National Museum		51	2158	451	460	journal article	stated without evidence				PGAP		2002-08-20 07:52:12	2002-08-20 09:52:12
M. Carrano	M. Carrano		34390	F. H.	Knowlton				1916	Note on a recent discovery of fossil plants in the Morrison Formation	Journal of the Washington Academy of Sciences		6		180	181	journal article	stated without evidence	English			ETE		2010-12-02 01:25:43	2010-12-01 08:25:43
M. Uhen	M. Uhen	M. Uhen	43838	J. C.	Koeniguer				1967	Etude paloxylogique du Rio de Oro	Notas y Comunicaciones Insituto Geologico y Minero de Espana		96		39	66	journal article	stated without evidence	English					2012-12-11 06:20:54	2012-12-10 13:38:28
M. Uhen	M. Uhen		26222	N.	Kohno	C. E.	Ray		2008	Pliocene walruses from the Yorktown Formation of Virginia and North Carolina, and a systematic revision of the North Atlantic Pliocene walruses	Virginia Museum of Natural History Special Publication		14		39	80	journal article	stated without evidence	English		Geology and Paleontology of the Lee Creek Mine, North Carolina, IV			2008-01-14 13:45:39	2008-01-14 15:45:39
P. Mannion	P. Mannion		44155	P. N.	Kolosov	G. V.	Ivensen	T. E. Mikhailova, S. M. Kurzanov, M. B. Efimov, Y. M. Gubin	2009	Taphonomy of the Upper Mesozoic Tetrapod Teete Locality (Yakutia)	Paleontological Journal		43	2	201	207	journal article	stated with evidence	English					2013-01-04 04:12:46	2013-01-03 11:12:46
M. Aberhan	T. Schossleitner		46268	T.	Komatsu	M.	Watanabe	N. Ishida	2009	Lower Creatceous bivalves form Gumizaki area, Kagoshima prefecture, Japan	Memoir of the Fukui Prefectural Dinosaur Museum		8		11	29	journal article	stated without evidence	English					2013-04-12 19:01:00	2013-04-12 04:01:00
H. Wang	H. Wang	P. Wagner	7773	A. S.	Konopka	P. S.	Herendeen	G. L. Smith Merrill, P. R. Crane	1997	Sporophytes and gametophytes of Polytrichaceae from the Campanian (Late Cretaceous) of Georgia	International Journal of Plant Sciences		158		489	499	journal article	stated without evidence	English					2003-02-07 13:28:35	2013-12-14 21:44:38
H. Wang	H. Wang	H. Wang	7774	A. S.	Konopka	P. S.	Herendeen	P. R. Crane	1998	Sporophytes and gametophytes of Dicranaceae from the Santonian (Late Cretaceous) of Georgia	American Journal of Botany		85		714	723	journal article	stated without evidence						2003-02-07 13:31:48	2003-02-07 15:31:48
R. Lupia	B. Wilborn	B. Wilborn	8923	E. B.	Koppelhus	D. J.	Batten		1992	Megaspore assemblages from the Jurassic and lowermost Cretaceous of Bornholm, Denmark	DGU, Danmarks Geologiske Undersogelse, Serie A		32		1	81	serial monograph	stated without evidence						2003-08-02 12:47:11	2003-08-02 14:47:11
M. Clapham	M. Clapham		36834	D. S.	Kopylov				2010	A new subfamily of ichneumon wasps (Insecta: Hymenoptera: Ichneumonidae) from the Upper Cretaceous of the Russian far east	Paleontological Journal		44	4	423	433	journal article	stated with evidence	English					2011-08-01 12:17:58	2011-07-31 21:17:58
C. Jaramillo	G. Doria	A. Cardenas	45571	M.	Kora	S.	El Beialy		1989	Early Cretaceous palynomorphs from Gabal Musaba Salama area, Southwestern Sinai, Egypt	Review of Palaeobotany and Palynology		58		129	138	journal article	stated with evidence	English					2013-03-13 06:50:22	2013-09-13 14:07:19
M. Uhen	M. Uhen		26241	I. A.	Koretsky	C. E.	Ray		2008	Phocidae of the Pliocene of eastern USA	Virginia Museum of Natural History Special Publication		14		81	140	journal article	stated without evidence	English					2008-01-16 13:21:40	2008-01-16 15:21:40
M. Clapham	M. Clapham		39376	N. A.	Kormilev	Y. A.	Popov		1986	The first find of a Mesozoic aradid bug fossil in North-east Siberia (Hemiptera: Aradidae)	Journal of Natural History		20		279	282	journal article	stated with evidence	English					2012-01-11 17:22:22	2012-01-11 00:22:22
M. Uhen	M. Uhen		40197	E.	Koskeridou	H.	Drinia	P. Moissette, J. -J. Cornee	2008	Benthic biofacies eco-succession and paleoenvironmental changes in Rhodes island, (Late Pliocene, Kritika Member, Rhodes Formation) Greece	International Geological Congress, Abstracts		33	1344250			abstract	stated without evidence	English					2012-02-17 03:15:15	2012-02-16 10:15:15
M. Clapham	J. Karr		38388	J.	Koteja				1999	Eomatsucoccus andrewi sp. nov. (Hemiptera: Sternorrhyncha: Coccinea) from the Lower Cretaceous of southern England	Cretaceous Research		20		863	866	journal article	stated with evidence	English					2011-10-31 11:40:25	2011-10-30 19:40:25
P. Gensel	M. Kotyk		3920	M. E. A.	Kotyk				1998	Late Silurian and Early Devonian fossil plants of Bathurst Island, Arctic Canada	University of Saskatchewan						M.S. thesis	stated without evidence						2001-05-27 10:43:45	2001-05-27 12:43:45
R. Lupia	T. Naeher	T. Naeher	8778	W. L.	Kovach	D. L.	Dilcher		1988	Megaspores and other dispersed plant remains from the Dakota Formation (Cenomanian) of Kansas, U.S.A.	Palynology		12		89	119	journal article	stated without evidence						2003-07-10 08:12:33	2003-07-17 20:13:20
A. Rees	A. Rees		8159	G. M.	Koval'chuk				1961	Paleobotanical characteristics of the Lower Mesozoic deposits of the Karaganda basin	Academy of Sciences of the USSR. Laborotary of Coal Geology. Transactions. History of the Lower Mesozoic coal deposition in Kazakhstan. Part 2. Chapter 4		13		67	85	journal article	stated without evidence			Publisher: Academy of Sciences of the USSR, Moscow-Leningrad	PGAP	325	2003-03-07 16:39:42	2003-03-07 18:39:42
A. Rees	A. Rees		8160	G. M.	Koval'chuk				1961	Paleobotanical characteristics of the Lower Mesozoic deposits of the Alakul' lake	Transactions of the Laboratory of Coal Geology. History of the Lower Mesozoic coal deposition in Kazakhstan. Part 1.		13		216	224	journal article	stated without evidence			Publisher: Academy of Sciences of the USSR, Moscow-Leningrad	PGAP	326	2003-03-07 16:39:42	2003-03-07 18:39:42
M. Clapham	J. Karr		39810	O. V.	Kovalev				1995	Paleontological history, phylogeny, and systematics of Brachycleistogastromorpha, infraorder n, and Cynipomorpha infraorder n (Hymenoptera) with descriptions of new fossil and recent families, subfamilies, and genera	Entomological Review		74	4	105	147	journal article	stated with evidence	English					2012-01-28 12:03:55	2012-01-27 19:03:55
E. Kowalski	E. Kowalski	E. Kowalski	8374	E. A.	Kowalski				2001	Middle to late Miocene environments of southern Ecuador: temperature, elevation and fossil plants of the Nabon Basin.	Ph.D. Dissertation, Geological Sciences, University of Michigan				1	437	Ph.D. thesis	stated without evidence						2003-04-03 13:50:12	2003-04-08 17:12:41
L. Villier	L. Villier	L. Villier	33880	H. W.	Kozur	M.	Aydin	O. Demir, H. Yakar, M. C. Göncüoglu, F. Kuru	2000	New Stratigraphic and Palaeogeographic Results from the Palaeozoic and Early Mesozoic of the Middle Pontides (Northern Turkey) in the Azdavay, Devrekani, Küre and Inebolu Areas: Implications for the Carboniferous - Early Cretaceous Geodynamic Evolution and Some Related Remarks to the Karakaya Oceanic Rift Basin	Geologica Croatica		53/2		209	268	journal article	stated without evidence	English					2010-09-14 08:57:11	2010-09-14 11:20:55
A. Rees	A. Rees		8248	V. A.	Krasilov				1973	Materials on stratigraphy and paleoflora of coal unit in the Bureya basin	Fossil floras and phytostratigraphy of the Far East				28	51	book/book chapter	stated without evidence			Publisher: Academy of Science of the USSR Far East Scientific C, Vladivostok	PGAP	285	2003-03-07 16:39:42	2003-03-07 18:39:42
A. Rees	A. Rees		8062	V. A.	Krasilov	S.A.	Shorokhova		1973	Early Jurassic flora of Petrovka River	Fossil floras and phytostratigraphy of the Far East				13	27	book/book chapter	stated without evidence			Publisher: Academy of Science of the USSR, Far East Scientific , Vladivostok	PGAP	284	2003-03-07 16:39:41	2003-03-07 18:39:41
M. Clapham	J. Karr		46236	V. A.	Krassilov	A.	Rasnitsyn		1982	A Unique Find: Pollen in the intestine of Early Cretaceous Sawflies	Paleontological Journal		16	4	80	95	journal article	stated with evidence	English					2013-04-11 02:17:39	2013-04-10 11:17:39
A. Rees	A. Rees	A. Rees	6906	R.	Krausel				1959	Die Juraflora von Sassendorf bei Bamberg	Senckenbergiana lethaea		40	2014-02-01	97	136	journal article	stated without evidence	German			PGAP		2002-08-09 14:00:17	2002-08-09 16:00:17
W. Stein	N. Smith	N. Smith	6747	R.	Krausel	H.	Weyland		1923	Beitrage zur Kenntnis der Devonflora. I. Die Fundorte der beschriebenen Pflazen	Senckenbergiana		5		154	184	journal article	stated without evidence	German					2002-07-18 11:13:07	2002-07-18 13:13:07
W. Stein	N. Smith	N. Smith	6748	R.	Krausel	H.	Weyland		1926	Beitrage zur Kenntnis der Devonflora V. Uber Material und Fundorte	Senckenbergische Naturforschende Gesellschaft Abhandlungen		40		114	155	journal article	stated without evidence	German					2002-07-18 11:30:35	2002-07-18 13:30:35
W. Stein	N. Smith	N. Smith	6750	R.	Krausel	H.	Weyland		1929	Beitrage zur Kenntnis der Devonflora III	Abh. sencknenberg. naturforsch. Ges. (Frankfurt am Main).		41		315	360	journal article	stated without evidence	German					2002-07-18 11:41:19	2002-07-18 13:41:19
W. Stein	N. Smith	N. Smith	6745	V. R.	Krausel	H.	Weyland		1932	Pflanzenreste aus dem Devon III. Uber Hyenia Nath	Senckenbergiana		14	2014-05-04	274	280	journal article	stated without evidence	German					2002-07-18 08:22:49	2002-07-18 10:22:49
W. Stein	N. Smith	J. Alroy	6751	R.	Krausel	H.	Weyland		1938	Neue Pflanzenfunde im Mitteldevon von Elberfeld	Palaeontographica Abteilung B		83		172	195	journal article	stated without evidence	German					2002-07-18 11:46:24	2006-12-30 16:55:24
R. Benson	R. Benson		42756	B.	Krebs				1967	De Jura-Krokodilier Machimosaurus H. v. Meyer	Palaeontologische Zeitschrift		41	2014-02-01	46	59	journal article	stated without evidence	English	10.1007/BF02998548				2012-08-27 18:57:25	2012-08-27 03:57:25
M. Carrano	M. Carrano		23689	B.	Krebs				1969	Nachweis eines rudimentären Coronoids im Unterkiefer der Pantotheria (Mammalia) [Proof of a rudimentary coronoid in the lower jaw of Pantotheria (Mammalia)]	Palaeontologische Zeitschrift		43	2014-02-01	57	63	journal article	stated without evidence	German			ETE		2007-03-29 06:09:34	2007-03-29 08:09:34
R. Benson	R. Benson		42343	B.	Krebs				1998	Drescheratherium acutum gen. et sp. nov., ein neuer Eupantotherier (Mammalia) aus dem Oberen Jura von Portugal	Berliner Geowissenschaftliche Abhandlungen, Reihe E		28		91	111	journal article	stated without evidence	German					2012-07-18 20:54:38	2012-07-18 05:54:38
A. Rees	A. Rees		8230	R. A.	Krilov				1980	Parastratotype section of the Bichur Suite of the Turin Series on the Sinar River	News on Stratigraphy of the Triassic of the PaleoUrals				1	112	book/book chapter	stated without evidence			Editor: V.I. Tuzhikova & G.N. Papulov Publisher: Uralian Scientific Centre, Acad Sci USSR, Sverdlovsk	PGAP	520	2003-03-07 16:39:42	2003-03-07 18:39:42
M. Carrano	M. Carrano	J. Alroy	12999	J.	Kriwet				2005	An amioid fish (Neopterygii, Amiiformes) from the Late Jurassic of the Iberian peninsula	Géobios		38		99	106	journal article	stated without evidence				ETE		2005-03-30 05:57:18	2006-12-30 16:12:36
J. Alroy	J. Alroy		30504	J.	Kriwet				2008	Anew species of extinct bullhead sharks, Paracestracion viohli sp. nov. (Neoselachii, Heterodontiformes), from the Upper Jurassic of South Germany	Acta Geologica Polonica		58	2	235	241	journal article	stated with evidence	English					2009-08-11 20:00:46	2009-08-11 22:00:46
S. Wing	N. Jud		38774	L. J.	Krumenacker				2010	Chronostratigraphy and Paleoecology of the mid-Cretaceous Wayan Formation of Eastern Idaho, with a description of the first Oryctodromeus specimens from Idaho							M.S. thesis	stated with evidence	English					2011-12-09 15:24:55	2011-12-08 22:24:55
M. Clapham	J. Karr	M. Clapham	39122	W.	Krzemi&#324;ski				1992	Triassic and Lower Jurassic stage of Diptera evolution	Bulletin de la Société Entomologique Suisse		65		39	59	journal article	stated with evidence	English					2012-01-05 10:59:25	2013-04-02 16:14:14
M. Clapham	J. Karr	M. Clapham	37195	O.	Kuhn				1937	Insekten aus dem Buntsandstein von Thüringen	Beiträge zur Geologie von Thüringen		4		190	193	journal article	stated with evidence	German					2011-08-24 03:24:09	2013-04-02 15:58:10
M. Carrano	M. Carrano		44850	O.	Kuhn				1939	Beiträge zur Keuperfauna von Halberstadt [Contributions to the Keuper fauna of Halberstadt]	Palaeontologische Zeitschrift		21		258	286	journal article	stated with evidence	German					2013-02-12 09:41:07	2013-02-11 16:41:07
M. Carrano	M. Carrano		40024	O.	Kuhn				1958	Zwei neue Arten von Coelurosaurichnus aus dem Keuper Frankens [Two new species of Coelurosaurichnus from the Frankish Keuper]	Neues Jahrbuch für Geologie und Paläontologie Monatshefte		1958		437	440	journal article	stated with evidence	German					2012-02-09 08:53:53	2012-02-08 15:53:53
M. Uhen	M. Uhen		39425	J.	Kuo				2005	A revision of the genus Heterozostera (Zosteraceae)	Aquatic Botany		81		97	140	journal article	stated without evidence	English					2012-01-13 09:20:53	2012-01-12 16:20:53
M. Carrano	M. Carrano	M. Carrano	8699	S. M.	Kurzanov	M. B.	Efimov	Y. M. Gubin	2003	New archosaurs from the Jurassic of Siberia and Mongolia	Paleontological Journal		37	1	53	57	journal article	stated without evidence						2003-06-20 14:24:18	2003-06-20 16:24:27
E. Kustatscher	K. Bauer		50223	E.	Kustatscher	K.	Bauer	M. Reich	2012	A new Middle Triassic (Pelsonian) plant locality in the Non Valley (Trentino, Northern Italy)	Geo.Alp		9		60	73	journal article	stated without evidence	English					2014-02-21 04:58:38	2014-02-21 04:58:38
E. Kustatscher	K. Bauer		50216	E.	Kustatscher	F.	Bizzarini	G. Roghi	2011	Plant fossils in the Cassian Beds and Other Carnian Formations of the Southern Alps (Italy)	Geo.Alp		8		146	155	journal article	stated without evidence	English					2014-02-20 07:33:34	2014-02-20 07:33:34
E. Kustatscher	K. Bauer		50224	E.	Kustatscher	H.	Falcon-Lang	A. Lukeneder	2013	Early Cretaceous araucarian driftwood from hemipelagic sediments of the Puez area, South Tyrol, Italy	Cretaceous Research		41		270	276	journal article	stated with evidence	English					2014-02-21 05:20:42	2014-02-21 05:20:42
E. Kustatscher	K. Bauer	K. Bauer	50215	E.	Kustatscher	D.	Giordano	A. Riva	2011	La flora anisica della Valle di San Lucano	L'armonia fra uomo e natura nelle valli dolomitiche - Atti delle giornate di studio di Agordo, 12-13 novembre 2010	B. Aldighieri, B. Testa					book chapter	stated without evidence	Italian					2014-02-20 07:18:05	2014-02-20 07:34:01
E. Kustatscher	K. Bauer		50200	E.	Kustatscher	A.	Hemsley	J. H. A. van Konijnenburg-van Cittert	2009	Lugardonia paradoxa gen. et sp. nov., a new strobilus from the Anisian flora of Kühwiesenkopf, the Dolomites, Italy and its affinities with emphasis on spore ultrastructure	Review of Palaeobotany and Palynology		156		90	97	journal article	stated without evidence	English					2014-02-17 04:56:25	2014-02-17 04:56:25
E. Kustatscher	K. Bauer		50222	E.	Kustatscher	K.-P.	Kelber	J. H. A. Van Konijnenburg-van Cittert	2012	Danaeopsis Heer ex Schimper 1869 and its European Triassic species	Review of Palaeobotany and Palynology		183		32	49	journal article	stated with evidence	English					2014-02-21 02:23:05	2014-02-21 02:23:05
E. Kustatscher	K. Bauer		50214	E.	Kustatscher	C.	Pott	J. H. A. Van Konijnenburg-van Cittert	2011	Scytophyllum waehneri (Stur) nov. comb., the correct name for Scytophyllum persicum (Schenk) Kilpper, 1975	Zitteliana		51		9	18	journal article	stated with evidence	English					2014-02-20 07:06:41	2014-02-20 07:06:41
E. Kustatscher	K. Bauer		50218	E.	Kustatscher	J. H. A.	Van Konijnenburg-van Cittert		2007	Taxonomical and palaeogeographic considerations on the seedfern genus Ptilozamites with some comments on Anomozamites, Dicroidium, Pseudoctenis and Ctenozamites	Neues Jahrbuch für Geologie und Paläontologie, Abhandlungen		243	1	71	100	journal article	stated without evidence	English					2014-02-20 08:09:06	2014-02-20 08:09:06
E. Kustatscher	K. Bauer		50211	E.	Kustatscher	J. H. A.	Van Konijnenburg-van Cittert		2010	Seed ferns and Cycadophytes from the Triassic Flora of Thale (Germany)	Neues Jahrbuch für Geologie und Paläontologie, Abhandlungen		258	2	195	217	journal article	stated with evidence	English					2014-02-20 04:33:52	2014-02-20 04:33:52
E. Kustatscher	K. Bauer		50213	E.	Kustatscher	J. H. A.	Van Konijnenburg-van Cittert		2011	The ferns of the Middle Triassic flora from Thale (Germany)	Neues Jahrbuch für Geologie und Paläontologie, Abhandlungen		261	2	209	248	journal article	stated without evidence	English					2014-02-20 06:32:36	2014-02-20 06:32:36
E. Kustatscher	K. Bauer	K. Bauer	50154	E.	Kustatscher	M.	Wachtler	J.H.A. van Konijnenburg-van Cittert	2004	A number of additional and revised taxa from the Ladinian flora of the Dolomites, Northern Italy	Geo.Alp		1		57	69	journal article	stated with evidence	English			fossil record		2014-02-11 02:34:27	2014-02-11 02:57:59
E. Kustatscher	K. Bauer		50176	E.	Kustatscher	M.	Wachtler	J. H. A. van Konijnenburg-van Cittert	2007	Horsetails and seed ferns from the Middle Triassic (Anisian) locality Kühwiesenkopf (Monte Prà Della Vacca), Dolomites, Northern Italy	Palaeontology		50	5	1277	1298	journal article	stated without evidence	English					2014-02-14 03:30:03	2014-02-14 03:30:03
E. Kustatscher	K. Bauer		50201	E.	Kustatscher	M.	Wachtler	J. H. A. van Konijnenburg-van Cittert	2010	Lycophytes from the Middle Triassic (Anisian) Locality Kühwiesenkopf (Monte Prà Della Vacca) in the Dolomites	Palaeontology		53	3	595	626	journal article	stated with evidence	English					2014-02-17 05:07:39	2014-02-17 05:07:39
E. Kustatscher	K. Bauer		50199	E.	Kustatscher	J. H. A.	van Konijnenburg-van Cittert		2008	Lycophytes and horsetails from the Triassic flora of Thale (Germany)	Neues Jahrbuch für Geologie und Paläontologie, Abhandlungen		250	1	65	77	journal article	stated with evidence	English					2014-02-17 03:46:37	2014-02-17 03:46:37
R. Benson	R. Benson		39712	N.	Kusuhashi				2008	Early Cretaceous multituberculate mammals from the Kuwajima Formation (Tetori Group), central Japan	Acta Palaeontologica Polonica		53	3	379	390	journal article	stated without evidence	English					2012-01-25 03:35:39	2012-01-24 10:35:39
R. Benson	R. Benson	J. Tennant	39708	N.	Kusuhashi	Y.	Hu	Y. Wang, S. Hirasawa, H. Matsuoka	2009	New triconodontids (Mammalia) from the Lower Cretaceous Shahai and Fuxin formations, northeastern China	Geobios		42		765	781	journal article	stated without evidence	English					2012-01-25 02:56:02	2013-03-26 07:15:25
R. Benson	R. Benson		39718	N.	Kusuhashi	Y.	Hu	Y. Wang, T. Setoguchi, H. Matsuoka	2009	Two eobaatarid (Multituberculata; Mammalia) genera from the Lower Cretaceous Shahai and Fuxin formation, northeastern China	Journal of Vertebrate Paleontology		29	4	1264	1288	journal article	stated without evidence	English					2012-01-25 04:41:48	2012-01-24 11:41:48
R. Benson	R. Benson		39710	N.	Kusuhashi	Y.	Hu	T. Setoguchi, H. Matsuoka	2010	New multituberculate mammals from the Lower Cretaceous (Shahai and Fuxin formations), northeastern China	Journal of Vertebrate Paleontology		30	5	1501	1514	journal article	stated without evidence	English					2012-01-25 03:25:40	2012-01-24 10:25:40
L. Villier	L. Villier	L. Villier	8569	M	Kutscher	M	Röper		1995	Die Ophiuren des "Papierschiefers" von Hienheim (Malm zeta 3, Untertithon)	Archaeopteryx		13		85	89	journal article	stated without evidence	German					2003-05-30 02:58:54	2003-05-30 05:19:05
M. Clapham	L. Edwards		40765	S. A.	Kuzmina				1985	New Orthoptera of the Family Phasmomimidae from the Lower Cretaceous in Transbaikalia	Paleontological Journal		19	56	56	63	journal article	stated with evidence	English					2012-03-12 07:59:00	2012-03-11 15:59:00
N. Nagalingum	N. Nagalingum		32745	Z.	Kvacek				2002	A new Tertiary Ceratozamia (Zamiaceae, Cycadopsida) from the European Oligocene	Flora		197		303	316	journal article	stated with evidence	English					2010-06-08 11:21:45	2010-06-08 13:21:45
B. Tiffney	B. Tiffney	B. Tiffney	8522	Z	Kvacek	H	Walther		1998	The Oligocene Volcanic Flora of Kundratice near Litomerice, Ceske Stredohori Volcanic Complex (Czech Republic) - A review	Sbornik Narodniho Muzea v Praze, Rada B - Prirodni Vedy (Acta Musei Nationalis Pragae, Series B, Historia Naturalis)		54	2014-02-01	1	43	serial monograph	stated without evidence			16 plates			2003-05-19 16:13:42	2003-05-19 18:13:42
R. Benson	R. Benson		42397	W. G.	Kühne	G.	Krusat		1972	Legalisierung des Taxon Haldanodon (Mammalia, Docodonta)	Neues Jahrbuch für Geologie Monatshefte		1972		300	302	journal article	stated without evidence	English					2012-07-22 02:14:05	2012-07-21 11:14:05
M. Clapham	J. Karr	M. Clapham	44914	C. C.	Labandeira	B. A.	LePage	A. H. Johnson	2001	A Dendroctonus bark engraving (Coleoptera: Scolytidae) from a middle Eocene Larix (Coniferales: Pinaceae): early or delayed colonization?	American Journal of Botany		88	11	2026	2039	journal article	stated without evidence	English					2013-02-15 10:50:08	2013-04-02 14:05:40
A. Rees	A. Rees		8272	W.S.	Lacey				1974	Some new African Gondwana plants	Birbal Sahni Institute of Paleobotany Special Publication		2		34	41	journal article	stated without evidence				PGAP	1093	2003-03-07 16:39:42	2003-03-07 18:39:42
H. Sims	H. Lindon	J. Cassara	6451	W. S.	Lacey	D. A.	Eggert		1964	A Flora from the Chester Series (Upper Mississippian) of Southern Illinois	American Journal of Botany		51	9	976	985	journal article	stated without evidence						2002-06-13 05:52:03	2004-02-21 17:03:52
A. Rees	A. Rees		8051	W.S.	Lacey	R. C.	Lucas		1981	A Lower Permian flora from the Theron Mountains, Coats Land	British Antarctic Survey Bulletin		53		153	156	journal article	stated without evidence				PGAP	1095	2003-03-07 16:39:41	2003-03-07 18:39:41
A. McGowan	A. McGowan	M. Clapham	13059	X. L.	Lai	F. Q.	Yang	A. Hallam, P. B. Wignall	1996	The Shangsi Section, candidate of the global stratotype section and point of the Permian-Triassic boundary	The Palaeozoic-Mesozoic boundary candidates of global stratotype section and point of the Permian-Triassic boundary				113	124	book/book chapter	stated without evidence	English					2005-04-04 10:00:10	2013-07-19 20:43:33
B. Tiffney	J. Fosdick	J. Fosdick	9653	R.N.	Lakhanpal				1958	The Rujada Flora of west central Oregon	University of California Publications in Geological Sciences		35	1	1	66	serial monograph	stated without evidence						2004-01-10 13:44:41	2004-01-10 15:44:41
A. Rees	A. Rees		8087	L.L.	Lambrecht	W.S.	Lacey	C.S. Smith	1972	Observations on the Permian flora of the Law Glacier area, central Transantarctic Mountains	Bulletin de la Societe Belge de Geologie, de Paleontologie et d'Hydrologie		81		161	167	journal article	stated without evidence				PGAP	1096	2003-03-07 16:39:41	2003-03-07 18:39:41
M. Clapham	J. Karr	M. Clapham	46234	A.	Lameere	G.	Severin		1897	Les insectes de Bernissart	Annales de la Société Entomologique de Belgique		41		35	38	journal article	stated with evidence	French					2013-04-10 10:37:31	2013-04-10 00:35:54
J. Alroy	E. Leckey	E. Leckey	10504	C. C.	Lana	I. S.	Carvalho		2002	Cretaceous conchostracans from Potiguar Basin (northeas Brazin): relationships with West African conchostracan faunas and palaeoecological inferences	Cretaceous Research		23		351	362	journal article	stated without evidence						2004-05-12 16:07:47	2004-05-12 18:07:47
P. Gensel	C. Bernard	J. Cassara	7380	W. H.	Lang				1927	Contributions to the Study of the Old Red Sandstone Flora of Scotland. VI. On Zosterophyllum myretonianum, Penh., and some other plant-remains from the Carmyllie Beds of the Lower Old Red Sandstone. VII. On a specimen of Pseudosporochnus from the Stromness Beds.	Transactions of the Royal Society of Edinburgh		55	1927	443	455	journal article	stated without evidence						2002-10-28 13:06:03	2004-03-19 19:23:19
P. Gensel	M. Kotyk		3915	W. H.	Lang				1937	On the plant-remains from the Downtonian of England and Wales	Philosophical Transactions of the Royal Society		227B		245	291	journal article	stated without evidence						2001-06-08 13:08:16	2001-06-08 15:08:16
W. Stein	N. Smith	J. Cassara	6594	W. H.	Lang	F. R. S.	Barker		1925	II. Contributions to the study of the Old Red Sandstone flora of Scotland. I. On plant-reamins from the Fish-beds of Cromarty. II. On a sporangium-bearing branch-system from the Stromness beds	Transactions of the Royal Society of Edinburgh		54		253	279	journal article	stated without evidence						2002-07-02 07:58:04	2004-03-19 19:31:36
A. Miller	J. Sessa	J. Sessa	10226	V	Lang	I	Chlupac		1975	New finds of trilobites in the Culm of the Drahanska vrchovina Upland (Moravia, Czechoslovakia)	Vestnik Ustredniho ustavu gelogickeho		50	6	377	344	journal article	stated without evidence			Contains 4 plates			2004-04-10 12:46:02	2004-04-10 14:46:02
M. Carrano	K. Maguire	M. Carrano	13943	W.	Langston, Jr.				1975	The ceratopsian dinosaurs and associated lower vertebrates from the St. Mary River Formation (Maestrichtian) at Scabby Butte, southern Alberta	Canadian Journal of Earth Sciences		12		1576	1608	journal article	stated without evidence	English			ETE		2005-07-15 14:10:29	2005-08-23 08:09:13
J. Alroy	J. Alroy	J. Alroy	2208	W.	Langston, Jr.				1976	A late Cretaceous vertebrate fauna from the St. Mary River Formation in western Canada	Athlon				114	133	book/book chapter	stated without evidence						2001-03-02 15:01:32	2002-11-26 23:13:01
H. Sims	H. Lindon	J. Alroy	6475	C. A.	Lapasha	C. N.	Miller		1985	Flora of the Early Cretaceous Kootenai Formation in Montana, Bryophytes and Tracheophytes Excluding Conifers	Palaeontographica Abteilung B		196		111	145	journal article	stated without evidence						2002-06-18 06:12:27	2006-12-30 16:55:24
M. Carrano	M. Carrano		45863	A. F. d.	Lapparent				1958	Nouvelles reconnaissances géologiques entre Ohanet et Bourharet (Sahara central) [New geological missions between Ohanet and Bourharet (central Sahara)]	Travaux de l'Institut de Recherches Sahariennes		17	1–2	213	218	journal article	stated without evidence	French					2013-03-22 02:50:31	2013-03-21 10:50:31
M. Carrano	M. Carrano	M. Carrano	7056	A. F. d.	Lapparent				1960	Les Dinosauriens du "Continental intercalaire" du Saharal central [The dinosaurs of the "Continental Intercalaire" of the central Sahara]	Mémoires de la Société géologique de France, nouvelle série		39	88A	1	57	journal article	stated without evidence	French		the number refers to the memoir number, the volume to the new series volume			2002-08-29 11:50:22	2005-06-09 17:16:19
M. Carrano	M. Carrano		45935	A. F. d.	Lapparent				1960	Les dinosaures du Sahara central [The dinosaurs of the central Sahara]	Travaux de l'Institut de Recherches Sahariennes		19	1–2	7	24	journal article	stated without evidence	French					2013-03-23 08:19:18	2013-03-22 16:19:18
M. Carrano	M. Carrano		45099	A. F. d.	Lapparent				1967	Les dinosaures de France [The dinosaurs of France]	Sciences		51		4	19	journal article	stated without evidence	French					2013-02-21 07:25:00	2013-02-20 14:25:00
M. Carrano	M. Carrano	M. Carrano	17118	A. F. d.	Lapparent	P.	Claracq	F. Nougarède	1958	Nouvelles découvertes de Vertébrés dans les séries continentales au Nord d'Edjeleh (Sahara central) [New discoveries of vertebrates in the continental series north of Edjeleh (central Sahara)]	Comptes Rendus de l'Académie des Sciences à Paris		247		2399	2402	journal article	stated without evidence	French			ETE		2006-04-11 07:47:50	2006-04-11 09:56:05
M. Carrano	M. Carrano	M. Carrano	13143	A. F. de	Lapparent	G.	Zbyszewski		1957	Les dinosauriens du Portugal [The dinosaurs of Portugal]	Mémoires des Services Géologiques du Portugal, nouvelle série		2		1	63	journal article	stated without evidence	French			ETE		2005-04-11 12:28:09	2005-06-09 17:15:53
M. Carrano	M. Carrano	M. Carrano	17042	P. L.	Larson	R. A.	Farrar		1995	Cranial osteology and morphology of the Upper Cretaceous theropod, Tyrannosaurus rex	Journal of Vertebrate Paleontology		15	3, suppl.	40A		abstract	stated without evidence	English			ETE		2006-03-29 13:51:33	2006-03-29 15:56:53
M. Carrano	M. Carrano	M. Carrano	13301	C.	Larsonneur	A. F.	Lapparent		1966	Un dinosaurien carnivore, Halticosaurus, dans le Rhétien d'Airel (Manche) [A dinosaurian carnivore, Halticosaurus, in the Rhaetian of Airel (Manche)]	Bulletin de la Société Linnéenne de Normandie		7		108	117	journal article	stated without evidence	French			ETE		2005-04-21 13:32:22	2005-06-09 17:16:44
E. Fara	E. Fara	E. Fara	11567	E.	Lartet				1836	[Lettre de E. Lartet a M. Michelin au sujet de la localité de Sansan (Gers), en lecture a la seance du 16 Mai 1836]	Bulletin de la Societe geologique de France		1	7	217	220	journal article	stated without evidence	French		This a personal letter from Lartet to Mr. Michelin that was read to and published by the Soc. geol. France. There is no formal title.			2004-08-31 23:45:11	2004-09-01 01:45:11
M. Uhen	M. Uhen		40198	L.	Laurent	J.	Laurent		1926	Etude sure une plante fossile des depots du Tertiaire marin du sud de Celebes Cymodocea micheloti (Wat) nob	Jaarbuch Mijnwezen Nederland und Indie		54		167	190	journal article	stated without evidence	French					2012-02-17 03:21:51	2012-02-16 10:21:51
C. Jaramillo	G. Doria		46632	O.	Lawal				1991	Palynological age and correlation of a black shale section in the Eze-Aku Formation, Lower benue Trough, Nigeria	Journal African Earth Sciences		12	3	473	482	journal article	stated without evidence	English					2013-05-02 06:30:32	2013-05-01 15:30:32
C. Jaramillo	G. Doria	A. Cardenas	46625	O.	Lawal	M.	Moullade		1986	Palynological biostratigraphy of Cretaceous sediments in the Upper Benue basin, NE. Nigeria	Revue de Micropaleontologie		29	1	61	83	journal article	stated with evidence	French					2013-05-02 01:02:23	2013-09-13 14:07:44
M. Carrano	M. Carrano		36728	J.	Le Loeuff				1998	Les dinosaures du Crétacé supérieur de l'Île Ibéro-Armoricaine [The dinosaurs of the Upper Cretaceous of the Ibero-Armorican Island]	I Encontro Internacional sobre Paleobiologia dos Dinossáurios. Museu Nacional de História Natural, Lisboa	A. M. G. de Carvalho, A. M. Andrade, V. F. dos Santos, J. Cascalho, R. Taborda,			49	64	book/book chapter	stated without evidence	French			ETE		2011-07-19 05:51:20	2011-07-18 14:51:20
M. Carrano	M. Carrano	M. Carrano	13021	J.	Le Loeuff	A.	Martínex-Rius		1997	A titanosaurid megatracksite from the Maastrichtian of Catalonia (Spain)	First European Workshop on Vertebrate Paleontology (Geological Museum, Copenhagen University), Geological Society of Denmark, Online Series		1		1	2	abstract	stated without evidence				ETE		2005-03-31 15:55:50	2005-03-31 17:55:50
H. Pfefferkorn	A. Kidd	A. Kidd	8969	B.A.	LePage	B.	Beauchamp	H.W. Pfefferkorn, J. Utting	2003	Late Early Permian plant fossils from the Canadian High Arctic: a rare paleoenvironmental/climatic window in northwest Pangea	Palaeogeography, Palaeoclimatology, Palaeoecology		191		345	372	journal article	stated without evidence						2003-08-14 08:01:58	2003-08-14 10:01:58
R. Gastaldo	J. Allen	J. Allen	5995	R.	Leary				1974	Two Early Pennsylvanian Floras of Western Illinois	Transactions, Ill. State Acad. Sci.		67	4	430	440	journal article	stated without evidence						2002-03-25 14:31:22	2002-03-25 16:31:22
H. Sims	S. Ostrowski		4138	R. L.	Leary				1981	Early Pennsylvanian geology and paleobotany of the Rock Island County, Illinois area. Part I	Geology. Illinois States Museum Repts. Invest.			37			serial monograph	stated without evidence						2001-07-23 09:24:28	2001-07-23 11:24:28
R. Gastaldo	J. Allen	J. Allen	5996	R.	Leary	H. W.	Pfefferkorn		1977	An Early Pennsylvanian Flora with Megalopteris and Noeggerathiales from West-Central Illinois	Illinois State Geological Survey				1	77	book/book chapter	stated without evidence						2002-03-25 14:31:22	2002-03-25 16:31:22
A. Rees	A. Rees		8283	Z.A.	Lebanidze				1988	New locality of the Bathonian flora in Georgia	Bulletin of the Academy of Sciences of the Georgian SSR		130	2	361	364	journal article	stated without evidence			Publisher: Academy of Science of the Georgian SSR, Tbilisi	PGAP	214	2003-03-07 16:39:42	2003-03-07 18:39:42
A. Rees	A. Rees		8137	E. L.	Lebedev				1963	Upper Jurassic flora of Zeya river and its significance for separation of Upper Jurassic and Lower Cretaceous continental deposits in Amur river basin	Doklady Akademii Nauk SSSR		150	1	149	151	journal article	stated without evidence			Publisher: The Academy of Science of the USSR, Moscow	PGAP	236	2003-03-07 16:39:42	2003-03-07 18:39:42
A. Rees	A. Rees		8139	E. L.	Lebedev				1965	Late Jurassic flora of Zeya River and the Jurassic-Cretaceous boundary	Transactions. Geological Institute.		125		1	132	book/book chapter	stated without evidence			Publisher: Academy of Sciences of the USSR Nauka, Moscow	PGAP	324	2003-03-07 16:39:42	2003-03-07 18:39:42
A. Rees	A. Rees		8138	E. L.	Lebedev				1973	Jurassic plants of the Western Okhotsk Region	Paleontologicheskii Zhurnal (Paleontological Journal)			4	84	94	journal article	stated without evidence				PGAP	282	2003-03-07 16:39:42	2003-03-07 18:39:42
P. Gensel	M. Kotyk		4179	S.	Leclercq				1942	Quelques plantes fossiles recueillies dans le Devonien inferieur des environs de Nonceveux (Bordure orientale du bassin de Dinant)	Annales de la Societe Geologique de Belgique		65	7	193	211	journal article	stated without evidence	French					2001-09-03 10:06:33	2001-09-03 12:06:33
W. Stein	N. Smith	N. Smith	6588	S	Leclercq				1969	Calamophyton primaevum: The complex morphology of its fertile appendage	American Journal of Botany		56	7	773	781	journal article	stated without evidence						2002-07-01 08:20:43	2002-07-01 10:20:43
W. Stein	N. Smith	N. Smith	6465	S.	Leclercq	H. N.	Andrews		1960	Calamophyton bicephalum, A New Species from the Middle Devonian of Belgium	Annals of the Missouri Botanical Garden		47	1	1	25	journal article	stated without evidence						2002-06-14 09:59:57	2002-06-14 11:59:57
W. Stein	N. Smith	J. Alroy	6417	S.	Leclercq	H. P.	Banks		1962	Pseudosporochnus nodosus sp. nov., A Middle Devonian Plant with Cladoxylalean Affinities	Palaeontographica Abteilung B		110		1	34	journal article	stated without evidence						2002-06-07 09:22:58	2006-12-30 16:55:24
W. Stein	N. Smith	J. Alroy	6471	S.	Leclercq	P. M.	Bonamo		1971	A Study of the Fructification of Milleria (Protopteridium) thomsonii Lang from the Middle Devonian of Belgium	Palaeontographica Abteilung B		136		83	114	journal article	stated without evidence						2002-06-17 09:53:38	2006-12-30 16:55:24
M. Clapham	M. Clapham		44071	C. M.	Lee				1984	Lower Jurassic fossil assemblages at Sham Chung, New Territories, Hong Kong	Geological Society of Hong Kong Newsletter		2	6	1	5	journal article	none discussed	English					2012-12-20 16:33:30	2012-12-19 23:33:30
A. Rees	A. Rees		8133	D.S.	Lee				1988	Geology of Korea (Chapter 6: Mesozoic Erathem)					157	201	book/book chapter	stated without evidence			Publisher: Kyohak-Sa Publishing Co and Geol Soc of Korea, Seoul, Korea	PGAP	533	2003-03-07 16:39:42	2003-03-07 18:39:42
A. Rees	A. Rees		8134	D.S.	Lee				1988	Geology of Korea	Kyohak-Sa Publishing Company, Seoul, South Korea				1	514	book/book chapter	stated without evidence				PGAP	1098	2003-03-07 16:39:42	2003-03-07 18:39:42
M. Carrano	M. Carrano	M. Carrano	14400	Y.-N.	Lee				2003	Dinosaur bones and eggs in South Korea	Memoir of the Fukui Prefectural Dinosaur Museum		2		113	121	journal article	stated without evidence	English			ETE		2005-09-07 14:11:39	2005-09-07 16:11:44
M. Carrano	M. Carrano		24536	Y.-N.	Lee	H.-J.	Lee		2006	A sauropod trackway in Donghae-Myeon, Goseong County, South Gyeongsang province, Korea and its paleobiological implications of Uhangri manus-only sauropod tracks	Journal of the Paleontological Society of Korea		22	1	1	14	journal article	stated without evidence	English			ETE		2007-06-01 11:55:25	2007-06-01 13:55:25
M. Carrano	M. Carrano		29023	Y.-N.	Lee	H.-J.	Lee	J. Lü, Y. Kobayashi	2008	New pterosaur tracks from the Hasandong Formation (Lower Cretaceous) of Hadong County, South Korea	Cretaceous Research		29		345	353	journal article	stated with evidence	English	10.1016/j.cretres.2007.05.004		ETE		2009-01-22 11:07:47	2009-01-22 13:07:47
M. Clapham	M. Clapham		47365	R.	Leech	J. V.	Matthews		1971	Xysticus archaeopalpus (Arachnida: Thomisidae), a new species of crab spider from Pliocene sediments in western Alaska	The Canadian Entomologist		103		1337	1340	journal article	stated with evidence	English					2013-06-28 08:30:02	2013-06-27 17:30:02
S. Wing	S. Wing	S. Wing	8372	H. A.	Leffingwell				1970	Palynology of the Lance (Late Cretaceous) and Fort Union (Paleocene) Formations of the type Lance area, Wyoming	Geological Society of America Special Paper		127		1	64		stated without evidence				ETE		2003-04-03 07:54:15	2003-04-03 09:54:15
M. Uhen	M. Uhen		45414	J.	Leidy				1856	Notice of the remains of a species of sea, from the post-Pliocene deposit of the Ottawa River			8		90	91	journal article	stated without evidence	English					2013-03-08 07:23:31	2013-03-07 14:23:31
M. Carrano	H. Street		34630	J.	Leidy				1868	Notice of some reptilian remains from Nevada	Proceedings of the Academy of Natural Sciences of Philadelphia		109		177	178	journal article	stated with evidence	English					2011-01-04 06:48:44	2011-01-03 13:48:44
H. Sims	A. McGowan	A. McGowan	8784	G. A.	Leisman	W. H.	Gillespie	G. Mapes	1988	Plant megafossils from the Hartford Limestone (Virgilian-Upper Pennsylvanian) near Hamilton, Kansas.	Regional geology and paleontology of upper Palezoic Hamilton quarry area in southeastern Kansas. (eds. G. Mapes and R. H. Mapes) Guidebook 6, Kansas Geological Survey, Lawrence, KS			6	203	212	guidebook	stated without evidence						2003-07-11 13:19:55	2003-07-11 15:21:56
A. Rees	A. Rees		8105	A.	Lejal-Nicol				1975	Sur la paleoflore post-carbonifere de la bordure est du Bassin de Mourzouk (Libye)	Geologische Rundschau		64		159	174	journal article	stated without evidence	French			PGAP	101	2003-03-07 16:39:41	2003-03-07 18:39:41
A. Rees	A. Rees		8106	A.	Lejal-Nicol				1986	Decouverte d'une flore a Callipteris dans la region de Suez (Egypte)	Actes du 111th Congres National des Societes Savantes, Poitiers, Section des Sciences		2		9	22	journal article	stated without evidence	French			PGAP	1099	2003-03-07 16:39:41	2003-03-07 18:39:41
A. Rees	A. Rees	J. Alroy	8275	Y.	Lemoigne				1984	Donnees nouvelles sur la paleoflore de Colombie	Géobios		17	6	667	690	journal article	stated without evidence	French			PGAP	74	2003-03-07 16:39:42	2006-12-30 16:12:36
A. Rees	A. Rees	A. Rees	6937	P.	Leonardi				1967	Strati a Dadocrinus gracilis (Anisico inferiore)	In: Le Dolomiti Geologia dei Monti Tra Isarco e Piave. P. Leonardi (ed.)		1		129	134	book/book chapter	stated without evidence	Italian		A Cura del Consiglio Nazionale delle Ricerche e della Giunta Provinciale di Trento	PGAP		2002-08-16 13:32:26	2002-08-16 15:32:26
A. Rees	A. Rees	A. Rees	6938	P.	Leonardi				1967	Strati di La Valle (Ladinico superiore)	In: Le Dolomiti Geologia dei Monti Tra Isarco e Piave. P. Leonardi (ed.)		1		171	177	book/book chapter	stated without evidence	Italian		A Cura del Consiglio Nazionale delle Ricerche e della Giunta Provinciale di Trento	PGAP		2002-08-16 13:36:58	2002-08-16 15:36:58
A. Rees	A. Rees	A. Rees	7114	P.	Leonardi				1967	Arenarie di Val Gardena (Permiano medio)	In: Le Dolomiti Geologia dei Monti Tra Isarco e Piave. P. Leonardi (ed.)		1		65	84	book/book chapter	stated without evidence	Italian			PGAP		2002-09-10 14:27:22	2002-09-10 16:27:22
M. Carrano	K. Maguire	M. Carrano	14677	G.	Leonardi				1994		Annotated Atlas of South America Tetrapod Footprints (Devonian to Holocene) with an Appendix on Mexico and Central America. República Federativa do Brasil, Ministério de Minas e Energia, Secretaria de Minas e Metalurgia, Companhia de Pesquisa de Recursos Minerais, Brasília				1	248	book/book chapter	stated without evidence	English			ETE		2005-09-29 12:29:55	2007-08-28 08:56:18
C. Looy	C. Looy	J. Alroy	7223	G	Leschik				1956	Sporen aus dem Saltzton des Zechsteins von Neuhof (bei Fulda)	Palaeontographica Abteilung B		100		122	142	journal article	stated without evidence	German			ETE		2002-10-02 03:58:39	2006-12-30 16:55:24
W. Stein	N. Smith	N. Smith	6749	A.	Lessuisse	M.	Fairon-Demaret		1980	Le gisement a plantes de Niaster (Aywaille, Belgique): repere biostratigraphique noveau aux abords de la limite Covinien-Givetien	Annales de la Societe Geologique de Belgique		103		157	181	journal article	stated without evidence	French					2002-07-18 11:37:25	2002-07-18 13:37:25
M. Clapham	J. Karr		46974	S. E.	Lewis				1988	A Dragon-fly (Odonata: Aeschnidae) from the Paleocene of North Dakota	Occasional Papers in Paleobiology St Cloud State University		2	2	1	7	journal article	stated with evidence	English					2013-05-30 03:38:34	2013-05-29 12:38:34
P. Gensel	M. Kotyk		4054	C. S.	Li				1982	Hsua robusta, a new land plant from the Lower Devonian of Yunnan, China	Acta Phytotaxonomica Sinica		8		331	342	journal article	stated without evidence						2001-07-05 17:25:43	2001-07-05 19:25:43
R. Lupia	T. Naeher	J. Alroy	8554	W.	Li	D. J.	Batten	D. Zhang, L. Zhang	1987	Early Cretaceous megaspores from the Jalainor Group of Northeast Inner Mongolia, P. R. China	Palaeontographica Abteilung B		203	Lfg. 1-6	117	135	serial monograph	stated without evidence						2003-05-28 07:36:23	2006-12-30 16:55:24
P. Gensel	M. Kotyk		4024	X. -X.	Li	C.-Y.	Cai		1977	Early Devonian Zosterophyllum remains from southwest China	Acta Palaeontologica Sinica		16	1	12	34	journal article	stated without evidence						2002-03-04 16:40:34	2002-03-04 18:40:34
[truncated: 1,074 more rows]
