# Supplementary material for: Revisiting the origin and diversification of vascular plants through a comprehensive Bayesian analysis of the fossil record
Source: New Phytol. 2015 Jan 26;207(2):425–36. doi: 10.1111/nph.13247 (PMC4949670; doi:10.1111/nph.13247)
Supplement: Supplementary file 3 — Table S3 Fit of different distributions to the posterior estimates of the origination times of three plant groups calculated by Akaike Information Criterion [file NPH-207-425-s003.xls]

## Sheet: Sheet1
Supporting Information Table S3
Fit of different distributions to the posterior estimates of the origination times of three plant groups
From the results of the maximum likelihood analysis we calculated the Akaike Information Criterion (AIC)
to identify the best fitting curve (in bold). The support of the best fitting curve against the others is calculated as
difference between the respective AIC scores (delta-AIC), i.e. larger values indicate stronger support.
	Distribution	log-likelihood	AIC	delta-AIC
Vascular plants	Uniform	-2.07799e+06	4.15599e+06	1.07464e+06
	Normal	-1.66368e+06	3.32737e+06	246017
	log-Normal	-1.54067e+06	3.08135e+06	0
	Gamma	-1.54404e+06	3.08808e+06	6731.87
	Laplace	-1.64612e+06	3.29225e+06	210896
Seed plants	Uniform	-1.94917e+06	3.89834e+06	1.1394e+06
	Normal	-1.423e+06	2.846e+06	87058.4
	log-Normal	-1.40733e+06	2.81468e+06	55738.8
	Gamma	-1.37947e+06	2.75894e+06	0
	Laplace	-1.47588e+06	2.95176e+06	192824
Flowering plants	Uniform	-1.93272e+06	3.86545e+06	1.2004e+06
	Normal	-1.38784e+06	2.77569e+06	110638
	log-Normal	-1.53899e+06	3.07799e+06	412947
	Gamma	-1.45762e+06	2.91524e+06	250193
	Laplace	-1.33252e+06	2.66505e+06	0
